# Supplementary material for: The RNA Binding Protein RBM38 (RNPC1) Regulates Splicing during Late Erythroid Differentiation
Source: PLoS One. 2013 Oct 18;8(10):e78031. doi: 10.1371/journal.pone.0078031 (PMC3820963; doi:10.1371/journal.pone.0078031)
Supplement: Table S1 — Complete set of results from HJAY analysis in MCF-7 cells with RBM38 knockdown by siRNA. Column headings include hg19 chromosomal coordinates, Affymetrix assigned transcript IDs, junction probeset, exon probeset IDs, as well as specific exons IDs. Following each probeset, a splicing index direction of change in signal is shown with “-“ or “+” and indicates the junction change in response to RBM38 knockdown. The predicted effect of RBM38 expression is indicated with “enhance” or “silence”. Targets are ranked by the lowest p-value among the probsesets that predict the change in splicing. Targets examined in this study are shown in red. (XLSX) [file pone.0078031.s006.xlsx]

## Sheet: Sheet1
Rank	Official Symbol	Description	Entrez ID	hg19 Chromosomal coordinates	Predicted RBM38 induced change in exon inclusion	upstream_junction	upstream_junction_p_value	upstream_junction_splicing_index_direction	downstream_junction	downstream_junction_p_value	downstream_junction_splicing_index_direction	skipping_junction	skipping_junction_p_value	skipping_junction_splicing_index_direction	exon	exon p value	exon_splicing_index_direction	transcript_cluster_id	transcript_cluster_name	exon_probeset_id	strand
1	SELENBP1	Selenium binding protein 1	8991	chr1:151338751-151338929	silence	JUC0100245971	2.3906456350800001e-08,	'+'	JUC0100246026	0.00018454770980399999,	+'	JUC0100245964	1.95277796507e-16,	'-'	PSR010027009	6.42712e-05	'+'	802664	TC0102747	73095	-
2	GOLGA2	Golgi autoantigen, golgin subfamily a, 2	2801	chr9:131035064-131035144	silence	JUC0900110664	4.19294293777e-07,	'+'	JUC0900110818	2.4259904034400002e-16,	'+'	JUC0900110842	0.000159392854476,	'-'	PSR090012297	2.49817e-11	'+'	816676	TC0901361	292973	-
3	ISOC2	Isochorismatase domain containing 2	79763	chr19:55967003-55967212	silence	JUC1900130624	0.0043769068780300001,	'+'	JUC1900130639	0.00091450072641500004,	'+'	JUC1900130626	6.9025657695199999e-15,	'-'	PSR190017449	0.00114968	'+'	831681	TC1901828	93864	-
4	NRCAM	Neuronal cell adhesion molecule	4897	chr7:107866089-107866145	activate	JUC0700113360	2.5970060882500001e-13,	'-'	JUC0700112923	1.7057675178299999e-09,	'-'	JUC0700113118	6.2831829420599999e-13,	'+'	PSR070013212	2.67025e-14	'-'	813863	TC0701550	141817	-
5	ERCC1	Excision repair cross-complementing rodent repair deficiency, complementation group 1 (includes overlapping antisense sequence)	2067	chr19:45917221-45917292	silence	JUC1900119617	2.7853539604499999e-09,	'+'	JUC1900119667	4.8891386869500001e-08,	'+'	JUC1900119613	2.8639297251000001e-14,	'-'	PSR190015336	8.01889e-08	'+'	831451	TC1901596	103630	-
6	ZNF638	Zinc finger protein 638	27332	chr2:71575883-71577401	silence	JUC0200024887	0.0013419470763499999,	'+'	JUC0200024590	0.00061490461544300005,	'+'	JUC0200024758	6.5702774717299998e-13,	'-'	PSR020002930	0.488413	'+'	803686	TC0200336	296133	+
7	MGC13114	Chromosome 16 open reading frame 13	84326	chr16:685281-685340	silence	JUC1600059953	1.9792062712799999e-06,	'+'	JUC1600059968	0.28453107380300002,	'+'	JUC1600059961	1.01997389463e-12,	'-'	PSR160007471	0.162057	'+'	826946	TC1600715	613396	-
8	ZDHHC16	Zinc finger, DHHC-type containing 16	84287	chr10:99213556-99213603	silence	JUC1000036691	5.1836647366399997e-11,	'+'	JUC1000036654	1.7377081825200001e-09,	'+'	JUC1000036731	3.2939347220800001e-12,	'-'	PSR100004511	2.71244e-10	'+'	818785	TC1000485	294167	+
9	MAP3K7	Mitogen-activated protein kinase kinase kinase 7	6885	chr6:91254271-91254351	silence	JUC0600125946	6.6574155199499999e-11,	'+'	JUC0600125969	1.33235759491e-08,	'+'	JUC0600126015	6.7511461161699998e-12,	'-'	PSR060013154	0.000241826	'+'	812065	TC0601460	163736	-
10	MDC1	Mediator of DNA-damage checkpoint 1	9656	chr6:30675343-30676134	silence	JUC0600077221	4.5041063754099999e-05,	'+'	JUC0600077236	0.078956911655299999,	'+'	JUC0600077215	2.5647139905900001e-11,	'-'	PSR060009345	0.00416709	'+'	811714	TC0601103	139251	-
11	OGDH	Oxoglutarate (alpha-ketoglutarate) dehydrogenase (lipoamide)	4967	chr7:44695917-44695961	activate	JUC0700015856	0.0125393582996,	'+'	JUC0700016191	1.725300419e-06,	'+'	JUC0700016081	2.9948238607799998e-11,	'+'	PSR070001886	0.000521221	'-'	812601	TC0700223	370118	+
12	SETD5	SET domain containing 5	55209	chr3:9510203-9510259	activate	JUC0300003823	0.0051572777690900001,	'-'	JUC0300003761	3.0414122959399999e-07,	'-'	JUC0300003946	5.6576503077399998e-11,	'+'	PSR030000306	9.59816e-07	'-'	805788	TC0300026	180153	+
13	PRO1853	Chromosome 2 open reading frame 56	55471	chr2:37469778-37469836	activate	JUC0200016372	0.00052322794708699999,	'-'	JUC0200016365	0.13632272902000001,	'-'	JUC0200016332	6.36400109313e-11,	'+'	PSR020001672	0.029505	'-'	803532	TC0200180	586090	+
14	CASK	Calcium/calmodulin-dependent serine protein kinase (MAGUK family)	8573	chrX:41416285-41416353	activate	JUC0X00052762	1.4569480274099999e-08,	'-'	JUC0X00053051	0.053900029263999998,	'-'	JUC0X00052766	8.5507998825199998e-11,	'+'	PSR0X0007102	0.049095	'-'	817665	TC0X00860	94429	-
15	AP1G2	Adaptor-related protein complex 1, gamma 2 subunit	8906	chr14:24035771-24035895	silence	JUC1400057871	0.00024121754630800001,	'+'	JUC1400057726	1.4998519560499999e-10,	'+'	JUC1400057662	9.91692051173e-09,	'-'	PSR140005729	1.78877e-05	'+'	824659	TC1400731	336069	-
16	PTPN3	Protein tyrosine phosphatase, non-receptor type 3	5774	chr9:112184998-112185132	silence	JUC0900098167	0.21685168499999999,	'-'	JUC0900098413	0.00047370764871499998,	'-'	JUC0900098133	1.6342672184899999e-10,	'+'	PSR090010914	0.249647	'+'	816550	TC0901235	525522	-
17	SLC29A2	Solute carrier family 29 (nucleoside transporters), member 2	3177	chr11:66133902-66134035	silence	JUC1100112203	4.2311308432699996e-06,	'+'	JUC1100112168	0.109536695719,	'+'	JUC1100112190	2.4844609358799999e-10,	'-'	PSR110013660	0.0158011	'+'	821183	TC1101570	38729	-
18	ATP13A3	ATPase type 13A3	79572	chr3:194132928-194133017	activate	JUC0300159084	3.13174560636e-10,	'-'	JUC0300159462	2.3134067516300001e-05,	'-'	JUC0300159097	0.00023806946345199999,	'+'	PSR030017027	4.20947e-08	'-'	807588	TC0301867	136594	-
19	AP1G2	Adaptor-related protein complex 1, gamma 2 subunit	8906	chr14:24035025-24035101	silence	JUC1400057828	4.25611745967e-10,	'+'	JUC1400057830	0.00496413100842,	'+'	JUC1400057460	0.00051594396465200003,	'-'	PSR140005725	0.0569153	'+'	824659	TC1400731	217569	-
20	CRBN	Cereblon	51185	chr3:3214190-3214330	activate	JUC0300076679	1.4248891915099999e-09,	'-'	JUC0300076666	2.48466153154e-05,	'-'	JUC0300076636	0.000177222500815,	'+'	PSR030008523	1.32146e-06	'-'	806706	TC0300962	421347	-
21	OGDH	Oxoglutarate (alpha-ketoglutarate) dehydrogenase (lipoamide)	4967	chr7:44695917-44695961	activate	JUC0700016040	0.50446047409200001,	'-'	JUC0700016191	1.725300419e-06,	'+'	JUC0700016252	1.80695808962e-09,	'-'	PSR070001886	0.000521221	'-'	812601	TC0700223	370118	+
22	ATP11C	ATPase, class VI, type 11C	286410	chrX:138813810-138813914	silence	JUC0X00082848	0.034196027784900003,	'+'	JUC0X00082417	3.0883147508499998e-05,	'+'	JUC0X00082494	1.90393673734e-09,	'-'	PSR0X0010640	0.00882215	'+'	818086	TC0X01302	89540	-
23	TAF2	TAF2 RNA polymerase II, TATA box binding protein (TBP)-associated factor, 150kDa	6873	chr8:120757121-120757276	activate	JUC0800077029	0.00018437590238000001,	'-'	JUC0800077045	0.092744441107000003,	'-'	JUC0800077400	1.9736616046199998e-09,	'+'	PSR080008956	2.18859e-05	'-'	815260	TC0801214	204328	-
24	LRP8	Low density lipoprotein receptor-related protein 8, apolipoprotein e receptor	7804	chr1:53715052-53715228	silence	JUC0100210956	3.4257090948299999e-09,	'+'	JUC0100210928	2.51347170674e-06,	'+'	JUC0100210860	0.00062407524509000003,	'-'	PSR010022634	7.96752e-05	'+'	802208	TC0102266	278886	-
25	TUBD1	Tubulin, delta 1	51174	chr17:57958255-57958471	silence	JUC1700128297	0.0011556157329800001,	'+'	JUC1700128321	0.000188157649713,	'+'	JUC1700128291	5.3264556950200002e-09,	'-'	PSR170014866	0.000855994	'+'	829074	TC1701572	571586	-
26	CASK	Calcium/calmodulin-dependent serine protein kinase (MAGUK family)	8573	chrX:41416285-41416353	activate	JUC0X00052762	1.4569480274099999e-08,	'-'	JUC0X00053177	0.0086708607885500003,	'+'	JUC0X00052898	9.3082226174599998e-08,	'+'	PSR0X0007102	0.049095	'-'	817665	TC0X00860	94429	-
27	C1orf43	Chromosome 1 open reading frame 43	25912	chr1:154192312-154192413	silence	JUC0100249592	0.00025355262919100002,	'+'	JUC0100249607	0.00010205961036900001,	'+'	JUC0100249603	1.63816149746e-08,	'-'	PSR010027574	0.00325436	'+'	802725	TC0102811	697428	-
28	GOLPH4	Golgi integral membrane protein 4	27333	chr3:167758574-167758657	activate	JUC0300151675	3.1015323832099999e-06,	'-'	JUC0300151735	2.03160429172e-08,	'-'	JUC0300151659	0.00015787103328600001,	'+'	PSR030016063	3.45225e-07	'-'	807459	TC0301734	300462	-
29	C8orf32	Chromosome 8 open reading frame 32	55093	chr8:124447682-124447782	activate	JUC0800037691	2.3769802430499999e-07,	'-'	JUC0800037694	2.20378486234e-08,	'-'	JUC0800037676	6.2616481156099995e-07,	'+'	PSR080004217	4.973e-05	'-'	814634	TC0800538	105940	+
30	SMC5	Structural maintenance of chromosomes 5	23137	chr9:72961521-72961565	activate	JUC0900017849	4.8739926145399997e-07,	'-'	JUC0900017718	0.00025823519475799998,	'-'	JUC0900017984	3.7998778460600003e-08,	'+'	PSR090002148	0.00201212	'-'	815659	TC0900287	515239	+
31	AAAS	Achalasia, adrenocortical insufficiency, alacrimia (Allgrove, triple-A)	8086	chr12:53708535-53708633	silence	JUC1200109982	0.035128804936999998,	'+'	JUC1200109816	0.25017525507299998,	'+'	JUC1200109843	4.9293520199199998e-08,	'-'	PSR120011854	0.000987972	'+'	822831	TC1201248	620780	-
32	KITLG	KIT ligand	4254	chr12:88909311-88909394	activate	JUC1200125859	4.3484396370599997e-07,	'-'	JUC1200125870	0.00067889577561300004,	'-'	JUC1200125822	5.7256903500900001e-08,	'+'	PSR120013697	5.97156e-07	'-'	823012	TC1201431	605677	-
33	SRPK2	SFRS protein kinase 2	6733	chr7:104766229-104766321	activate	JUC0700110374	0.192717370498,	'+'	JUC0700110304	6.9365692678299995e-08,	'-'	JUC0700110217	9.7149947641499994e-05,	'+'	PSR070012940	0.000917142	'-'	813845	TC0701532	213472	-
34	C12orf23	Chromosome 12 open reading frame 23	90488	chr12:107350860-107350927	activate	JUC1200054892	0.151032306039,	'-'	JUC1200054889	1.2265888756499999e-07,	'-'	JUC1200054875	3.2634914658199999e-06,	'+'	PSR120006011	1.52817e-07	'-'	822257	TC1200665	544477	+
35	C12orf23	Chromosome 12 open reading frame 23	90488	chr12:107353066-107353163	silence	JUC1200054880	0.0017396766489,	'+'	JUC1200054876	0.00129888305655,	'+'	JUC1200054889	1.2265888756499999e-07,	'-'	PSR120006012	1.42193e-07	'+'	822257	TC1200665	76412	+
36	PPP5C	Protein phosphatase 5, catalytic subunit	5536	chr19:46886668-46886733	silence	JUC1900051550	0.0535065092319,	'+'	JUC1900051568	0.00038311642225099998,	'+'	JUC1900051570	1.41209828137e-07,	'-'	PSR190006545	0.00693147	'+'	830539	TC1900655	175195	+
37	SENP6	SUMO1/sentrin specific peptidase 6	26054	chr6:76332467-76332574	activate	JUC0600040509	0.19433817880199999,	'+'	JUC0600040629	0.00010629520192400001,	'-'	JUC0600040473	1.5250336837199999e-07,	'+'	PSR060004757	0.000174962	'-'	811133	TC0600514	140292	+
38	IMP3	IMP3, U3 small nucleolar ribonucleoprotein, homolog (yeast)	55272	chr15:51018270-51018323	activate	JUC1500080524	0.21903506433799999,	'+'	JUC1500080531	0.0076528228968800001,	'-'	JUC1500080617	1.7517797325099999e-07,	'+'	PSR150007940	3.31858e-05	'-'	825924	TC1500954	237136	-
39	BSCL2	Bernardinelli-Seip congenital lipodystrophy 2 (seipin)	26580	chr11:62458752-62458893	silence	JUC1100105218	0.19053914531999999,	'+'	JUC1100105228	0.0011837755581,	'+'	JUC1100105204	1.8039566393799999e-07,	'-'	PSR110012701	0.000216079	'+'	821097	TC1101484	553968	-
40	SYNG	Synergin, gamma	11276	chr17:35880282-35880317	activate	JUC1700107253	0.000406084353112,	'-'	JUC1700107362	0.044010391035900001,	'-'	JUC1700107225	1.9128272758599999e-07,	'+'	PSR170012034	0.465827	'-'	828782	TC1701264	224216	-
41	BAT3	HLA-B associated transcript 3	7917	chr6:31607277-31607423	silence	JUC0600078733	0.0023175672109799999,	'+'	JUC0600078491	2.2920143341700001e-07,	'+'	JUC0600078450	9.9723571368599996e-05,	'-'	PSR060009512	0.000364595	'+'	811735	TC0601125	696019	-
42	C1orf63	Chromosome 1 open reading frame 63	57035	chr1:25570945-25570989	silence	JUC0100186942	2.9041433537800001e-07,	'-'	JUC0100186954	0.13026570701199999,	'-'	JUC0100186939	7.4804841222399996e-06,	'+'	PSR010019817	0.380955	'+'	801949	TC0102000	677000	-
43	KIAA0515	KIAA0515	84726	chr9:134349841-134351922	silence	JUC0900054903	1.19835979408e-06,	'+'	JUC0900054466	0.023716699842800001,	'+'	JUC0900054704	3.3323450108400001e-05,	'-'	PSR090005726	1.56984e-05	'+'	816018	TC0900649	506292	+
44	SSFA2	Sperm specific antigen 2	6744	chr2:182785324-182785377	activate	JUC0200059783	0.00048611149090599999,	'-'	JUC0200059766	0.368216724883,	'-'	JUC0200059708	1.27799298095e-06,	'+'	PSR020007533	0.000381641	'-'	804250	TC0200909	181074	+
45	CDC25B	Cell division cycle 25 homolog B (S. pombe)	994	chr20:3781390-3781512	silence	JUC2000004085	0.046182305432799997,	'-'	JUC2000004233	1.8807245239499999e-06,	'+'	JUC2000004101	5.7754578676699999e-05,	'-'	PSR200000426	0.116737	'+'	831785	TC2000043	620738	+
46	ACAA1	Acetyl-Coenzyme A acyltransferase 1 (peroxisomal 3-oxoacyl-Coenzyme A thiolase)	30	chr3:38167653-38167832	silence	JUC0300087751	2.88710858171e-05,	'+'	JUC0300087720	5.7717651971999998e-05,	'+'	JUC0300087754	2.28771208753e-06,	'-'	PSR030009794	0.00318727	'+'	806846	TC0301103	188485	-
47	SIGMAR1	Sigma non-opioid intracellular receptor 1	11280	chr9:34636994-34637086	silence	JUC0900077578	0.056799394700500001,	'-'	JUC0900077584	0.00021039107548899999,	'+'	JUC0900077592	2.8978243028e-06,	'-'	PSR090008160	0.00541346	'+'	816242	TC0900878	684431	-
48	SEC31L1	SEC31 homolog A	22872	chr4:83766354-83766446	activate	JUC0400071485	0.330503643018,	'+'	JUC0400072055	3.04609131967e-06,	'-'	JUC0400072151	0.00015424886137900001,	'+'	PSR040008713	0.133195	'-'	808691	TC0401084	115397	-
49	HNRNPK	Heterogeneous nuclear ribonucleoprotein K	3190	chr9:86588817-86588888	activate	JUC0900088247	0.000348107962546,	'-'	JUC0900088229	0.022776054150900001,	'+'	JUC0900088164	3.4886857353600002e-06,	'+'	PSR090009651	4.28707e-05	'-'	816401	TC0901082	172415	-
50	WSB1	WD repeat and SOCS box-containing 1	26118	chr17:25634770-25634945	activate	JUC1700023694	0.000129043070507,	'-'	JUC1700023701	0.27292550961500001,	'-'	JUC1700023728	0.000125304177034,	'+'	PSR170002405	3.82877e-06	'-'	827821	TC1700273	575962	+
51	PGM3	Phosphoglucomutase 3	5238	chr6:83884093-83884206	silence	JUC0600116802	0.00024908474425100002,	'-'	JUC0600116810	0.00266877588311,	'-'	JUC0600116827	4.1303302677800003e-06,	'+'	PSR060012674	0.565049	'+'	812030	TC0601425	244924	-
52	SEC31L1	SEC31 homolog A	22872	chr4:83782784-83782861	silence	JUC0400071901	0.33360146448299999,	'-'	JUC0400071620	4.4176676037900001e-06,	'+'	JUC0400071718	1.16127381238e-05,	'-'	PSR040008720	0.419806	'+'	808691	TC0401084	618552	-
53	MORF4L2	Mortality factor 4 like 2	9643	chrX:102939609-102939657	activate	JUC0X00073096	0.00044253492878099999,	'-'	JUC0X00073080	0.067721544023399999,	'-'	JUC0X00073094	4.7544865682799998e-06,	'+'	PSR0X0009376	0.00938342	'-'	817913	TC0X01121	598773	-
54	TTC8	Tetratricopeptide repeat domain 8	123016	chr14:89307769-89307858	silence	JUC1400036513	0.105780864721,	'+'	JUC1400036527	5.6022433375299998e-06,	'+'	JUC1400036616	3.4636692864300003e-05,	'-'	PSR140003466	0.0899907	'+'	824365	TC1400426	490391	+
55	TPCN2	Two pore segment channel 2	219931	chr11:68847302-68847351	activate	JUC1100046826	0.0156141247415,	'-'	JUC1100046766	6.4042278004699996e-06,	'+'	JUC1100046886	4.5977744392699998e-05,	'+'	PSR110005469	0.000269049	'-'	820253	TC1100616	278989	+
56	SCARB1	Scavenger receptor class B, member 1	949	chr12:125346926-125347043	activate	JUC1200147786	0.0021756532059199999,	'-'	JUC1200147855	7.3833908730900004e-06,	'-'	JUC1200147839	0.00029892722861900003,	'+'	PSR120016102	0.0217741	'-'	823246	TC1201669	148877	-
57	BMI1	BMI1 polycomb ring finger oncogene	648	chr10:22616671-22616721	silence	JUC1000006991	7.5610078607899999e-06,	'+'	JUC1000007000	0.345850778995,	'+'	JUC1000006998	0.00052014457446200005,	'-'	PSR100001011	0.0431638	'+'	818424	TC1000106	570667	+
58	BAIAP2	BAI1-associated protein 2	10458	chr17:79084714-79084759	silence	JUC1700067245	0.000115530333337,	'+'	JUC1700067143	0.0037276209844299998,	'+'	JUC1700067355	7.7704855647700005e-06,	'-'	PSR170007726	0.0234868	'+'	828371	TC1700832	568591	+
59	GUSB	Glucuronidase, beta	2990	chr7:65444714-65444898	silence	JUC0700089378	0.00176516990732,	'+'	JUC0700089363	9.3640015015900007e-06,	'+'	JUC0700089388	2.93554585721e-05,	'-'	PSR070010455	0.00240238	'+'	813604	TC0701270	464097	-
60	PFKM	Phosphofructokinase, muscle	5213	chr12:48529074-48529166	silence	JUC1200020093	0.00097359879681099999,	'+'	JUC1200019956	0.00463840403467,	'+'	JUC1200020261	1.0457783995e-05,	'-'	PSR120002460	0.0056701	'+'	821880	TC1200284	9527	+
61	ENTPD6	Ectonucleoside triphosphate diphosphohydrolase 6 (putative function)	955	chr20:25201868-25201969	silence	JUC2000010029	0.041969169236599997,	'+'	JUC2000009916	3.24573931323e-05,	'+'	JUC2000010057	0.00086459594683800005,	'-'	PSR200001236	1.05429e-05	'+'	831884	TC2000144	501165	+
62	PPM1K	Protein phosphatase 1K (PP2C domain containing)	152926	chr4:89199296-89199794	silence	JUC0400075929	1.0737372726400001e-05,	'+'	JUC0400075918	0.0019455595246199999,	'+'	JUC0400075932	0.00077941557873299999,	'-'	PSR040009035	0.0271955	'+'	808720	TC0401114	30273	-
63	MBNL2	Muscleblind-like 2 (Drosophila)	10150	chr13:98017390-98017425	silence	JUC1300019218	0.34555457403200002,	'-'	JUC1300019193	0.019465240970400002,	'-'	JUC1300019209	0.00062854257322400001,	'-'	PSR130002063	1.40289e-05	'+'	823525	TC1300240	673766	+
64	KIAA0494	KIAA0494	9813	chr1:47154025-47154216	silence	JUC0100206794	0.035711421175099997,	'+'	JUC0100206772	6.9436427970399995e-05,	'+'	JUC0100206759	1.7559962093399999e-05,	'-'	PSR010022169	0.0012493	'+'	802171	TC0102228	537154	-
65	GPR126	G protein-coupled receptor 126	57211	chr6:142762045-142762090	silence	JUC0600053716	0.017047744925,	'+'	JUC0600053593	1.8374232469799999e-05,	'+'	JUC0600053508	2.38782993931e-05,	'-'	PSR060006640	0.00914732	'+'	811389	TC0600772	100243	+
66	HDLBP	High density lipoprotein binding protein (vigilin)	3069	chr2:242194789-242194926	silence	JUC0200272490	1.9709645159099999e-05,	'+'	JUC0200272439	0.243225139226,	'-'	JUC0200273067	1.87145331969e-05,	'-'	PSR020022325	0.0469671	'+'	805751	TC0202446	196327	-
67	DDR1	Discoidin domain receptor family, member 1	780	chr6:30853402-30853457	activate	JUC0600008540	0.17424380994399999,	'-'	JUC0600008136	0.052348981720500003,	'-'	JUC0600008504	0.00048384213010999998,	'+'	PSR060001545	2.05772e-05	'-'	810866	TC0600245	669070	+
68	PIP5K1A	Phosphatidylinositol-4-phosphate 5-kinase, type I, alpha	8394	chr1:151196847-151196882	activate	JUC0100082223	0.0013244751124499999,	'-'	JUC0100082219	0.000881254309121,	'-'	JUC0100082188	2.1245880936699999e-05,	'+'	PSR010010052	0.0054353	'-'	801004	TC0101030	482433	+
69	SH3BGR	SH3 domain binding glutamic acid-rich protein	6450	chrX:80492617-80492779	activate	JUC0X00020683	6.8137759088499999e-05,	'-'	JUC0X00020689	0.43608504791800001,	'+'	JUC0X00020695	3.7033155084799999e-05,	'+'	PSR0X0003151	0.100139	'-'	817204	TC0X00387	39119	+
70	C1orf43	Chromosome 1 open reading frame 43	25912	chr1:154192312-154192413	silence	JUC0100249614	0.0108753967532,	'+'	JUC0100249607	0.00010205961036900001,	'+'	JUC0100249594	4.0464753224599999e-05,	'-'	PSR010027574	0.00325436	'+'	802725	TC0102811	697428	-
71	PPP1R12A	Protein phosphatase 1, regulatory (inhibitor) subunit 12A	4659	chr12:80199946-80200077	activate	JUC1200122836	0.20076180138899999,	'-'	JUC1200122757	0.18571766240500001,	'-'	JUC1200122747	4.2114475409299998e-05,	'+'	PSR120013497	0.000318839	'-'	822995	TC1201414	2993	-
72	LARP1	La ribonucleoprotein domain family, member 1	23367	chr5:154173360-154173560	silence	JUC0500052498	0.25825391797199998,	'+'	JUC0500052384	0.000672975617391,	'+'	JUC0500052369	5.2195144007900003e-05,	'-'	PSR050005628	0.130413	'+'	809710	TC0500632	359883	+
73	SFXN2	Sideroflexin 2	118980	chr10:104489076-104489151	silence	JUC1000040756	0.000121958733309,	'+'	JUC1000040718	0.042045149524700003,	'+'	JUC1000040692	5.2574945896399999e-05,	'-'	PSR100005087	0.008399	'+'	818846	TC1000546	689638	+
74	SLC2A6	Solute carrier family 2 (facilitated glucose transporter), member 6	11182	chr9:136338537-136338722	silence	JUC0900114668	0.00092114383666700003,	'+'	JUC0900114690	0.16575769658799999,	'+'	JUC0900114685	5.40416749843e-05,	'-'	PSR090012838	0.0712701	'+'	816732	TC0901417	490254	-
75	ECT2	Epithelial cell transforming sequence 2 oncogene	1894	chr3:172473273-172473365	activate	JUC0300066185	0.074152981921800004,	'-'	JUC0300066203	0.13003174766600001,	'-'	JUC0300066244	5.9939216696700002e-05,	'+'	PSR030007164	9.8173e-05	'-'	806549	TC0300799	606170	+
76	CWF19L1	CWF19-like 1, cell cycle control (S. pombe)	55280	chr10:102016047-102016233	silence	JUC1000099067	0.00038225175044099999,	'+'	JUC1000099046	0.54069249721000001,	'+'	JUC1000099130	6.2207667405999995e-05,	'-'	PSR100011600	0.146677	'+'	819484	TC1001219	63124	-
77	NRM	Nurim (nuclear envelope membrane protein)	11270	chr6:30657053-30657229	silence	JUC0600077089	0.49227981242899999,	'-'	JUC0600077081	0.00095962613276899999,	'+'	JUC0600077079	9.1112217760300004e-05,	'-'	PSR060009333	0.00103298	'+'	811713	TC0601102	115645	-
78	LRIG2	Leucine-rich repeats and immunoglobulin-like domains 2	9860	chr1:113646231-113646357	activate	JUC0100072677	0.00049557785606299998,	'-'	JUC0100072745	0.018404633977200002,	'-'	JUC0100072692	0.00010495204315200001,	'+'	PSR010008559	0.00160336	'-'	800838	TC0100854	401632	+
79	FASTK	Fas-activated serine/threonine kinase	10922	chr7:150774188-150774323	silence	JUC0700126616	0.00028600122788,	'+'	JUC0700126614	0.314827259089,	'+'	JUC0700126606	0.000109025488945,	'-'	PSR070014971	0.0102804	'+'	814067	TC0701760	547267	-
80	TRA16	TR4 orphan receptor associated protein TRA16	126382	chr19:19313279-19313384	silence	JUC1900104235	0.11977474123699999,	'-'	JUC1900104227	0.00088861785821700004,	'+'	JUC1900104233	0.000115403593532,	'-'	PSR190013013	0.357364	'+'	831182	TC1901316	426384	-
81	ABCD4	ATP-binding cassette, sub-family D (ALD), member 4	5826	chr14:74759857-74759951	silence	JUC1400075342	0.00125940904851,	'+'	JUC1400075473	0.00052639116956099997,	'+'	JUC1400075409	0.00016064807598399999,	'-'	PSR140007939	0.205893	'+'	824908	TC1400990	281115	-
82	PUM2	Pumilio homolog 2 (Drosophila)	23369	chr2:20478344-20478580	silence	JUC0200098199	0.00019575646938800001,	'-'	JUC0200098043	0.032216953330500002,	'-'	JUC0200098059	0.00099427022418699992,	'+'	PSR020011762	0.106005	'+'	804679	TC0201343	620086	-
83	TPD52L1	Tumor protein D52-like 1	7164	chr6:125578244-125578304	silence	JUC0600047765	0.44317872126199997,	'+'	JUC0600047739	0.00029710938164499999,	'+'	JUC0600047758	0.00021303238372399999,	'-'	PSR060006025	0.0115103	'+'	811316	TC0600699	251114	+
84	KRIT1	KRIT1, ankyrin repeat containing	889	chr7:91873316-91873463	silence	JUC0700097987	0.029099633357800001,	'+'	JUC0700097736	0.00095509515542400005,	'+'	JUC0700097998	0.00022473753590900001,	'-'	PSR070011639	0.000603321	'+'	813727	TC0701408	274956	-
85	C13orf3	Chromosome 13 open reading frame 3	221150	chr13:21746759-21746820	silence	JUC1300028975	0.00084813321393600004,	'+'	JUC1300028945	0.017539285619800001,	'+'	JUC1300028957	0.00023182914256400001,	'-'	PSR130003049	0.000346374	'+'	823610	TC1300328	390914	-
86	CA12	Carbonic anhydrase XII	771	chr15:63620297-63620329	activate	JUC1500091528	0.49311412352799999,	'-'	JUC1500091537	0.00077007136917700005,	'-'	JUC1500091557	0.00027616916970499999,	'+'	PSR150008727	0.139157	'-'	825988	TC1501019	292571	-
87	FAM107B	Family with sequence similarity 107, member B	83641	chr10:14595321-14595386	activate	JUC1000060729	0.00049773308907199998,	'+'	JUC1000060793	0.0660111908966,	'-'	JUC1000060712	0.00088409202347700003,	'-'	PSR100007446	0.122862	'-'	819069	TC1000778	17463	-
