# Supplementary material for: The RNA Binding Protein RBM38 (RNPC1) Regulates Splicing during Late Erythroid Differentiation
Source: PLoS One. 2013 Oct 18;8(10):e78031. doi: 10.1371/journal.pone.0078031 (PMC3820963; doi:10.1371/journal.pone.0078031)
Supplement: Table S2 — Rbm38 binding motifs identified from SELEX-Seq analysis. List of 6-mer and 7-mer Rbm38 binding motifs for rounds 0 to 3 of SELEX. Read count, total read number, and fraction of total reads is provided. (XLSX) [file pone.0078031.s007.xlsx]

## Sheet: 6mer, R0
Motif	Counts_by_reads	Total_reads	Fraction_by_reads
GGGTCA	87247	10023959	0.00870385
GGTCAG	86951	10023959	0.00867432
GGCGGG	86363	10023959	0.00861566
GGTCGG	86176	10023959	0.008597
GCGGGG	85425	10023959	0.00852208
GGTGGG	84062	10023959	0.00838611
GGGGTC	83552	10023959	0.00833523
GGGCGG	83224	10023959	0.00830251
GTGGGG	83085	10023959	0.00828864
CGGGGG	79686	10023959	0.00794955
GGGGGT	79496	10023959	0.0079306
GTGTGG	79419	10023959	0.00792292
GGGTCG	79113	10023959	0.00789239
GGCAGG	77149	10023959	0.00769646
GGCTGG	76585	10023959	0.00764019
TGTGGG	76309	10023959	0.00761266
GTGGGC	76275	10023959	0.00760927
GGGGGC	76138	10023959	0.0075956
GGTCAA	76041	10023959	0.00758592
GTGGTC	75547	10023959	0.00753664
GGGTGG	75538	10023959	0.00753575
GGACGG	74788	10023959	0.00746092
TGGGGT	74660	10023959	0.00744815
GTGGGT	74615	10023959	0.00744367
GGGCAG	74256	10023959	0.00740785
TGGGGG	74137	10023959	0.00739598
GGTTGG	73772	10023959	0.00735957
GGATGG	73169	10023959	0.00729941
GGCGGT	73130	10023959	0.00729552
GGGGTG	72953	10023959	0.00727786
GGGAGG	72679	10023959	0.00725053
GGGGCG	72662	10023959	0.00724883
GGGCTG	72656	10023959	0.00724823
GTCGGG	72433	10023959	0.00722599
AGGTCA	72037	10023959	0.00718648
GGTGTG	71932	10023959	0.00717601
GGAGGG	71778	10023959	0.00716064
GGTGGT	71560	10023959	0.0071389
CGGTGG	71250	10023959	0.00710797
GGTAGG	71093	10023959	0.00709231
GTCAGG	71005	10023959	0.00708353
TGGGTC	70759	10023959	0.00705899
GGAAGG	70498	10023959	0.00703295
TGGTCA	70448	10023959	0.00702796
AGGGTC	70306	10023959	0.0070138
GATGGG	69951	10023959	0.00697838
CTGGGG	69459	10023959	0.0069293
TGTGGT	69133	10023959	0.00689678
GTCGGT	68964	10023959	0.00687992
AGGGGT	68882	10023959	0.00687174
GGGGTA	68870	10023959	0.00687054
ACGGGG	68724	10023959	0.00685597
GGTCAT	68683	10023959	0.00685188
GGTACG	68495	10023959	0.00683313
CGGGGC	68419	10023959	0.00682555
GGTCGA	68297	10023959	0.00681338
GCTGGG	68296	10023959	0.00681328
GACGGG	68198	10023959	0.0068035
CGGGGT	67961	10023959	0.00677986
GGGGCA	67959	10023959	0.00677966
GGCGGA	67765	10023959	0.0067603
AGTGGG	67652	10023959	0.00674903
GCGGTG	67646	10023959	0.00674843
CGTGGG	67453	10023959	0.00672918
GGTCTG	67410	10023959	0.00672489
GTACGG	67323	10023959	0.00671621
GGGTTG	67314	10023959	0.00671531
TGGGGC	67254	10023959	0.00670933
ACGGTC	67017	10023959	0.00668568
GGGCAA	66920	10023959	0.006676
ATGTGG	66822	10023959	0.00666623
ATGGGG	66614	10023959	0.00664548
GGGGGA	66608	10023959	0.00664488
AGGGGG	66594	10023959	0.00664348
GTGGTG	66369	10023959	0.00662104
GGGATG	66217	10023959	0.00660587
GGGGTT	66122	10023959	0.0065964
CGGGTC	66105	10023959	0.0065947
GCGGGT	66084	10023959	0.0065926
GCGTGG	65980	10023959	0.00658223
GCGGGA	65909	10023959	0.00657515
GTGCGG	65890	10023959	0.00657325
GGTCGT	65869	10023959	0.00657116
TGGTCG	65854	10023959	0.00656966
CGGTCG	65756	10023959	0.00655988
GGCGTG	65441	10023959	0.00652846
GGTCAC	65438	10023959	0.00652816
GTTGGG	65337	10023959	0.00651808
CAGGGG	65320	10023959	0.00651639
AGGCGG	65072	10023959	0.00649165
CGGTCA	65055	10023959	0.00648995
GGAGGT	65002	10023959	0.00648466
GGTATG	64926	10023959	0.00647708
TGGCGG	64837	10023959	0.0064682
GGGTAG	64756	10023959	0.00646012
AGGTCG	64639	10023959	0.00644845
AGCGGG	64627	10023959	0.00644725
GACGGT	64626	10023959	0.00644715
GAGGGG	64615	10023959	0.00644606
GGGGAG	64521	10023959	0.00643668
AGTGGT	64485	10023959	0.00643309
GGGCCG	64400	10023959	0.00642461
GGTCCG	64313	10023959	0.00641593
GCAGGG	64236	10023959	0.00640825
GGGGCT	64167	10023959	0.00640136
TGCGGG	63970	10023959	0.00638171
GGTGGA	63914	10023959	0.00637612
GGTGCG	63827	10023959	0.00636744
GTGGTT	63748	10023959	0.00635956
TGGTGG	63667	10023959	0.00635148
AAGGGG	63532	10023959	0.00633801
AAGGTC	63332	10023959	0.00631806
GGCCGG	63306	10023959	0.00631547
GCGGGC	63254	10023959	0.00631028
AAGGGT	63227	10023959	0.00630759
GGCAAG	63170	10023959	0.0063019
GGGGCC	63169	10023959	0.0063018
GGGCCA	63158	10023959	0.0063007
TGGGCG	63152	10023959	0.00630011
GGGGGG	63143	10023959	0.00629921
GAAGGG	63071	10023959	0.00629202
CGCGGG	62980	10023959	0.00628295
CAGGGT	62834	10023959	0.00626838
CGTGGT	62772	10023959	0.0062622
ACGGGT	62695	10023959	0.00625451
GGGCGA	62646	10023959	0.00624963
GTGGGA	62547	10023959	0.00623975
TGGGCA	62387	10023959	0.00622379
GTGGTA	62351	10023959	0.0062202
GTCGGC	62151	10023959	0.00620024
GGTAAG	62132	10023959	0.00619835
GGGCGT	62041	10023959	0.00618927
GTGAGG	62039	10023959	0.00618907
ATGGTC	61969	10023959	0.00618209
CAGGTC	61957	10023959	0.00618089
GATCGG	61869	10023959	0.00617211
ACGGGC	61833	10023959	0.00616852
GGGTGT	61813	10023959	0.00616653
GATGGT	61798	10023959	0.00616503
ACGTGG	61748	10023959	0.00616004
GAGTGG	61635	10023959	0.00614877
GGGTAC	61628	10023959	0.00614807
AGGGGC	61605	10023959	0.00614578
GAGGGT	61278	10023959	0.00611315
AAGTGG	61209	10023959	0.00610627
GTCTGG	61199	10023959	0.00610527
GGGTCT	61195	10023959	0.00610487
CGGTTG	61131	10023959	0.00609849
GGACAG	61124	10023959	0.00609779
CAGTGG	61116	10023959	0.00609699
GGCTGA	61050	10023959	0.00609041
GGCAGC	60896	10023959	0.00607504
GGGAAG	60892	10023959	0.00607465
GCGGTA	60848	10023959	0.00607026
GGGTGC	60767	10023959	0.00606218
TGGGGA	60744	10023959	0.00605988
AGGGCG	60726	10023959	0.00605809
ACTGGG	60706	10023959	0.00605609
AACGGT	60689	10023959	0.00605439
GGGACG	60669	10023959	0.0060524
CGGCGG	60602	10023959	0.00604572
GAGGTC	60508	10023959	0.00603634
TCGGTC	60385	10023959	0.00602407
CGGTGT	60373	10023959	0.00602287
ACGGTG	60347	10023959	0.00602028
GTAGGG	60331	10023959	0.00601868
AACGGG	60285	10023959	0.00601409
GGAGGC	60248	10023959	0.0060104
GTAAGG	60246	10023959	0.0060102
GATGTG	60198	10023959	0.00600541
TGGCTG	60092	10023959	0.00599484
GATGGC	60047	10023959	0.00599035
GTCGGA	60043	10023959	0.00598995
ATGGGT	60035	10023959	0.00598915
CGGGGA	60019	10023959	0.00598755
CGGGCG	60008	10023959	0.00598646
GGGGAT	59949	10023959	0.00598057
GGGTAA	59945	10023959	0.00598017
GGTACA	59921	10023959	0.00597778
GGGTCC	59908	10023959	0.00597648
GTGGCG	59886	10023959	0.00597429
CGGAGG	59878	10023959	0.00597349
ACAGGG	59841	10023959	0.0059698
AGGCTG	59798	10023959	0.00596551
GGCAGT	59792	10023959	0.00596491
GACTGG	59762	10023959	0.00596192
CAAGGG	59757	10023959	0.00596142
CAGGGC	59702	10023959	0.00595593
TGTCGG	59673	10023959	0.00595304
TGAGGG	59620	10023959	0.00594775
TCGGGG	59604	10023959	0.00594615
GGAGTG	59604	10023959	0.00594615
GGCATG	59578	10023959	0.00594356
GTCAAG	59566	10023959	0.00594236
GGCCAG	59520	10023959	0.00593777
ATGGGC	59476	10023959	0.00593338
GACAGG	59472	10023959	0.00593299
AGGTGG	59390	10023959	0.0059248
TGGAGG	59287	10023959	0.00591453
GGCACG	59279	10023959	0.00591373
CGGGCA	59241	10023959	0.00590994
TACGGG	59133	10023959	0.00589917
GTGGAC	59062	10023959	0.00589208
GTGGCT	59051	10023959	0.00589099
GAAGGT	59041	10023959	0.00588999
AGGCAG	59001	10023959	0.005886
CGTCGG	59001	10023959	0.005886
GTCCGG	58967	10023959	0.00588261
GGTCGC	58920	10023959	0.00587792
GTATGG	58875	10023959	0.00587343
GAGGGC	58847	10023959	0.00587063
AATGGG	58653	10023959	0.00585128
GGTTAG	58644	10023959	0.00585038
GCAGGC	58599	10023959	0.00584589
CGATGG	58515	10023959	0.00583751
GTCGTG	58489	10023959	0.00583492
GGGGAC	58464	10023959	0.00583243
GCGCGG	58437	10023959	0.00582973
GGTCCA	58430	10023959	0.00582903
GTGTGC	58410	10023959	0.00582704
GTCAGT	58398	10023959	0.00582584
GGATGT	58347	10023959	0.00582075
GTTCGG	58317	10023959	0.00581776
GAACGG	58299	10023959	0.00581597
GCCAGG	58284	10023959	0.00581447
GTTGGC	58232	10023959	0.00580928
GGTTCG	58215	10023959	0.00580759
GGGGAA	58112	10023959	0.00579731
TGTGGA	58087	10023959	0.00579482
GGCTGT	58061	10023959	0.00579222
AAGGGC	58029	10023959	0.00578903
GTGGAG	57986	10023959	0.00578474
AGGGTG	57975	10023959	0.00578364
GGTTGA	57969	10023959	0.00578304
GGCTAG	57897	10023959	0.00577586
GGCGCG	57869	10023959	0.00577307
CGTGGC	57811	10023959	0.00576728
GGGAGT	57785	10023959	0.00576469
GGACTG	57755	10023959	0.0057617
AAAGGG	57746	10023959	0.0057608
CGGACG	57676	10023959	0.00575381
AGCGGT	57643	10023959	0.00575052
GTTGGT	57641	10023959	0.00575032
GCAAGG	57638	10023959	0.00575002
CACGGT	57599	10023959	0.00574613
TGGCAG	57589	10023959	0.00574514
CTGTGG	57562	10023959	0.00574244
GGTAGT	57533	10023959	0.00573955
TCAGGG	57497	10023959	0.00573596
AGTGTG	57486	10023959	0.00573486
CTGGGT	57430	10023959	0.00572927
GGGTTA	57388	10023959	0.00572508
TTGGGG	57362	10023959	0.00572249
GTCAGC	57319	10023959	0.0057182
CGACGG	57289	10023959	0.00571521
GAATGG	57259	10023959	0.00571221
GGGTAT	57192	10023959	0.00570553
GGGCTA	57143	10023959	0.00570064
CGCGGT	57131	10023959	0.00569944
TGTGGC	57075	10023959	0.00569386
GCAGGT	57002	10023959	0.00568658
TGGGTA	56986	10023959	0.00568498
AGGGTA	56977	10023959	0.00568408
CTGGGC	56945	10023959	0.00568089
GGTGAG	56939	10023959	0.00568029
AGGGCA	56898	10023959	0.0056762
GCACGG	56890	10023959	0.0056754
GTCACG	56886	10023959	0.005675
CGGTGC	56873	10023959	0.00567371
GGCGAG	56860	10023959	0.00567241
CACGGG	56859	10023959	0.00567231
GACGGC	56859	10023959	0.00567231
AGTGGC	56856	10023959	0.00567201
CCGGGG	56855	10023959	0.00567191
GGTTGT	56829	10023959	0.00566932
CGGCAG	56801	10023959	0.00566652
GAAAGG	56799	10023959	0.00566632
GCGGTT	56753	10023959	0.00566174
CGGATG	56705	10023959	0.00565695
GGTGGC	56691	10023959	0.00565555
TGGGCC	56632	10023959	0.00564966
TGATGG	56630	10023959	0.00564946
GTGTGT	56623	10023959	0.00564877
GGATCG	56525	10023959	0.00563899
AGTCGG	56463	10023959	0.0056328
GGGCAT	56455	10023959	0.00563201
CGGGTG	56406	10023959	0.00562712
GTGTCG	56387	10023959	0.00562522
CATGGG	56374	10023959	0.00562393
GCATGG	56351	10023959	0.00562163
TGCAGG	56304	10023959	0.00561694
GTCATG	56275	10023959	0.00561405
GCCGGG	56251	10023959	0.00561166
GTGCAG	56225	10023959	0.00560906
TGGTTG	56212	10023959	0.00560776
TGTGTG	56153	10023959	0.00560188
CGGTAG	56089	10023959	0.00559549
GAGCGG	56084	10023959	0.00559499
GTGCGT	56084	10023959	0.00559499
TGACGG	56049	10023959	0.0055915
TTGTGG	56012	10023959	0.00558781
GGTTAA	56001	10023959	0.00558671
GCGGAC	55944	10023959	0.00558103
ACGGTA	55934	10023959	0.00558003
AGGAGG	55875	10023959	0.00557414
CAACGG	55827	10023959	0.00556936
GGAATG	55793	10023959	0.00556596
GCGGTC	55775	10023959	0.00556417
GTGGAT	55734	10023959	0.00556008
TCGGTG	55687	10023959	0.00555539
GTGCTG	55655	10023959	0.0055522
GGCGTC	55647	10023959	0.0055514
GTAGGT	55631	10023959	0.0055498
CGGCTG	55606	10023959	0.00554731
CGGTAA	55600	10023959	0.00554671
TGGGCT	55559	10023959	0.00554262
ACGGTT	55461	10023959	0.00553284
GCGGAT	55457	10023959	0.00553244
GGCTGC	55370	10023959	0.00552377
GCGTGT	55293	10023959	0.00551608
GCGGAG	55291	10023959	0.00551588
ATCGGT	55281	10023959	0.00551489
GCTGGC	55236	10023959	0.0055104
GGGCGC	55190	10023959	0.00550581
AGGTTG	55145	10023959	0.00550132
GTTGTG	55141	10023959	0.00550092
GCTGTG	55121	10023959	0.00549893
TACGGT	55047	10023959	0.00549154
TGTTGG	55038	10023959	0.00549064
TGGGTT	55034	10023959	0.00549025
CGTGTG	55031	10023959	0.00548995
GAAGGC	55007	10023959	0.00548755
GGTTCA	54961	10023959	0.00548296
TGGGTG	54958	10023959	0.00548266
ACGGCG	54921	10023959	0.00547897
CGGGCC	54837	10023959	0.00547059
GCGGAA	54808	10023959	0.0054677
GGCGAA	54775	10023959	0.00546441
TCGTGG	54771	10023959	0.00546401
CAGCGG	54726	10023959	0.00545952
GTAGGC	54652	10023959	0.00545214
GGATGC	54501	10023959	0.00543707
TGGTGT	54499	10023959	0.00543687
ATCGGG	54477	10023959	0.00543468
CGGTAC	54387	10023959	0.0054257
GGCAAC	54359	10023959	0.00542291
GTGTTG	54241	10023959	0.00541114
AGGGCC	54238	10023959	0.00541084
GATTGG	54227	10023959	0.00540974
TGGATG	54221	10023959	0.00540914
GGGACA	54221	10023959	0.00540914
TAGTGG	54203	10023959	0.00540734
CGGGTA	54193	10023959	0.00540635
GTGTCA	54154	10023959	0.00540246
ACAGGT	54144	10023959	0.00540146
AGGCAA	54088	10023959	0.00539587
GGGCAC	54088	10023959	0.00539587
AGGGTT	54054	10023959	0.00539248
GGAGGA	54023	10023959	0.00538939
TGGCGT	54005	10023959	0.00538759
GGAAAG	53994	10023959	0.00538649
TGGGAG	53977	10023959	0.0053848
CAAGGT	53975	10023959	0.0053846
CGGGAG	53880	10023959	0.00537512
GGCGAT	53807	10023959	0.00536784
GACGTG	53804	10023959	0.00536754
ATGGCG	53771	10023959	0.00536425
TGAGGT	53734	10023959	0.00536056
GGTTGC	53734	10023959	0.00536056
GGCAAT	53718	10023959	0.00535896
CGGTCT	53639	10023959	0.00535108
GCTGGT	53618	10023959	0.00534898
GTAGTG	53611	10023959	0.00534829
GGTGCA	53606	10023959	0.00534779
GTCGAC	53602	10023959	0.00534739
TGCGTG	53545	10023959	0.0053417
TCGGCG	53533	10023959	0.0053405
AATGGT	53528	10023959	0.00534001
GGCAAA	53518	10023959	0.00533901
GTGCGA	53517	10023959	0.00533891
AAGGCG	53515	10023959	0.00533871
AAAGGT	53398	10023959	0.00532704
GGTGTC	53375	10023959	0.00532474
GGGTTC	53359	10023959	0.00532315
TGCTGG	53356	10023959	0.00532285
CGGGAC	53353	10023959	0.00532255
TGTGCG	53344	10023959	0.00532165
AGATGG	53312	10023959	0.00531846
TGCGGT	53300	10023959	0.00531726
CTGGTC	53184	10023959	0.00530569
GGTAGC	53176	10023959	0.00530489
GATAGG	53146	10023959	0.0053019
GTGGCA	53138	10023959	0.0053011
AAACGG	53131	10023959	0.0053004
TAGGTC	53124	10023959	0.0052997
CGGGCT	53121	10023959	0.0052994
ACGGCA	53112	10023959	0.00529851
CGGTAT	53085	10023959	0.00529581
TGGACG	53041	10023959	0.00529142
TAGGGT	53023	10023959	0.00528963
AGCGGA	53010	10023959	0.00528833
ACGGGA	52994	10023959	0.00528673
AGGATG	52986	10023959	0.00528594
GGTCTA	52974	10023959	0.00528474
GGCGAC	52950	10023959	0.00528234
CAATGG	52945	10023959	0.00528185
TGGTCT	52874	10023959	0.00527476
GTCGCG	52833	10023959	0.00527067
GTACAG	52828	10023959	0.00527017
TCTGGG	52813	10023959	0.00526868
ATTGGG	52776	10023959	0.00526499
TAGGGG	52761	10023959	0.00526349
TTGGTC	52719	10023959	0.0052593
GGTAAA	52653	10023959	0.00525272
TGAAGG	52609	10023959	0.00524833
GGACGT	52603	10023959	0.00524773
CGGCGA	52597	10023959	0.00524713
GAGGCG	52582	10023959	0.00524563
GCGTGC	52581	10023959	0.00524553
CAGGCG	52577	10023959	0.00524513
CGGGAT	52513	10023959	0.00523875
TCGGGC	52508	10023959	0.00523825
GTCAAC	52504	10023959	0.00523785
CCAGGG	52495	10023959	0.00523695
GTCAAT	52491	10023959	0.00523655
CGGCGT	52446	10023959	0.00523206
GACGGA	52408	10023959	0.00522827
TAAGGG	52399	10023959	0.00522738
GGGATC	52398	10023959	0.00522728
AAGGCA	52394	10023959	0.00522688
GGGATA	52354	10023959	0.00522289
AGGGAG	52335	10023959	0.00522099
AAGGTA	52333	10023959	0.00522079
GCGAGG	52333	10023959	0.00522079
GCGATG	52316	10023959	0.0052191
GGGCCT	52285	10023959	0.005216
CGGTCC	52284	10023959	0.0052159
AAGCGG	52248	10023959	0.00521231
AGGCGT	52222	10023959	0.00520972
TGGCGA	52213	10023959	0.00520882
GCGTCG	52167	10023959	0.00520423
GGATTG	52163	10023959	0.00520383
GCAGTG	52159	10023959	0.00520343
TCGGTA	52155	10023959	0.00520303
GACCGG	52150	10023959	0.00520254
TGTGTC	52097	10023959	0.00519725
TCACGG	52072	10023959	0.00519475
TGGCAA	52061	10023959	0.00519366
GGCGTA	52058	10023959	0.00519336
GTGGCC	52016	10023959	0.00518917
AATGGC	51990	10023959	0.00518657
CCGGTC	51971	10023959	0.00518468
CGGGTT	51953	10023959	0.00518288
GGCTAA	51925	10023959	0.00518009
GGGAAA	51890	10023959	0.0051766
GAAGTG	51838	10023959	0.00517141
ATGCGG	51790	10023959	0.00516662
GGACAA	51769	10023959	0.00516453
AGGGGA	51760	10023959	0.00516363
AGTTGG	51759	10023959	0.00516353
AGGTCT	51748	10023959	0.00516243
GGAAGT	51742	10023959	0.00516183
TGGTAG	51708	10023959	0.00515844
GAGGTG	51694	10023959	0.00515704
TGGCCG	51648	10023959	0.00515246
GATGCG	51595	10023959	0.00514717
GGACGA	51585	10023959	0.00514617
GGCCTG	51584	10023959	0.00514607
ACAGTG	51533	10023959	0.00514098
GGCAGA	51523	10023959	0.00513999
TTGGGC	51520	10023959	0.00513969
AGAGGG	51495	10023959	0.00513719
GGTTTG	51466	10023959	0.0051343
TGGTCC	51463	10023959	0.005134
ACAGGC	51454	10023959	0.0051331
GGTGTT	51348	10023959	0.00512253
AGGTAC	51336	10023959	0.00512133
TGTCAG	51311	10023959	0.00511884
AACGGC	51309	10023959	0.00511864
GATGGA	51302	10023959	0.00511794
AGGTAG	51255	10023959	0.00511325
CATGGT	51255	10023959	0.00511325
CGGTTA	51235	10023959	0.00511125
CGAGGG	51219	10023959	0.00510966
CGGAAG	51188	10023959	0.00510657
AATGTG	51175	10023959	0.00510527
GTCCAG	51148	10023959	0.00510257
GCAGCG	51139	10023959	0.00510168
CCGTGG	51127	10023959	0.00510048
CGGACA	51116	10023959	0.00509938
CATGGC	51109	10023959	0.00509868
CAGGCA	51107	10023959	0.00509848
GTTAGG	51098	10023959	0.00509759
ATGGTG	51095	10023959	0.00509729
AGTGGA	51093	10023959	0.00509709
ACGCGG	51071	10023959	0.00509489
CGTGTC	51065	10023959	0.00509429
GGATAG	51064	10023959	0.00509419
AGACGG	51010	10023959	0.00508881
CGGCAA	51005	10023959	0.00508831
CGCGGA	50945	10023959	0.00508232
CGGTTC	50926	10023959	0.00508043
AGTGCG	50921	10023959	0.00507993
GGTGTA	50914	10023959	0.00507923
TGAGGC	50881	10023959	0.00507594
CACGGC	50866	10023959	0.00507444
GTCGTC	50861	10023959	0.00507394
TGCGGA	50856	10023959	0.00507344
GGTGCT	50836	10023959	0.00507145
GGCGGC	50836	10023959	0.00507145
GGTAAC	50820	10023959	0.00506985
ATGGCT	50809	10023959	0.00506876
AAGGTT	50794	10023959	0.00506726
AAAGGC	50789	10023959	0.00506676
GCCGGT	50771	10023959	0.00506496
TGGTGC	50749	10023959	0.00506277
TCAAGG	50745	10023959	0.00506237
AGGGAT	50730	10023959	0.00506087
GCAGTC	50719	10023959	0.00505978
GTGCCG	50686	10023959	0.00505649
ACGGAC	50669	10023959	0.00505479
GTGAGT	50668	10023959	0.00505469
GGATCA	50665	10023959	0.00505439
AGTCAG	50648	10023959	0.00505269
GAGGGA	50644	10023959	0.0050523
ATGAGG	50641	10023959	0.005052
CAGGCT	50610	10023959	0.0050489
AGGGCT	50604	10023959	0.0050483
GGAACG	50597	10023959	0.00504761
GTTGCG	50596	10023959	0.00504751
GGTAAT	50593	10023959	0.00504721
CAGGGA	50590	10023959	0.00504691
TAACGG	50574	10023959	0.00504531
GGCCGT	50574	10023959	0.00504531
GCGTCA	50571	10023959	0.00504501
CGGGAA	50530	10023959	0.00504092
CAAGGC	50497	10023959	0.00503763
CTGAGG	50461	10023959	0.00503404
GGGAGC	50441	10023959	0.00503204
GGACCG	50418	10023959	0.00502975
TCGGCA	50415	10023959	0.00502945
GTGGAA	50412	10023959	0.00502915
AGCGTG	50366	10023959	0.00502456
ACTGTG	50355	10023959	0.00502346
ACATGG	50351	10023959	0.00502307
GGAGCG	50351	10023959	0.00502307
GGATGA	50343	10023959	0.00502227
AAGGGA	50334	10023959	0.00502137
ATCGGC	50313	10023959	0.00501927
CATCGG	50312	10023959	0.00501917
TGGGAT	50291	10023959	0.00501708
CGTTGG	50283	10023959	0.00501628
TCAGGT	50241	10023959	0.00501209
CGTGGA	50216	10023959	0.0050096
AGGCCG	50183	10023959	0.00500631
ATGTGT	50170	10023959	0.00500501
AAATGG	50140	10023959	0.00500202
GACTGT	50139	10023959	0.00500192
AAGGCT	50109	10023959	0.00499892
CGTGCG	50105	10023959	0.00499852
TAAGGT	50097	10023959	0.00499773
CGGTGA	50088	10023959	0.00499683
TGGCCA	50072	10023959	0.00499523
GTGATG	50067	10023959	0.00499473
CAGTGT	49993	10023959	0.00498735
ACACGG	49978	10023959	0.00498585
GGCTCG	49956	10023959	0.00498366
AGGTGT	49946	10023959	0.00498266
GAGGCA	49935	10023959	0.00498156
TCGGTT	49929	10023959	0.00498097
CAAAGG	49923	10023959	0.00498037
GTACGT	49913	10023959	0.00497937
AACGTG	49867	10023959	0.00497478
AACAGG	49855	10023959	0.00497358
TGGTAA	49827	10023959	0.00497079
GGCACA	49820	10023959	0.00497009
GTGTGA	49806	10023959	0.0049687
TGTAGG	49798	10023959	0.0049679
GGAGTC	49771	10023959	0.0049652
GGGTGA	49682	10023959	0.00495633
GAGGTA	49617	10023959	0.00494984
TATGGG	49613	10023959	0.00494944
GGGAGA	49601	10023959	0.00494824
ACGGCT	49541	10023959	0.00494226
GTCAAA	49510	10023959	0.00493917
AGGTCC	49484	10023959	0.00493657
AGGCGA	49472	10023959	0.00493538
AGGCCA	49447	10023959	0.00493288
TCGGGT	49439	10023959	0.00493208
GTTTGG	49427	10023959	0.00493089
GGCCGA	49416	10023959	0.00492979
TGGTAC	49414	10023959	0.00492959
GGGAAT	49365	10023959	0.0049247
CCGGGC	49342	10023959	0.00492241
TGTGAG	49327	10023959	0.00492091
CAGGTA	49311	10023959	0.00491931
ACAAGG	49302	10023959	0.00491842
AGTGTC	49295	10023959	0.00491772
GGCCCG	49280	10023959	0.00491622
AAGGTG	49272	10023959	0.00491542
GCGACG	49234	10023959	0.00491163
TCAGGC	49224	10023959	0.00491063
CGGAGT	49207	10023959	0.00490894
GATCAG	49207	10023959	0.00490894
TCGCGG	49202	10023959	0.00490844
ATGGCA	49196	10023959	0.00490784
CGAAGG	49189	10023959	0.00490714
GGTCTC	49179	10023959	0.00490615
TGGCTA	49009	10023959	0.00488919
GAGGCT	48951	10023959	0.0048834
GGACCA	48922	10023959	0.00488051
CAGGTT	48917	10023959	0.00488001
GTAACG	48907	10023959	0.00487901
ATACGG	48897	10023959	0.00487801
TCGGAC	48892	10023959	0.00487751
CTGGCG	48874	10023959	0.00487572
ATGGTA	48861	10023959	0.00487442
GGCGTT	48853	10023959	0.00487362
AACGGA	48827	10023959	0.00487103
GACAGT	48819	10023959	0.00487023
AGGCTA	48803	10023959	0.00486864
AGGTAT	48781	10023959	0.00486644
AAAAGG	48769	10023959	0.00486524
AGGTAA	48760	10023959	0.00486435
GTCGAT	48754	10023959	0.00486375
TACAGG	48749	10023959	0.00486325
ACGGAT	48693	10023959	0.00485766
TGGGAA	48686	10023959	0.00485696
GACGCG	48669	10023959	0.00485527
AGCTGG	48629	10023959	0.00485128
ACGTGT	48628	10023959	0.00485118
GCCGGC	48617	10023959	0.00485008
GGTGAA	48600	10023959	0.00484838
TCATGG	48568	10023959	0.00484519
GCCTGG	48565	10023959	0.00484489
GTGAAG	48564	10023959	0.00484479
ATGGCC	48525	10023959	0.0048409
CTGGGA	48480	10023959	0.00483641
CGATGT	48476	10023959	0.00483601
TAGGGC	48465	10023959	0.00483492
GTTGGA	48413	10023959	0.00482973
AGTCAA	48365	10023959	0.00482494
AAGTGT	48358	10023959	0.00482424
GAGAGG	48358	10023959	0.00482424
GGTGCC	48354	10023959	0.00482384
CAGGTG	48332	10023959	0.00482165
ACCGGG	48305	10023959	0.00481895
GGGTTT	48257	10023959	0.00481417
TTGGGT	48256	10023959	0.00481407
TCGGCT	48256	10023959	0.00481407
GAGGTT	48173	10023959	0.00480579
GCAATG	48159	10023959	0.00480439
GCCAAG	48157	10023959	0.00480419
ACTGGC	48153	10023959	0.00480379
CAGCGT	48146	10023959	0.00480309
CACAGG	48125	10023959	0.004801
CGGAAA	48123	10023959	0.0048008
GTGCCA	48106	10023959	0.0047991
GCAACG	48096	10023959	0.0047981
TAGCGG	48088	10023959	0.00479731
AGGTTA	48058	10023959	0.00479431
GATGTC	48053	10023959	0.00479381
GCGGCG	48052	10023959	0.00479371
ACTGGT	48013	10023959	0.00478982
GTGCGC	48013	10023959	0.00478982
GTGCAA	48012	10023959	0.00478972
TGGTTA	48011	10023959	0.00478962
AATCGG	48006	10023959	0.00478913
TTCGGT	47988	10023959	0.00478733
TGCCGG	47968	10023959	0.00478533
ATGGTT	47966	10023959	0.00478514
GGTATT	47964	10023959	0.00478494
AGAAGG	47961	10023959	0.00478464
TGGTAT	47905	10023959	0.00477905
AAAGTG	47901	10023959	0.00477865
CGGATC	47855	10023959	0.00477406
GTCAGA	47845	10023959	0.00477306
AGGAAG	47835	10023959	0.00477207
GGTATC	47819	10023959	0.00477047
TGGACA	47810	10023959	0.00476957
GTAGCG	47795	10023959	0.00476808
TGGAAG	47785	10023959	0.00476708
GAGTCA	47771	10023959	0.00476568
GGCGCA	47741	10023959	0.00476269
ATGGGA	47737	10023959	0.00476229
CCGGGT	47722	10023959	0.00476079
GGAGAG	47691	10023959	0.0047577
ATCAGG	47641	10023959	0.00475271
GGTACT	47616	10023959	0.00475022
AGGTGC	47615	10023959	0.00475012
GGAAGC	47606	10023959	0.00474922
CAGGCC	47588	10023959	0.00474743
GATATG	47587	10023959	0.00474733
GTAATG	47587	10023959	0.00474733
TAAGGC	47577	10023959	0.00474633
CAAGTG	47519	10023959	0.00474054
GGCATC	47519	10023959	0.00474054
TCAGTG	47513	10023959	0.00473994
ATAGGG	47510	10023959	0.00473964
GCTAGG	47457	10023959	0.00473436
ACCGGT	47449	10023959	0.00473356
CGCGTG	47437	10023959	0.00473236
TGGGAC	47427	10023959	0.00473136
GCTGGA	47420	10023959	0.00473067
GCCAGT	47400	10023959	0.00472867
GTCTGT	47377	10023959	0.00472638
GTACTG	47372	10023959	0.00472588
GTTCAG	47367	10023959	0.00472538
AGCAGG	47348	10023959	0.00472348
AGAGGT	47332	10023959	0.00472189
CATGTG	47314	10023959	0.00472009
AGGACG	47305	10023959	0.00471919
GTATGT	47282	10023959	0.0047169
CGACAG	47281	10023959	0.0047168
GTGTAG	47274	10023959	0.0047161
TCCGGG	47271	10023959	0.0047158
ACGATG	47222	10023959	0.00471091
GCCGTG	47212	10023959	0.00470992
CAGTCA	47201	10023959	0.00470882
GGCCAT	47198	10023959	0.00470852
GCCACG	47136	10023959	0.00470233
GTCGAA	47071	10023959	0.00469585
CCGGCG	47063	10023959	0.00469505
CCACGG	47059	10023959	0.00469465
AACTGG	47036	10023959	0.00469236
GAGTGT	47032	10023959	0.00469196
GGTATA	47009	10023959	0.00468966
CGCTGG	46919	10023959	0.00468069
GCGTTG	46907	10023959	0.00467949
GATGAG	46905	10023959	0.00467929
GCTGAC	46886	10023959	0.00467739
TACGGC	46875	10023959	0.0046763
AGGCAT	46871	10023959	0.0046759
TGCAGT	46861	10023959	0.0046749
CTGTGT	46846	10023959	0.0046734
CAGTCG	46839	10023959	0.0046727
TGGAGT	46833	10023959	0.00467211
TACGTG	46828	10023959	0.00467161
TGGTTC	46783	10023959	0.00466712
ATGTGC	46779	10023959	0.00466672
GTAAGT	46774	10023959	0.00466622
GTATGC	46759	10023959	0.00466472
CGACTG	46748	10023959	0.00466363
ACAGCG	46725	10023959	0.00466133
GCTGTC	46692	10023959	0.00465804
AGTAGG	46670	10023959	0.00465585
GGGCTT	46670	10023959	0.00465585
ACGTGC	46622	10023959	0.00465106
GGCTAC	46605	10023959	0.00464936
GCAGGA	46595	10023959	0.00464836
TTGGCG	46594	10023959	0.00464826
GGTTAC	46591	10023959	0.00464796
TGCGTC	46538	10023959	0.00464268
TGTCAA	46508	10023959	0.00463968
CCAAGG	46499	10023959	0.00463879
ACGGAG	46487	10023959	0.00463759
GGGCCC	46472	10023959	0.00463609
GGTAGA	46441	10023959	0.004633
ATGCGT	46402	10023959	0.00462911
GCGCGT	46400	10023959	0.00462891
GGCCGC	46396	10023959	0.00462851
CCGGTG	46365	10023959	0.00462542
CGGCGC	46337	10023959	0.00462262
TAATGG	46335	10023959	0.00462243
GGAGTA	46328	10023959	0.00462173
AAGGAT	46315	10023959	0.00462043
AGGTTC	46301	10023959	0.00461903
AGGAGT	46285	10023959	0.00461744
GGATAA	46279	10023959	0.00461684
GTTGTC	46257	10023959	0.00461464
GGGATT	46255	10023959	0.00461444
ATGTCG	46232	10023959	0.00461215
GTCACA	46220	10023959	0.00461095
GGACGC	46185	10023959	0.00460746
ATAAGG	46179	10023959	0.00460686
TGACTG	46174	10023959	0.00460636
GACAGC	46161	10023959	0.00460507
TGAGTG	46149	10023959	0.00460387
CCAGGT	46147	10023959	0.00460367
TACTGG	46136	10023959	0.00460257
GGGAAC	46132	10023959	0.00460217
CGTCAG	46131	10023959	0.00460207
AGGGAA	46100	10023959	0.00459898
GCCATG	46095	10023959	0.00459848
GGGACT	46089	10023959	0.00459788
GAGGAG	46076	10023959	0.00459659
CTGGTG	46063	10023959	0.00459529
CGGCAT	46048	10023959	0.00459379
GTCATC	46022	10023959	0.0045912
TATGGC	45997	10023959	0.00458871
CGATCG	45991	10023959	0.00458811
ATCGGA	45980	10023959	0.00458701
CCTGGG	45962	10023959	0.00458521
GGAAAA	45959	10023959	0.00458492
TATGGT	45955	10023959	0.00458452
ATTGTG	45935	10023959	0.00458252
GCGGCA	45931	10023959	0.00458212
GACATG	45930	10023959	0.00458202
GCGAGT	45915	10023959	0.00458053
CGCAGG	45906	10023959	0.00457963
ATTGGC	45888	10023959	0.00457783
GTGAGC	45885	10023959	0.00457753
GTACGA	45845	10023959	0.00457354
GGCATA	45838	10023959	0.00457284
GCGATC	45833	10023959	0.00457235
GTCGAG	45830	10023959	0.00457205
CAGTGC	45826	10023959	0.00457165
GTGTCC	45825	10023959	0.00457155
TCAGCG	45813	10023959	0.00457035
GGACAT	45811	10023959	0.00457015
GGCCAC	45773	10023959	0.00456636
GCGTGA	45758	10023959	0.00456486
GTCTGC	45756	10023959	0.00456466
ATTGGT	45733	10023959	0.00456237
TCGGAG	45729	10023959	0.00456197
GAGTCG	45713	10023959	0.00456037
ACGTCG	45701	10023959	0.00455918
CGGCAC	45673	10023959	0.00455638
GATGCA	45663	10023959	0.00455539
GCAAGT	45663	10023959	0.00455539
CGGACC	45657	10023959	0.00455479
GACTGA	45597	10023959	0.0045488
GTCGTA	45594	10023959	0.0045485
GGTTAT	45594	10023959	0.0045485
GGTCCT	45594	10023959	0.0045485
GAGGCC	45534	10023959	0.00454252
GTGTCT	45533	10023959	0.00454242
TGATGT	45513	10023959	0.00454042
ATCGTG	45500	10023959	0.00453912
GTATTG	45490	10023959	0.00453813
CTGGCT	45486	10023959	0.00453773
GCTGAG	45484	10023959	0.00453753
GCGACA	45478	10023959	0.00453693
TGTCGT	45466	10023959	0.00453573
GAAGGA	45448	10023959	0.00453394
GACAAG	45408	10023959	0.00452995
AGGGAC	45395	10023959	0.00452865
TAGGCG	45394	10023959	0.00452855
ATATGG	45370	10023959	0.00452616
TCGGGA	45365	10023959	0.00452566
CGGACT	45359	10023959	0.00452506
GGTCTT	45350	10023959	0.00452416
CAGAGG	45345	10023959	0.00452366
GTCTCG	45330	10023959	0.00452217
TAAAGG	45314	10023959	0.00452057
GTTGAG	45313	10023959	0.00452047
GTAAAG	45297	10023959	0.00451887
GTTACG	45268	10023959	0.00451598
GCGTAC	45262	10023959	0.00451538
TTGCGG	45252	10023959	0.00451438
GAGGAT	45234	10023959	0.00451259
GGATAT	45233	10023959	0.00451249
GCATGT	45225	10023959	0.00451169
AATGCG	45213	10023959	0.00451049
ATGCAG	45190	10023959	0.0045082
GAAATG	45180	10023959	0.0045072
CAGGAT	45147	10023959	0.00450391
GGGACC	45129	10023959	0.00450211
AGTGAG	45114	10023959	0.00450062
TGCAGC	45092	10023959	0.00449842
TACGGA	45081	10023959	0.00449732
GGCTTG	45071	10023959	0.00449633
GGATAC	45054	10023959	0.00449463
CGTACG	45053	10023959	0.00449453
GAATGT	45051	10023959	0.00449433
TGCCAG	45037	10023959	0.00449294
TTCGGC	45030	10023959	0.00449224
TGTGCC	45019	10023959	0.00449114
TGTACG	45017	10023959	0.00449094
GTCCGT	45005	10023959	0.00448974
AGCGTC	44997	10023959	0.00448894
GTCCGA	44994	10023959	0.00448865
CGTCAA	44969	10023959	0.00448615
GGCCAA	44964	10023959	0.00448565
ATGTTG	44959	10023959	0.00448515
AGGCAC	44947	10023959	0.00448396
CGTAGG	44939	10023959	0.00448316
CACGGA	44935	10023959	0.00448276
TGGCAT	44922	10023959	0.00448146
CGGAGA	44912	10023959	0.00448047
GCAGCA	44906	10023959	0.00447987
CACTGG	44905	10023959	0.00447977
GCCCGG	44896	10023959	0.00447887
GACGAT	44887	10023959	0.00447797
TTCGGG	44881	10023959	0.00447737
AAGTGC	44862	10023959	0.00447548
GAGTGC	44847	10023959	0.00447398
AGAGGC	44825	10023959	0.00447179
TAGGCA	44824	10023959	0.00447169
GATACG	44820	10023959	0.00447129
AGGCGC	44812	10023959	0.00447049
CAGCGA	44810	10023959	0.00447029
CGACGT	44800	10023959	0.00446929
AAGAGG	44773	10023959	0.0044666
CGCGTC	44752	10023959	0.0044645
TGCGAC	44749	10023959	0.0044642
GACCAG	44707	10023959	0.00446001
CGCCGG	44706	10023959	0.00445991
TGTGCA	44685	10023959	0.00445782
TGGCTC	44678	10023959	0.00445712
TATGTG	44673	10023959	0.00445662
AAGGCC	44666	10023959	0.00445592
GTCCAA	44664	10023959	0.00445572
GATAAG	44656	10023959	0.00445493
AAGGAG	44649	10023959	0.00445423
TTACGG	44630	10023959	0.00445233
GAAGCG	44619	10023959	0.00445124
TGCGCG	44610	10023959	0.00445034
GACACG	44597	10023959	0.00444904
TTGGCT	44595	10023959	0.00444884
ACCGGC	44581	10023959	0.00444744
TCAACG	44569	10023959	0.00444625
GCGTCC	44560	10023959	0.00444535
GTAGTC	44555	10023959	0.00444485
CAACGT	44542	10023959	0.00444355
CCGCGG	44538	10023959	0.00444315
CGAGGC	44505	10023959	0.00443986
GGAAAC	44503	10023959	0.00443966
CCAGGC	44500	10023959	0.00443936
TGCATG	44457	10023959	0.00443507
TCGGAT	44435	10023959	0.00443288
GGAAGA	44428	10023959	0.00443218
GATCGT	44390	10023959	0.00442839
GGGCTC	44388	10023959	0.00442819
TGGCGC	44378	10023959	0.00442719
ATAGGT	44345	10023959	0.0044239
ACGGAA	44330	10023959	0.0044224
CGAACG	44330	10023959	0.0044224
GGCTTA	44329	10023959	0.0044223
CGAGGT	44322	10023959	0.00442161
CGGTTT	44318	10023959	0.00442121
ACGGCC	44317	10023959	0.00442111
GAAAGT	44317	10023959	0.00442111
CAGGAG	44309	10023959	0.00442031
CGTCGT	44305	10023959	0.00441991
GAGATG	44302	10023959	0.00441961
GTGTAC	44301	10023959	0.00441951
GTGACG	44291	10023959	0.00441851
GTCTGA	44284	10023959	0.00441782
GTATCG	44282	10023959	0.00441762
GCCGTC	44254	10023959	0.00441482
GCCGCG	44248	10023959	0.00441422
GCCGGA	44236	10023959	0.00441303
CAGCTG	44202	10023959	0.00440963
GCTGCA	44189	10023959	0.00440834
AGCCAG	44184	10023959	0.00440784
CTGGCC	44159	10023959	0.00440535
CGTCCG	44151	10023959	0.00440455
GAAACG	44148	10023959	0.00440425
GACGTC	44131	10023959	0.00440255
GTACAA	44106	10023959	0.00440006
ACGAGG	44093	10023959	0.00439876
AATTGG	44068	10023959	0.00439627
CGTCGA	44063	10023959	0.00439577
TGCGAG	44052	10023959	0.00439467
CAATGT	44050	10023959	0.00439447
GCGTAA	44027	10023959	0.00439218
ATGGAT	44015	10023959	0.00439098
CGGAAT	44014	10023959	0.00439088
CTAGGG	43988	10023959	0.00438829
CTGGCA	43983	10023959	0.00438779
GCACAG	43931	10023959	0.0043826
GTGTAA	43916	10023959	0.0043811
TAGTGT	43895	10023959	0.00437901
GGAGAT	43890	10023959	0.00437851
GCCAGC	43885	10023959	0.00437801
TCCGGT	43844	10023959	0.00437392
CGTGAG	43843	10023959	0.00437382
CGGATA	43840	10023959	0.00437352
CTGTGC	43830	10023959	0.00437252
GGCTCA	43817	10023959	0.00437123
GGCGCC	43805	10023959	0.00437003
TGTCTG	43803	10023959	0.00436983
TATCGG	43764	10023959	0.00436594
ATGATG	43762	10023959	0.00436574
ACAGTC	43760	10023959	0.00436554
GGTACC	43750	10023959	0.00436454
ATGGAC	43746	10023959	0.00436414
CAGTTG	43744	10023959	0.00436394
GTTGAC	43740	10023959	0.00436355
TGCTGT	43737	10023959	0.00436325
TCGATG	43721	10023959	0.00436165
TGAGGA	43706	10023959	0.00436015
GCGAAC	43702	10023959	0.00435975
CGAATG	43698	10023959	0.00435936
TAAGTG	43657	10023959	0.00435527
CAAGGA	43645	10023959	0.00435407
ATGTCA	43644	10023959	0.00435397
CACGTG	43625	10023959	0.00435207
AGATGT	43570	10023959	0.00434659
TGGATC	43559	10023959	0.00434549
GAGTTG	43551	10023959	0.00434469
AAGATG	43518	10023959	0.0043414
AAGCGT	43516	10023959	0.0043412
CAACAG	43478	10023959	0.00433741
ATGCGA	43466	10023959	0.00433621
GATGTA	43463	10023959	0.00433591
ATGGAG	43457	10023959	0.00433531
TCTGTG	43445	10023959	0.00433412
TGTGTT	43443	10023959	0.00433392
GTACCG	43429	10023959	0.00433252
GCGTTC	43426	10023959	0.00433222
GTAGGA	43401	10023959	0.00432973
GGAGTT	43400	10023959	0.00432963
GTTAAG	43394	10023959	0.00432903
GATAGT	43393	10023959	0.00432893
GATGTT	43392	10023959	0.00432883
AGGATC	43383	10023959	0.00432793
CAGCAG	43373	10023959	0.00432693
GCTGCG	43344	10023959	0.00432404
CGTGCA	43338	10023959	0.00432344
TGGCCT	43331	10023959	0.00432274
CGGCTA	43297	10023959	0.00431935
CGGCTC	43292	10023959	0.00431885
TGCGAT	43285	10023959	0.00431815
TGTCGA	43284	10023959	0.00431805
CATGCG	43267	10023959	0.00431636
AGAGTG	43265	10023959	0.00431616
GGAAAT	43256	10023959	0.00431526
TTGGCC	43255	10023959	0.00431516
AGGACA	43242	10023959	0.00431386
TTGAGG	43228	10023959	0.00431247
GCGACT	43225	10023959	0.00431217
GGCTAT	43223	10023959	0.00431197
GCAAAG	43221	10023959	0.00431177
AGGATA	43204	10023959	0.00431007
GCGCTG	43200	10023959	0.00430967
GCGAGC	43149	10023959	0.00430459
GTGCAT	43133	10023959	0.00430299
GCGAAA	43129	10023959	0.00430259
CGATGC	43124	10023959	0.00430209
GCATGC	43124	10023959	0.00430209
AAGTCA	43092	10023959	0.0042989
CCGGCA	43087	10023959	0.0042984
ACGTTG	43074	10023959	0.0042971
GCATCG	43068	10023959	0.00429651
CTGTCG	43059	10023959	0.00429561
TCAATG	43049	10023959	0.00429461
CCGGGA	43047	10023959	0.00429441
GTACGC	43035	10023959	0.00429321
AGTACG	43025	10023959	0.00429222
TGTCCG	43024	10023959	0.00429212
CGTCTG	43019	10023959	0.00429162
TTAGGG	43014	10023959	0.00429112
CACCGG	43014	10023959	0.00429112
AGACTG	42993	10023959	0.00428902
GTCGTT	42966	10023959	0.00428633
AAAGCG	42952	10023959	0.00428493
GCGCGA	42948	10023959	0.00428453
TGTATG	42923	10023959	0.00428204
GTGTTC	42917	10023959	0.00428144
GCCGAC	42915	10023959	0.00428124
ACAACG	42912	10023959	0.00428094
GTCCGC	42902	10023959	0.00427995
TGTTGT	42901	10023959	0.00427985
GCAACA	42900	10023959	0.00427975
ATAGTG	42890	10023959	0.00427875
ATGCTG	42878	10023959	0.00427755
TCTGGC	42865	10023959	0.00427625
TGACAG	42851	10023959	0.00427486
AACAGT	42847	10023959	0.00427446
GATCGA	42847	10023959	0.00427446
CGTGCC	42839	10023959	0.00427366
TCGTCG	42831	10023959	0.00427286
CTGACG	42828	10023959	0.00427256
TGATCG	42800	10023959	0.00426977
TGTGTA	42788	10023959	0.00426857
TGAGTC	42759	10023959	0.00426568
TGGCTT	42759	10023959	0.00426568
TCGGCC	42731	10023959	0.00426289
TGCAAG	42715	10023959	0.00426129
CTACGG	42679	10023959	0.0042577
TCGACG	42676	10023959	0.0042574
CATTGG	42672	10023959	0.004257
GCTCGG	42670	10023959	0.0042568
AATGGA	42663	10023959	0.0042561
GAACAG	42652	10023959	0.00425501
CTGGAC	42606	10023959	0.00425042
CGACCG	42601	10023959	0.00424992
AGCCGG	42587	10023959	0.00424852
GATTGT	42586	10023959	0.00424842
CGGCCG	42555	10023959	0.00424533
TCGTGT	42552	10023959	0.00424503
GACTGC	42534	10023959	0.00424323
TCGGAA	42531	10023959	0.00424293
GTTCAA	42531	10023959	0.00424293
CGTATG	42503	10023959	0.00424014
ATCTGG	42456	10023959	0.00423545
AGCGCG	42454	10023959	0.00423525
CCATGG	42445	10023959	0.00423435
GAGGAC	42423	10023959	0.00423216
TTGGTG	42401	10023959	0.00422997
ACGACG	42393	10023959	0.00422917
GCGCAA	42393	10023959	0.00422917
GCAAGC	42392	10023959	0.00422907
GAATGC	42391	10023959	0.00422897
ATAGGC	42376	10023959	0.00422747
AGTCTG	42366	10023959	0.00422647
TAGGTT	42362	10023959	0.00422607
GTTCGT	42343	10023959	0.00422418
GGCATT	42340	10023959	0.00422388
CGTTCG	42332	10023959	0.00422308
GATCTG	42332	10023959	0.00422308
TAGGTA	42325	10023959	0.00422238
TTGGCA	42315	10023959	0.00422139
AAGTCG	42303	10023959	0.00422019
GTCGCA	42279	10023959	0.00421779
GTAAGC	42278	10023959	0.00421769
CCAGTG	42272	10023959	0.0042171
CCGGCT	42258	10023959	0.0042157
GACGAC	42251	10023959	0.004215
TGACGT	42249	10023959	0.0042148
TTCAGG	42248	10023959	0.0042147
TCCAGG	42245	10023959	0.0042144
GATCAA	42243	10023959	0.0042142
GTCGCC	42233	10023959	0.00421321
GGACAC	42231	10023959	0.00421301
CCGGTA	42213	10023959	0.00421121
AGGAAA	42208	10023959	0.00421071
GTGTAT	42188	10023959	0.00420872
TAGGCT	42179	10023959	0.00420782
CGATTG	42164	10023959	0.00420632
TTGTGT	42160	10023959	0.00420592
TGGACC	42154	10023959	0.00420532
CCGGTT	42127	10023959	0.00420263
CATGTC	42098	10023959	0.00419974
GGAACA	42092	10023959	0.00419914
GCTTGG	42085	10023959	0.00419844
GTCATA	42072	10023959	0.00419714
TATTGG	42068	10023959	0.00419675
GCGCCG	42054	10023959	0.00419535
GGAGCA	42054	10023959	0.00419535
GGAGAC	42035	10023959	0.00419345
CGATGA	42032	10023959	0.00419315
GCACGT	42024	10023959	0.00419236
CTGTGA	42010	10023959	0.00419096
CGACAA	41994	10023959	0.00418936
GGTGAT	41979	10023959	0.00418787
GTCCTG	41952	10023959	0.00418517
ACAGGA	41944	10023959	0.00418437
GAGCTG	41938	10023959	0.00418378
TGGTGA	41937	10023959	0.00418368
TGAATG	41924	10023959	0.00418238
AAGTTG	41920	10023959	0.00418198
ACCAGG	41907	10023959	0.00418068
TTGGTA	41897	10023959	0.00417969
GCAGCC	41895	10023959	0.00417949
GCGTCT	41893	10023959	0.00417929
GAAAAG	41891	10023959	0.00417909
CCGTCG	41884	10023959	0.00417839
CCGGAC	41871	10023959	0.00417709
CGGATT	41864	10023959	0.00417639
ACCGTG	41849	10023959	0.0041749
GCTGAT	41833	10023959	0.0041733
CTGATG	41819	10023959	0.0041719
GAACGT	41817	10023959	0.00417171
CAGGAC	41814	10023959	0.00417141
GTTATG	41806	10023959	0.00417061
GGTTTA	41795	10023959	0.00416951
TCCGGC	41788	10023959	0.00416881
CGCGAC	41780	10023959	0.00416801
CGAGTG	41777	10023959	0.00416771
TGAGCG	41773	10023959	0.00416732
CGACGA	41759	10023959	0.00416592
GGTCCC	41749	10023959	0.00416492
ATGTGA	41746	10023959	0.00416462
TGGATA	41741	10023959	0.00416412
TGTTGC	41730	10023959	0.00416303
ATGCCG	41707	10023959	0.00416073
GATGAT	41702	10023959	0.00416023
GCAGCT	41696	10023959	0.00415963
ACAATG	41689	10023959	0.00415894
GTTCGA	41683	10023959	0.00415834
CGTGCT	41669	10023959	0.00415694
ACGCGT	41665	10023959	0.00415654
GTCTAG	41658	10023959	0.00415584
TGCGTT	41656	10023959	0.00415564
TGCGTA	41652	10023959	0.00415524
TGTGAT	41626	10023959	0.00415265
GTTGAT	41598	10023959	0.00414986
AGTATG	41597	10023959	0.00414976
GCGAAG	41597	10023959	0.00414976
CGTCGC	41596	10023959	0.00414966
CTCGGT	41591	10023959	0.00414916
GTCCCG	41573	10023959	0.00414736
TGCCGT	41566	10023959	0.00414667
GCCGAT	41558	10023959	0.00414587
AGTCGT	41547	10023959	0.00414477
TTAAGG	41532	10023959	0.00414327
GCAGTT	41519	10023959	0.00414198
GCGAAT	41517	10023959	0.00414178
TGTCGC	41504	10023959	0.00414048
AGTCGA	41474	10023959	0.00413749
GAGCCA	41462	10023959	0.00413629
ACGTCA	41438	10023959	0.0041339
TGTGCT	41437	10023959	0.0041338
GTGAAA	41429	10023959	0.004133
GCCAAT	41420	10023959	0.0041321
CAAGTC	41413	10023959	0.0041314
TCGTGC	41410	10023959	0.0041311
TTGGGA	41406	10023959	0.0041307
TTTGGG	41400	10023959	0.0041301
TCAGTC	41368	10023959	0.00412691
GTGATC	41348	10023959	0.00412492
GATCGC	41346	10023959	0.00412472
TGGAAA	41345	10023959	0.00412462
AAAGGA	41342	10023959	0.00412432
CGTGTT	41327	10023959	0.00412282
TCTGGT	41316	10023959	0.00412172
GGCCTC	41315	10023959	0.00412162
GTTAGC	41289	10023959	0.00411903
AGTGCA	41274	10023959	0.00411753
ACTGGA	41263	10023959	0.00411644
GACGAG	41257	10023959	0.00411584
GATGCC	41246	10023959	0.00411474
GAGCAG	41246	10023959	0.00411474
ACATGT	41240	10023959	0.00411414
AGGCCT	41224	10023959	0.00411255
GCGCAG	41211	10023959	0.00411125
ATTCGG	41210	10023959	0.00411115
GTATGA	41209	10023959	0.00411105
TCAGGA	41205	10023959	0.00411065
CTGGTT	41203	10023959	0.00411045
TAGGGA	41196	10023959	0.00410975
TACAGT	41159	10023959	0.00410606
GTGAGA	41156	10023959	0.00410576
CTGCAG	41151	10023959	0.00410526
ACTGTC	41134	10023959	0.00410357
GGTTCT	41117	10023959	0.00410187
TGTAAG	41102	10023959	0.00410038
TACCGG	41099	10023959	0.00410008
AGCTGT	41096	10023959	0.00409978
GGCCCA	41083	10023959	0.00409848
GTACAT	41078	10023959	0.00409798
CCGATG	41064	10023959	0.00409658
GAGCGT	41050	10023959	0.00409519
CAGATG	41048	10023959	0.00409499
AGGCTT	41047	10023959	0.00409489
AGATCG	41026	10023959	0.00409279
TGTGAC	41026	10023959	0.00409279
GAGGAA	41018	10023959	0.004092
GCGCCA	41016	10023959	0.0040918
TGCACG	41014	10023959	0.0040916
ATTGCG	41001	10023959	0.0040903
CGTCCA	40993	10023959	0.0040895
CCGACG	40989	10023959	0.0040891
GTTGCA	40985	10023959	0.0040887
GCGGCT	40979	10023959	0.00408811
GTCCAC	40968	10023959	0.00408701
CAAGCG	40945	10023959	0.00408471
AGTGCC	40930	10023959	0.00408322
GGAGAA	40924	10023959	0.00408262
GCTACG	40919	10023959	0.00408212
GTTAGT	40896	10023959	0.00407983
AGTTGT	40895	10023959	0.00407973
TTGCGT	40892	10023959	0.00407943
CTGGTA	40860	10023959	0.00407623
CGATCA	40859	10023959	0.00407613
ATGCGC	40838	10023959	0.00407404
AGTGTT	40834	10023959	0.00407364
TGTTCG	40827	10023959	0.00407294
CGTTGT	40815	10023959	0.00407174
AGGTTT	40805	10023959	0.00407075
CAGTGA	40802	10023959	0.00407045
TGGTTT	40779	10023959	0.00406815
CATGGA	40778	10023959	0.00406805
TGCTGA	40774	10023959	0.00406765
GACAAC	40753	10023959	0.00406556
AATGTC	40710	10023959	0.00406127
CAGCGC	40707	10023959	0.00406097
GGTTTC	40706	10023959	0.00406087
GATGAC	40694	10023959	0.00405967
GGAGCC	40661	10023959	0.00405638
GCGATA	40648	10023959	0.00405508
TAGGCC	40643	10023959	0.00405459
GCGCGC	40631	10023959	0.00405339
AGTGTA	40621	10023959	0.00405239
ACGTGA	40620	10023959	0.00405229
CGAAAG	40613	10023959	0.00405159
AACATG	40612	10023959	0.00405149
TGCGAA	40609	10023959	0.00405119
CCAGCG	40602	10023959	0.0040505
AGCGAC	40587	10023959	0.004049
CAGCCG	40556	10023959	0.00404591
CCCGGG	40554	10023959	0.00404571
AAGGAA	40540	10023959	0.00404431
TGTCCA	40535	10023959	0.00404381
AACCGG	40520	10023959	0.00404232
CGGAGC	40520	10023959	0.00404232
AGGCTC	40496	10023959	0.00403992
GCCAGA	40488	10023959	0.00403912
GCGACC	40455	10023959	0.00403583
AGCGAT	40454	10023959	0.00403573
CCGTGT	40449	10023959	0.00403523
CAAAGT	40441	10023959	0.00403443
CGTGTA	40439	10023959	0.00403423
TAACGT	40421	10023959	0.00403244
GTTGCC	40418	10023959	0.00403214
AACGTC	40413	10023959	0.00403164
CTGGAG	40412	10023959	0.00403154
AACTGT	40411	10023959	0.00403144
GTGTTA	40408	10023959	0.00403114
CAGCCA	40394	10023959	0.00402975
GATACA	40391	10023959	0.00402945
TGTAGT	40383	10023959	0.00402865
GTGCTA	40382	10023959	0.00402855
ACAAGT	40379	10023959	0.00402825
GATTGC	40379	10023959	0.00402825
TTGTCG	40377	10023959	0.00402805
ATGAGT	40371	10023959	0.00402745
GACGTA	40341	10023959	0.00402446
CGTCAC	40337	10023959	0.00402406
CTGTTG	40336	10023959	0.00402396
AGCAGT	40334	10023959	0.00402376
GCGTAG	40330	10023959	0.00402336
AAGCTG	40328	10023959	0.00402316
TGGAGA	40313	10023959	0.00402166
TAGCGT	40306	10023959	0.00402097
TGAAGT	40279	10023959	0.00401827
GGCCTA	40275	10023959	0.00401787
GCGTAT	40251	10023959	0.00401548
GAGAAG	40231	10023959	0.00401348
CTAGGT	40192	10023959	0.00400959
ATGACG	40191	10023959	0.00400949
CTGTCA	40190	10023959	0.00400939
TTCGGA	40189	10023959	0.00400929
TGATGC	40179	10023959	0.0040083
GAATCG	40143	10023959	0.00400471
GAAAGC	40127	10023959	0.00400311
GGAATA	40125	10023959	0.00400291
GAGTAG	40123	10023959	0.00400271
GCTGTA	40121	10023959	0.00400251
TTAGGC	40115	10023959	0.00400191
GACAAT	40111	10023959	0.00400151
AGCCAA	40079	10023959	0.00399832
CTAGGC	40072	10023959	0.00399762
GACGTT	40072	10023959	0.00399762
GTTTCG	40069	10023959	0.00399732
TGAAAG	40062	10023959	0.00399662
AAACGT	40057	10023959	0.00399613
GACCGT	40047	10023959	0.00399513
GGCTTC	40037	10023959	0.00399413
GTTCTG	40029	10023959	0.00399333
AACGAT	40025	10023959	0.00399293
AAGGAC	40025	10023959	0.00399293
GTGCCT	40013	10023959	0.00399174
GTCCAT	40011	10023959	0.00399154
AGTAAG	40009	10023959	0.00399134
TAGAGG	40009	10023959	0.00399134
CTCGGC	40000	10023959	0.00399044
CGGAAC	39972	10023959	0.00398765
GTTAAC	39967	10023959	0.00398715
TATGCG	39964	10023959	0.00398685
CGCCAG	39964	10023959	0.00398685
ATCGCG	39956	10023959	0.00398605
AAATGT	39946	10023959	0.00398505
GCTAAG	39934	10023959	0.00398386
TGGACT	39927	10023959	0.00398316
CTAAGG	39924	10023959	0.00398286
CGCGCG	39919	10023959	0.00398236
ACGCTG	39907	10023959	0.00398116
TGGCAC	39896	10023959	0.00398006
TGGCCC	39894	10023959	0.00397986
TGCCAA	39876	10023959	0.00397807
CACAGT	39869	10023959	0.00397737
CGTAAG	39866	10023959	0.00397707
CAATGC	39859	10023959	0.00397637
GCCTCG	39855	10023959	0.00397597
GGCTTT	39855	10023959	0.00397597
AGATGC	39853	10023959	0.00397577
TCAAGT	39843	10023959	0.00397478
GCCAAA	39834	10023959	0.00397388
CGTGAC	39833	10023959	0.00397378
AGCATG	39827	10023959	0.00397318
CATAGG	39827	10023959	0.00397318
GCCACA	39822	10023959	0.00397268
GCATGA	39817	10023959	0.00397218
AGCAGC	39808	10023959	0.00397129
CGACGC	39808	10023959	0.00397129
AGTCCG	39806	10023959	0.00397109
AGTCAC	39804	10023959	0.00397089
TTTGGC	39802	10023959	0.00397069
CAGCAA	39796	10023959	0.00397009
CGTGAT	39788	10023959	0.00396929
GACCAA	39787	10023959	0.00396919
GCAGAC	39774	10023959	0.00396789
GGTTCC	39774	10023959	0.00396789
TTGTGC	39772	10023959	0.00396769
ATGTAG	39771	10023959	0.00396759
CAGGAA	39760	10023959	0.0039665
AGACAG	39747	10023959	0.0039652
GAACTG	39741	10023959	0.0039646
TACATG	39723	10023959	0.00396281
GATAGC	39717	10023959	0.00396221
GAGACG	39710	10023959	0.00396151
CTGGAT	39709	10023959	0.00396141
GGAATC	39700	10023959	0.00396051
TGTAGC	39686	10023959	0.00395911
GTCATT	39673	10023959	0.00395782
TGCGCA	39647	10023959	0.00395522
GTCGCT	39636	10023959	0.00395413
GAATTG	39632	10023959	0.00395373
GCCGAG	39630	10023959	0.00395353
CGATAG	39613	10023959	0.00395183
TGATTG	39611	10023959	0.00395163
GGATTA	39603	10023959	0.00395083
GTGCAC	39597	10023959	0.00395024
CAACGA	39575	10023959	0.00394804
CGAAGT	39571	10023959	0.00394764
AAGTGA	39567	10023959	0.00394724
GAGTGA	39559	10023959	0.00394644
GCACGC	39556	10023959	0.00394615
CCAATG	39529	10023959	0.00394345
GCGATT	39525	10023959	0.00394305
ATGCCA	39516	10023959	0.00394215
CACGTC	39514	10023959	0.00394196
CTGCGT	39511	10023959	0.00394166
GACGAA	39509	10023959	0.00394146
GTGAAT	39500	10023959	0.00394056
TGTCAT	39499	10023959	0.00394046
TAGTCA	39491	10023959	0.00393966
TGAACG	39489	10023959	0.00393946
TAGTCG	39486	10023959	0.00393916
AGTGAT	39476	10023959	0.00393816
CAAACG	39465	10023959	0.00393707
CGTTGC	39462	10023959	0.00393677
TGCCGA	39441	10023959	0.00393467
TTTCGG	39430	10023959	0.00393358
GGCGCT	39418	10023959	0.00393238
GGACTA	39389	10023959	0.00392949
AGCGAG	39362	10023959	0.00392679
TTGGTT	39342	10023959	0.0039248
AGTTCG	39339	10023959	0.0039245
TGTGAA	39337	10023959	0.0039243
GCTAGC	39335	10023959	0.0039241
GCAGTA	39333	10023959	0.0039239
AGTCAT	39319	10023959	0.0039225
GCTGTT	39316	10023959	0.0039222
CAACTG	39304	10023959	0.00392101
GCACTG	39275	10023959	0.00391811
GTTGTA	39272	10023959	0.00391781
GGATCC	39258	10023959	0.00391642
GCATTG	39255	10023959	0.00391612
TCGAGT	39238	10023959	0.00391442
ATGAAG	39234	10023959	0.00391402
GTTCGC	39226	10023959	0.00391322
GGATCT	39212	10023959	0.00391183
TAGTGC	39197	10023959	0.00391033
GACCGA	39196	10023959	0.00391023
AATAGG	39184	10023959	0.00390903
CAAATG	39171	10023959	0.00390774
AACGCG	39165	10023959	0.00390714
TCGTCA	39145	10023959	0.00390514
TAAGCG	39140	10023959	0.00390464
GGCACC	39080	10023959	0.00389866
CTTCGG	39060	10023959	0.00389666
GTCTTG	39051	10023959	0.00389577
GATCCG	39030	10023959	0.00389367
GACTAG	39015	10023959	0.00389217
ACATGC	38985	10023959	0.00388918
CGCAGT	38981	10023959	0.00388878
ATACAG	38951	10023959	0.00388579
CCGAGG	38951	10023959	0.00388579
AACAGC	38948	10023959	0.00388549
GCGTTA	38948	10023959	0.00388549
AGATTG	38943	10023959	0.00388499
AAAGTC	38941	10023959	0.00388479
ACGATC	38930	10023959	0.0038837
ACTAGG	38929	10023959	0.0038836
AAGCCA	38903	10023959	0.003881
CGGCTT	38898	10023959	0.0038805
CGCTGT	38896	10023959	0.0038803
GCTGCC	38885	10023959	0.00387921
TCGACA	38880	10023959	0.00387871
AAACTG	38878	10023959	0.00387851
GAAGTC	38876	10023959	0.00387831
AAGCGA	38843	10023959	0.00387502
CTTGGG	38843	10023959	0.00387502
TCCGTG	38828	10023959	0.00387352
CCAGGA	38828	10023959	0.00387352
TACGTC	38827	10023959	0.00387342
GTCACC	38824	10023959	0.00387312
ATCAGT	38822	10023959	0.00387292
AAACAG	38811	10023959	0.00387182
TCATGT	38801	10023959	0.00387083
AGTCGC	38796	10023959	0.00387033
AGCGTT	38795	10023959	0.00387023
GTGACT	38794	10023959	0.00387013
GAGCGA	38790	10023959	0.00386973
CGTACA	38786	10023959	0.00386933
AGCGTA	38772	10023959	0.00386793
GTCACT	38771	10023959	0.00386783
GAGAGT	38766	10023959	0.00386733
GTAACA	38753	10023959	0.00386604
TGGATT	38752	10023959	0.00386594
GACAGA	38750	10023959	0.00386574
TGACGA	38748	10023959	0.00386554
ATCGTC	38746	10023959	0.00386534
CGCGAT	38738	10023959	0.00386454
GCAAAC	38738	10023959	0.00386454
CCGTGC	38737	10023959	0.00386444
CCGGAG	38737	10023959	0.00386444
CCGGCC	38723	10023959	0.00386304
TGTCAC	38721	10023959	0.00386285
TCGCGT	38718	10023959	0.00386255
GTAAGA	38715	10023959	0.00386225
TAGGTG	38711	10023959	0.00386185
GATGAA	38705	10023959	0.00386125
CTTGGC	38677	10023959	0.00385846
ACTGAG	38661	10023959	0.00385686
CACGCG	38649	10023959	0.00385566
AGCAAG	38645	10023959	0.00385526
AGCTGA	38630	10023959	0.00385377
CAATCG	38614	10023959	0.00385217
ATCCGG	38588	10023959	0.00384958
GCACCG	38585	10023959	0.00384928
CATCGT	38581	10023959	0.00384888
CGAGTC	38573	10023959	0.00384808
ACCGGA	38572	10023959	0.00384798
TCGAGG	38571	10023959	0.00384788
CAGACG	38562	10023959	0.00384698
TAAGGA	38555	10023959	0.00384628
AGTTGC	38546	10023959	0.00384539
TTGCAG	38544	10023959	0.00384519
GCAAGA	38530	10023959	0.00384379
CAGAGT	38507	10023959	0.0038415
TGACCG	38490	10023959	0.0038398
CCTGGC	38484	10023959	0.0038392
TCAACA	38480	10023959	0.0038388
ACATCG	38463	10023959	0.00383711
CGACAT	38458	10023959	0.00383661
GCTAGT	38457	10023959	0.00383651
GAAGTA	38447	10023959	0.00383551
CGATAA	38416	10023959	0.00383242
TTGGAG	38400	10023959	0.00383082
CCGGAT	38393	10023959	0.00383012
TCAGCA	38379	10023959	0.00382873
AACGTA	38362	10023959	0.00382703
GATGCT	38357	10023959	0.00382653
CGCATG	38341	10023959	0.00382494
GCGCAC	38310	10023959	0.00382184
GTGTTT	38298	10023959	0.00382065
GTAGCA	38294	10023959	0.00382025
AGCGGC	38288	10023959	0.00381965
ACTGAC	38269	10023959	0.00381775
GTAGCC	38264	10023959	0.00381725
ATAGCG	38257	10023959	0.00381656
AGGAAT	38254	10023959	0.00381626
CGTTCA	38254	10023959	0.00381626
GCACGA	38243	10023959	0.00381516
GTTTGT	38242	10023959	0.00381506
TCACGT	38222	10023959	0.00381306
GTTGTT	38217	10023959	0.00381257
TTTGGT	38215	10023959	0.00381237
AGTGCT	38207	10023959	0.00381157
AGAATG	38203	10023959	0.00381117
AATGAG	38193	10023959	0.00381017
AGGAGC	38179	10023959	0.00380877
TAATGT	38174	10023959	0.00380828
GACCCG	38162	10023959	0.00380708
AACGTT	38153	10023959	0.00380618
CGTGAA	38151	10023959	0.00380598
GTAGTT	38132	10023959	0.00380409
TGGAGC	38112	10023959	0.00380209
CGAGCG	38111	10023959	0.00380199
CTGCGA	38109	10023959	0.00380179
GCGAGA	38107	10023959	0.00380159
TTGGAC	38083	10023959	0.0037992
GACAAA	38077	10023959	0.0037986
CAATGA	38070	10023959	0.0037979
CGCAGC	38061	10023959	0.003797
GATTGA	38061	10023959	0.003797
GAATGA	38047	10023959	0.00379561
CAGTCT	38046	10023959	0.00379551
ACAGTT	38039	10023959	0.00379481
CGTAGT	38039	10023959	0.00379481
ACGTAC	38032	10023959	0.00379411
TTGCGA	38030	10023959	0.00379391
CGACCA	38020	10023959	0.00379291
GTAAAC	38020	10023959	0.00379291
AGCGAA	38011	10023959	0.00379201
CAGTCC	38002	10023959	0.00379112
ACAGCA	37991	10023959	0.00379002
GACCGC	37985	10023959	0.00378942
TGATGA	37980	10023959	0.00378892
TCGTTG	37979	10023959	0.00378882
CGAGGA	37975	10023959	0.00378842
GAGCCG	37965	10023959	0.00378743
TACTGT	37945	10023959	0.00378543
GTATCA	37937	10023959	0.00378463
TTGATG	37936	10023959	0.00378453
TGTTGA	37921	10023959	0.00378304
AGCTGC	37894	10023959	0.00378034
TCACAG	37890	10023959	0.00377994
GCCCAG	37886	10023959	0.00377954
ACGCAG	37855	10023959	0.00377645
TCATCG	37847	10023959	0.00377565
GTTTGC	37845	10023959	0.00377545
GCCGCA	37835	10023959	0.00377446
TTCGTG	37833	10023959	0.00377426
GCCATC	37833	10023959	0.00377426
GAAGAT	37824	10023959	0.00377336
GCAGAG	37824	10023959	0.00377336
GTAGAG	37810	10023959	0.00377196
ACGAAG	37791	10023959	0.00377007
AGTCCA	37787	10023959	0.00376967
ATCGAC	37778	10023959	0.00376877
GTTGCT	37776	10023959	0.00376857
TCAAAG	37755	10023959	0.00376648
TAGCTG	37751	10023959	0.00376608
AAGTAG	37749	10023959	0.00376588
TACGCG	37743	10023959	0.00376528
AGTAGT	37709	10023959	0.00376189
TGCCGC	37699	10023959	0.00376089
ACCGCG	37688	10023959	0.00375979
ATACGT	37684	10023959	0.00375939
ATTTGG	37681	10023959	0.00375909
ATCATG	37679	10023959	0.00375889
TTATGG	37668	10023959	0.0037578
ACGCGC	37663	10023959	0.0037573
CCAGTC	37663	10023959	0.0037573
GGTTTT	37650	10023959	0.003756
TACAGC	37644	10023959	0.0037554
GTAGCT	37639	10023959	0.0037549
GCGCAT	37631	10023959	0.00375411
GTTCCG	37624	10023959	0.00375341
ACGAGT	37620	10023959	0.00375301
CAGCAT	37619	10023959	0.00375291
GTCTAA	37616	10023959	0.00375261
AGGAGA	37611	10023959	0.00375211
TTAGGT	37604	10023959	0.00375141
GCCTGT	37603	10023959	0.00375131
ATTAGG	37595	10023959	0.00375051
GCTGAA	37587	10023959	0.00374972
AGAGCG	37570	10023959	0.00374802
CGCACG	37568	10023959	0.00374782
ATAACG	37566	10023959	0.00374762
AGAAAG	37565	10023959	0.00374752
GTTGAA	37547	10023959	0.00374573
TGCCTG	37536	10023959	0.00374463
TTAGTG	37527	10023959	0.00374373
ACGTCC	37524	10023959	0.00374343
ATCAGC	37522	10023959	0.00374323
CCCGGC	37508	10023959	0.00374183
AGAGTC	37499	10023959	0.00374094
GCCTGC	37494	10023959	0.00374044
GGCTCC	37489	10023959	0.00373994
CACAGC	37472	10023959	0.00373824
TCGAAG	37468	10023959	0.00373784
CTGAGT	37460	10023959	0.00373705
ACGTAA	37459	10023959	0.00373695
TGATAG	37442	10023959	0.00373525
TTGACG	37428	10023959	0.00373385
GAAGAG	37415	10023959	0.00373256
GTGATA	37414	10023959	0.00373246
ATGCAA	37408	10023959	0.00373186
TTGTCA	37406	10023959	0.00373166
ACGACA	37402	10023959	0.00373126
ATATGT	37399	10023959	0.00373096
ACGCGA	37397	10023959	0.00373076
AAAAGT	37395	10023959	0.00373056
TCTCGG	37376	10023959	0.00372867
CGCGTT	37372	10023959	0.00372827
TAGGAG	37350	10023959	0.00372607
GCTGCT	37347	10023959	0.00372577
TGCAAC	37340	10023959	0.00372508
AGAGGA	37331	10023959	0.00372418
TAACAG	37327	10023959	0.00372378
AGACGT	37325	10023959	0.00372358
AAGAGT	37322	10023959	0.00372328
CCCGGT	37289	10023959	0.00371999
ACGTTC	37288	10023959	0.00371989
TTGGAT	37286	10023959	0.00371969
CGTCAT	37286	10023959	0.00371969
AAAATG	37279	10023959	0.00371899
TCGCCG	37275	10023959	0.00371859
GCAAAT	37268	10023959	0.00371789
CAATTG	37261	10023959	0.00371719
CCTGGT	37261	10023959	0.00371719
GATCAT	37258	10023959	0.00371689
CCAAGT	37255	10023959	0.0037166
GCTAAC	37227	10023959	0.0037138
CACATG	37215	10023959	0.0037126
ACAAAG	37191	10023959	0.00371021
AAAACG	37168	10023959	0.00370792
CTGCCG	37167	10023959	0.00370782
TCCGGA	37162	10023959	0.00370732
TAAGTC	37159	10023959	0.00370702
ATTGGA	37151	10023959	0.00370622
ACCGAC	37143	10023959	0.00370542
AATGCA	37141	10023959	0.00370522
GTTACA	37129	10023959	0.00370403
AAATGC	37121	10023959	0.00370323
GCCGTA	37117	10023959	0.00370283
GCACAA	37110	10023959	0.00370213
TAGTTG	37092	10023959	0.00370033
CCAACG	37087	10023959	0.00369984
ATAATG	37083	10023959	0.00369944
CGCCGA	37081	10023959	0.00369924
ACGCCG	37080	10023959	0.00369914
GTGATT	37079	10023959	0.00369904
TAGATG	37075	10023959	0.00369864
GTAGTA	37064	10023959	0.00369754
AAGCAG	37057	10023959	0.00369684
GATTCG	37056	10023959	0.00369674
GATTAG	37038	10023959	0.00369495
ACTGCA	37012	10023959	0.00369235
GTGCTC	36999	10023959	0.00369106
GAAACA	36990	10023959	0.00369016
AATGAT	36989	10023959	0.00369006
TCATGC	36983	10023959	0.00368946
CAGTAC	36974	10023959	0.00368856
CAGTAG	36973	10023959	0.00368846
GACGCA	36960	10023959	0.00368717
TGAAGC	36958	10023959	0.00368697
GTGAAC	36939	10023959	0.00368507
CGCGGC	36930	10023959	0.00368417
AGTTGA	36928	10023959	0.00368397
CAAGAT	36917	10023959	0.00368288
CATGAG	36915	10023959	0.00368268
TGGAAT	36909	10023959	0.00368208
GAAGTT	36900	10023959	0.00368118
ACTTGG	36898	10023959	0.00368098
CGCTGC	36896	10023959	0.00368078
TGTTAG	36894	10023959	0.00368058
GAGTAC	36893	10023959	0.00368048
CGATAT	36875	10023959	0.00367869
CGTTGA	36868	10023959	0.00367799
TGTTTG	36856	10023959	0.00367679
AGTTAG	36852	10023959	0.00367639
TCGCTG	36842	10023959	0.00367539
ACGATA	36841	10023959	0.00367529
AACAAG	36835	10023959	0.0036747
CGAGTT	36827	10023959	0.0036739
CAGTTC	36826	10023959	0.0036738
ATTGTC	36823	10023959	0.0036735
TCCTGG	36814	10023959	0.0036726
AGTGAA	36812	10023959	0.0036724
AGCCGA	36809	10023959	0.0036721
CGCCGT	36793	10023959	0.00367051
CGCCAA	36790	10023959	0.00367021
GCATCA	36783	10023959	0.00366951
TGCTGC	36776	10023959	0.00366881
AGGTGA	36770	10023959	0.00366821
CCTGTG	36769	10023959	0.00366811
ACCTGG	36764	10023959	0.00366761
CTGCTG	36752	10023959	0.00366642
GCAATC	36752	10023959	0.00366642
TGATCA	36747	10023959	0.00366592
CGTAAC	36747	10023959	0.00366592
TCGTGA	36724	10023959	0.00366362
CGAACA	36717	10023959	0.00366292
AGTAGC	36711	10023959	0.00366233
CGCAAG	36709	10023959	0.00366213
GTAAAT	36704	10023959	0.00366163
CCGCGT	36696	10023959	0.00366083
GCAGAT	36688	10023959	0.00366003
GATAAT	36666	10023959	0.00365784
GCAAAA	36665	10023959	0.00365774
TAAACG	36651	10023959	0.00365634
ACCGTC	36641	10023959	0.00365534
GGCACT	36631	10023959	0.00365434
ACGTAG	36630	10023959	0.00365424
GATAAA	36616	10023959	0.00365285
GACATC	36604	10023959	0.00365165
AGATAG	36601	10023959	0.00365135
GCATAG	36594	10023959	0.00365065
AATCGT	36590	10023959	0.00365025
GATCAC	36586	10023959	0.00364986
AGGCCC	36565	10023959	0.00364776
AATGTA	36562	10023959	0.00364746
GTACCA	36560	10023959	0.00364726
CAAGTT	36558	10023959	0.00364706
ACAGTA	36557	10023959	0.00364696
GCTCAG	36537	10023959	0.00364497
GAAGCA	36528	10023959	0.00364407
CCCAGG	36515	10023959	0.00364277
CATGCA	36502	10023959	0.00364148
CTAGTG	36499	10023959	0.00364118
CAAGTA	36470	10023959	0.00363828
GATTTG	36463	10023959	0.00363758
AAGCGC	36456	10023959	0.00363689
GAGTAA	36456	10023959	0.00363689
CAACAT	36429	10023959	0.00363419
AGTGAC	36424	10023959	0.00363369
GCCGAA	36416	10023959	0.0036329
AAGACG	36408	10023959	0.0036321
CAACGC	36408	10023959	0.0036321
CTCAGG	36406	10023959	0.0036319
TAACTG	36393	10023959	0.0036306
GAACGA	36392	10023959	0.0036305
AGATGA	36381	10023959	0.0036294
TACGAT	36366	10023959	0.00362791
TGTACA	36365	10023959	0.00362781
AATGTT	36360	10023959	0.00362731
TAAAGT	36360	10023959	0.00362731
AGGATT	36353	10023959	0.00362661
TTGCTG	36349	10023959	0.00362621
ATAAGT	36343	10023959	0.00362561
TGCGCC	36342	10023959	0.00362551
AATTGT	36338	10023959	0.00362511
TAGCGA	36334	10023959	0.00362472
GATAAC	36317	10023959	0.00362302
CAACAA	36307	10023959	0.00362202
TCAGTT	36292	10023959	0.00362053
TCGTCC	36290	10023959	0.00362033
CATCAG	36289	10023959	0.00362023
CAAAGC	36284	10023959	0.00361973
GACCTG	36282	10023959	0.00361953
AACGAC	36279	10023959	0.00361923
TGCCAT	36269	10023959	0.00361823
ACATTG	36268	10023959	0.00361813
GTCTAC	36261	10023959	0.00361743
GCCGTT	36244	10023959	0.00361574
CAGTAA	36240	10023959	0.00361534
TTGTTG	36233	10023959	0.00361464
AGCCAC	36227	10023959	0.00361404
TGAGAG	36223	10023959	0.00361364
GTTCAC	36223	10023959	0.00361364
ACGAAA	36213	10023959	0.00361264
TCGCAG	36209	10023959	0.00361225
GGCCTT	36207	10023959	0.00361205
TTTGTG	36205	10023959	0.00361185
TGCCAC	36205	10023959	0.00361185
GTTAAA	36205	10023959	0.00361185
ATGTAC	36203	10023959	0.00361165
GACTTG	36203	10023959	0.00361165
ATCAAG	36200	10023959	0.00361135
GACTCG	36194	10023959	0.00361075
TGCAAT	36192	10023959	0.00361055
ATGCAT	36190	10023959	0.00361035
AGCCAT	36190	10023959	0.00361035
CACGAC	36190	10023959	0.00361035
GTGCTT	36188	10023959	0.00361015
CTCCGG	36161	10023959	0.00360746
ACAGCC	36152	10023959	0.00360656
CGCTGA	36129	10023959	0.00360426
TCTGCG	36108	10023959	0.00360217
AGCACG	36094	10023959	0.00360077
CTTGGT	36084	10023959	0.00359978
ATCACG	36083	10023959	0.00359968
TCAGCT	36073	10023959	0.00359868
GTATAG	36065	10023959	0.00359788
AGCCGT	36063	10023959	0.00359768
GCCTGA	36050	10023959	0.00359638
AGTTTG	36029	10023959	0.00359429
GCGTTT	36028	10023959	0.00359419
ATGTCC	36024	10023959	0.00359379
TTGCGC	36023	10023959	0.00359369
CGCGTA	36021	10023959	0.00359349
AACTGA	36020	10023959	0.00359339
ACGCCA	36020	10023959	0.00359339
CGCGAG	36008	10023959	0.00359219
CGCCGC	36002	10023959	0.00359159
AAGCCG	36000	10023959	0.0035914
CGCGCC	35989	10023959	0.0035903
TGCAAA	35987	10023959	0.0035901
GTAAAA	35974	10023959	0.0035888
CCATGT	35971	10023959	0.0035885
TAGGAT	35969	10023959	0.0035883
GGATTT	35968	10023959	0.0035882
CTGACT	35964	10023959	0.0035878
TCAGCC	35962	10023959	0.0035876
ACGTAT	35958	10023959	0.00358721
CGAAAC	35956	10023959	0.00358701
TAGCAG	35955	10023959	0.00358691
CCGACA	35948	10023959	0.00358621
GTTAAT	35940	10023959	0.00358541
GACCAC	35919	10023959	0.00358331
ACTGTT	35913	10023959	0.00358272
TGACAA	35909	10023959	0.00358232
GTACAC	35906	10023959	0.00358202
ATGTAA	35902	10023959	0.00358162
ACACAG	35899	10023959	0.00358132
GCTATG	35897	10023959	0.00358112
TACGAC	35890	10023959	0.00358042
GAGTAT	35889	10023959	0.00358032
TATGTC	35884	10023959	0.00357982
ACTGTA	35870	10023959	0.00357843
CGCAAC	35869	10023959	0.00357833
GAAAGA	35868	10023959	0.00357823
CACGAT	35864	10023959	0.00357783
TGAGTA	35861	10023959	0.00357753
TAAATG	35860	10023959	0.00357743
TTCTGG	35853	10023959	0.00357673
CATACG	35850	10023959	0.00357643
GTAGAT	35849	10023959	0.00357633
CAACCG	35848	10023959	0.00357623
GAGCAA	35833	10023959	0.00357474
ACCAGC	35827	10023959	0.00357414
TACAAG	35825	10023959	0.00357394
CACTGT	35813	10023959	0.00357274
CATGAT	35808	10023959	0.00357224
CTGAAG	35804	10023959	0.00357184
ATGGAA	35779	10023959	0.00356935
AGCGCA	35776	10023959	0.00356905
TTAACG	35766	10023959	0.00356805
TCAGTA	35748	10023959	0.00356626
TCGCGA	35741	10023959	0.00356556
GTTCAT	35733	10023959	0.00356476
CTGTCC	35730	10023959	0.00356446
GAGCGC	35727	10023959	0.00356416
CAGCAC	35725	10023959	0.00356396
TAGCCA	35723	10023959	0.00356376
TCACTG	35715	10023959	0.00356296
GGAATT	35715	10023959	0.00356296
CGCGCA	35706	10023959	0.00356207
CGTCTC	35704	10023959	0.00356187
ATGTCT	35702	10023959	0.00356167
CGACAC	35694	10023959	0.00356087
ACAACA	35687	10023959	0.00356017
AAGTAT	35679	10023959	0.00355937
CGCCAC	35657	10023959	0.00355718
CAAAAG	35656	10023959	0.00355708
ACGACT	35651	10023959	0.00355658
ACAGCT	35647	10023959	0.00355618
TCGCCA	35610	10023959	0.00355249
GTCTCA	35609	10023959	0.00355239
CCGGAA	35605	10023959	0.00355199
ATGATC	35604	10023959	0.00355189
TTAGCG	35604	10023959	0.00355189
GCAATA	35602	10023959	0.00355169
AATACG	35585	10023959	0.00354999
CAGTAT	35581	10023959	0.0035496
CGTAAA	35580	10023959	0.0035495
ATTGAG	35564	10023959	0.0035479
ACCAGT	35558	10023959	0.0035473
CCGTCA	35554	10023959	0.0035469
CGTTTG	35552	10023959	0.0035467
AGATCA	35550	10023959	0.0035465
AGACCG	35550	10023959	0.0035465
GGACTT	35548	10023959	0.0035463
GAGTCC	35547	10023959	0.0035462
GCTTCG	35546	10023959	0.0035461
TCGTAC	35543	10023959	0.0035458
AGTACA	35535	10023959	0.00354501
TCCGAC	35535	10023959	0.00354501
CAGTTA	35532	10023959	0.00354471
TGTTCA	35507	10023959	0.00354221
TCGACT	35486	10023959	0.00354012
TACGTT	35475	10023959	0.00353902
CGCGAA	35473	10023959	0.00353882
CGGCCA	35473	10023959	0.00353882
GCAACT	35471	10023959	0.00353862
ACGATT	35466	10023959	0.00353812
CCACAG	35466	10023959	0.00353812
CATGCC	35465	10023959	0.00353802
TTGTGA	35458	10023959	0.00353732
TGAGCC	35454	10023959	0.00353693
ACACGT	35450	10023959	0.00353653
CTGACA	35450	10023959	0.00353653
CATGTT	35449	10023959	0.00353643
ACAGAT	35447	10023959	0.00353623
GAGTCT	35437	10023959	0.00353523
GCCGCC	35433	10023959	0.00353483
CATGAC	35432	10023959	0.00353473
CATTGT	35423	10023959	0.00353383
TGCTAG	35420	10023959	0.00353353
AAGAAG	35405	10023959	0.00353204
AAATCG	35393	10023959	0.00353084
GTGCCC	35388	10023959	0.00353034
ATGTAT	35362	10023959	0.00352775
CCACGT	35359	10023959	0.00352745
AAGTAA	35351	10023959	0.00352665
ATATTG	35349	10023959	0.00352645
TCGTAG	35345	10023959	0.00352605
TCGCGC	35330	10023959	0.00352456
CTGTAG	35330	10023959	0.00352456
CGTAGC	35330	10023959	0.00352456
TCCGTC	35328	10023959	0.00352436
CCGTTG	35307	10023959	0.00352226
GACCAT	35296	10023959	0.00352116
GAGACA	35284	10023959	0.00351997
TGTCTC	35260	10023959	0.00351757
TAGTGA	35242	10023959	0.00351578
CAAGAG	35213	10023959	0.00351288
CCATCG	35196	10023959	0.00351119
AATCAG	35193	10023959	0.00351089
CGGCCT	35187	10023959	0.00351029
ACAGAG	35183	10023959	0.00350989
CGTTAC	35180	10023959	0.00350959
ACGTCT	35176	10023959	0.00350919
TCCGCG	35141	10023959	0.0035057
GCTACA	35140	10023959	0.0035056
AAGTAC	35117	10023959	0.00350331
CCGCGA	35115	10023959	0.00350311
AGAAGT	35114	10023959	0.00350301
TCCAGC	35112	10023959	0.00350281
GTGACC	35106	10023959	0.00350221
TTGCCG	35105	10023959	0.00350211
TCTAGG	35092	10023959	0.00350081
AACGAA	35089	10023959	0.00350051
TCTGGA	35088	10023959	0.00350041
AAAGTA	35086	10023959	0.00350021
ATCGAT	35081	10023959	0.00349972
CATGTA	35078	10023959	0.00349942
TCTGTC	35075	10023959	0.00349912
AAATTG	35065	10023959	0.00349812
ATCGTA	35065	10023959	0.00349812
[truncated: 2,097 more rows]

## Sheet: 6mer, R1
Motif	Counts_by_reads	Total_reads	Fraction_by_reads
GGGGTG	69499	4111991	0.0169015
GGTGTG	67393	4111991	0.0163894
GGGTGT	62642	4111991	0.015234
GGGGGT	59858	4111991	0.0145569
GGGTGG	59744	4111991	0.0145292
GTGTGG	59700	4111991	0.0145185
GTGTGT	56282	4111991	0.0136873
GTGGGG	56026	4111991	0.013625
GGTGGG	54398	4111991	0.0132291
GTGGGT	53156	4111991	0.0129271
GTGGTG	52701	4111991	0.0128164
GGAGTG	50718	4111991	0.0123342
TGGGGT	50647	4111991	0.0123169
GGGGTT	50465	4111991	0.0122726
GTTGTG	50123	4111991	0.0121895
TGTGTG	49882	4111991	0.0121309
GGTGGT	49739	4111991	0.0120961
TGGTGT	49104	4111991	0.0119417
TGTGGG	48849	4111991	0.0118796
GGTGTT	48463	4111991	0.0117858
TGGGTG	47849	4111991	0.0116365
GGGTTG	47697	4111991	0.0115995
TGGGGG	46614	4111991	0.0113361
GAGTGG	46592	4111991	0.0113308
GTGTTG	46310	4111991	0.0112622
AGTGTG	44839	4111991	0.0109044
TGTGGT	44354	4111991	0.0107865
AGTGGG	43977	4111991	0.0106948
GTGGTT	43599	4111991	0.0106029
GGGATG	43416	4111991	0.0105584
GGTTGT	42839	4111991	0.0104181
GGGAGT	42597	4111991	0.0103592
GGCGTG	42556	4111991	0.0103492
TGTGTT	42550	4111991	0.0103478
AGGGTG	42074	4111991	0.010232
GGTTGG	41923	4111991	0.0101953
GGGGGG	41594	4111991	0.0101153
GCGTGG	41432	4111991	0.0100759
TGGTGG	41241	4111991	0.0100294
AGGGGT	41065	4111991	0.00998665
TGAGTG	40954	4111991	0.00995965
GGTTTG	40787	4111991	0.00991904
TTGTGT	40783	4111991	0.00991807
GAGTGT	40716	4111991	0.00990177
GTTGGG	40346	4111991	0.00981179
TGGGTT	40120	4111991	0.00975683
AGTGGT	40052	4111991	0.00974029
GTGTGA	39817	4111991	0.00968314
CGTGTG	39723	4111991	0.00966028
AGGGGG	39637	4111991	0.00963937
GTGGGA	39104	4111991	0.00950975
CGGGGG	38926	4111991	0.00946646
GTTTGG	38869	4111991	0.0094526
GTGTGC	38546	4111991	0.00937405
GTGAGT	38421	4111991	0.00934365
GTGTTT	38111	4111991	0.00926826
TGTTGT	38067	4111991	0.00925756
CGTGGG	38012	4111991	0.00924418
CGGGGT	37846	4111991	0.00920381
GGGTTT	37688	4111991	0.00916539
GGTGGA	37628	4111991	0.0091508
GCGGGG	37570	4111991	0.00913669
GGATGG	37545	4111991	0.00913061
ATGTGT	37542	4111991	0.00912988
GCGTGT	37502	4111991	0.00912016
CGGTGT	37413	4111991	0.00909851
TGGTTG	37239	4111991	0.0090562
TTGTGG	37022	4111991	0.00900342
GGGTGC	36941	4111991	0.00898373
AGGTGT	36897	4111991	0.00897303
GGGAGG	36883	4111991	0.00896962
GGGGAG	36850	4111991	0.0089616
GTGGAG	36848	4111991	0.00896111
GTGGGC	36644	4111991	0.0089115
GTAGTG	36627	4111991	0.00890736
GGGGGA	36620	4111991	0.00890566
GATGTG	36442	4111991	0.00886237
GGAGGG	36379	4111991	0.00884705
GGATGT	36321	4111991	0.00883295
GTTGGT	36187	4111991	0.00880036
GGCGGG	36017	4111991	0.00875902
GGGGGC	35813	4111991	0.00870941
TGTTGG	35696	4111991	0.00868095
GTTTGT	35628	4111991	0.00866442
GGGCGT	35615	4111991	0.00866125
CGGGTG	35478	4111991	0.00862794
TGGAGT	35456	4111991	0.00862259
GGGGTC	35044	4111991	0.00852239
TGTTTG	34989	4111991	0.00850902
GTTGTT	34983	4111991	0.00850756
CGTGGT	34946	4111991	0.00849856
TTGGGT	34916	4111991	0.00849126
GGGGTA	34862	4111991	0.00847813
GTGGTA	34608	4111991	0.00841636
TTGGGG	34428	4111991	0.00837259
ATGGGT	34408	4111991	0.00836772
ATGGGG	34315	4111991	0.00834511
GTGGTC	34293	4111991	0.00833976
GGAGTT	34198	4111991	0.00831665
TGTGGA	34065	4111991	0.00828431
GTGAGG	33983	4111991	0.00826437
ATGTGG	33853	4111991	0.00823275
GCGGTG	33749	4111991	0.00820746
GTGTTA	33726	4111991	0.00820187
AGTGTT	33722	4111991	0.00820089
GGTATG	33711	4111991	0.00819822
GGGCGG	33640	4111991	0.00818095
TGTGTA	33630	4111991	0.00817852
AGGTGG	33327	4111991	0.00810483
GGTGTC	33289	4111991	0.00809559
GTGGAT	33282	4111991	0.00809389
GTGCGT	33269	4111991	0.00809073
TGCGTG	33192	4111991	0.008072
GGGTAG	33162	4111991	0.00806471
GTGTTC	33110	4111991	0.00805206
GGGGCG	33064	4111991	0.00804087
GGGTGA	33014	4111991	0.00802871
TGGGAG	32922	4111991	0.00800634
GGGCTG	32913	4111991	0.00800415
GGGGAT	32909	4111991	0.00800318
GGCTGG	32839	4111991	0.00798616
CGGTGG	32822	4111991	0.00798202
GGTGTA	32751	4111991	0.00796475
GAGGGG	32719	4111991	0.00795697
GTCGTG	32651	4111991	0.00794044
TTTGTG	32606	4111991	0.00792949
TGTGTC	32560	4111991	0.00791831
GTGTAG	32533	4111991	0.00791174
TTGGTG	32390	4111991	0.00787696
AAGGGG	32168	4111991	0.00782297
GGTGAG	32145	4111991	0.00781738
GATGGG	32140	4111991	0.00781616
GGTCTG	32111	4111991	0.00780911
CAGGGG	32076	4111991	0.0078006
TGTGAG	32062	4111991	0.0077972
GGAGGT	32037	4111991	0.00779112
GGGTTC	31969	4111991	0.00777458
GGTAGT	31937	4111991	0.0077668
AGGGTT	31901	4111991	0.00775804
GGCGGT	31865	4111991	0.00774929
TGGGTC	31795	4111991	0.00773226
GCAGTG	31780	4111991	0.00772862
GGCAGG	31753	4111991	0.00772205
GTGATG	31721	4111991	0.00771427
CAGTGT	31670	4111991	0.00770187
TGGGAT	31596	4111991	0.00768387
GGGTTA	31490	4111991	0.00765809
TAGTGT	31434	4111991	0.00764447
AAGGGT	31415	4111991	0.00763985
GTCTGG	31411	4111991	0.00763888
AGTTGT	31396	4111991	0.00763523
GGTAGG	31336	4111991	0.00762064
GTGTAT	31290	4111991	0.00760945
AAGTGT	31235	4111991	0.00759608
AGAGTG	31227	4111991	0.00759413
TAGTGG	31159	4111991	0.00757759
TGGTTT	31153	4111991	0.00757614
CAGTGG	31131	4111991	0.00757079
GGGCAG	31112	4111991	0.00756616
AAGTGG	31109	4111991	0.00756543
GGTCGG	31074	4111991	0.00755692
GAGTTG	31024	4111991	0.00754476
ATGGTG	31009	4111991	0.00754112
GAGGGT	31002	4111991	0.00753941
GAGGTG	30962	4111991	0.00752969
GTTTTG	30831	4111991	0.00749783
TGGGGC	30747	4111991	0.0074774
GTATGG	30737	4111991	0.00747497
TGGGGA	30666	4111991	0.0074577
CGTGTT	30645	4111991	0.00745259
GGATTG	30641	4111991	0.00745162
CAGGGT	30579	4111991	0.00743654
GTAGGG	30459	4111991	0.00740736
CTGGGT	30317	4111991	0.00737283
CTGGGG	30306	4111991	0.00737015
GGGTCG	30280	4111991	0.00736383
TGGCGT	30126	4111991	0.00732638
TAGGGT	30106	4111991	0.00732151
TGGATG	30083	4111991	0.00731592
GGGTAT	30075	4111991	0.00731398
GGCGTT	30065	4111991	0.00731154
AGTTGG	30027	4111991	0.0073023
TTTGGG	30016	4111991	0.00729963
CTGTGT	30007	4111991	0.00729744
GGCTGT	29752	4111991	0.00723542
GGCAGT	29688	4111991	0.00721986
TGGAGG	29652	4111991	0.00721111
TGGGTA	29622	4111991	0.00720381
GTATGT	29581	4111991	0.00719384
GGGTCT	29464	4111991	0.00716539
GTGTCT	29414	4111991	0.00715323
CGTTGT	29399	4111991	0.00714958
TATGTG	29367	4111991	0.0071418
GAAGTG	29330	4111991	0.0071328
GGTCGT	29312	4111991	0.00712842
TGTAGT	29217	4111991	0.00710532
GGCATG	29182	4111991	0.00709681
AGTGGA	29130	4111991	0.00708416
TGTGAT	29117	4111991	0.007081
GTGTCG	29083	4111991	0.00707273
GGGGCT	29008	4111991	0.00705449
GTGGCG	29003	4111991	0.00705327
TTGTTG	28976	4111991	0.00704671
TGAGGG	28967	4111991	0.00704452
GTCGGG	28954	4111991	0.00704136
GGGGCA	28937	4111991	0.00703722
AGGAGT	28792	4111991	0.00700196
GGAAGG	28776	4111991	0.00699807
GGTGGC	28645	4111991	0.00696621
GCTGTG	28619	4111991	0.00695989
GGTGCG	28617	4111991	0.0069594
GCGTTG	28553	4111991	0.00694384
TGATGT	28508	4111991	0.00693289
AATGTG	28439	4111991	0.00691611
TGTATG	28418	4111991	0.00691101
GGTTTT	28384	4111991	0.00690274
ATTGTG	28365	4111991	0.00689812
GGTCAG	28359	4111991	0.00689666
GCGGGT	28357	4111991	0.00689617
TGGGCG	28313	4111991	0.00688547
TAGGGG	28168	4111991	0.00685021
TTTGGT	28159	4111991	0.00684802
AATGGG	28157	4111991	0.00684753
GATGGT	28145	4111991	0.00684462
CTGGTG	28143	4111991	0.00684413
TGAGTT	28111	4111991	0.00683635
TTGGTT	28094	4111991	0.00683221
TCGTGT	28092	4111991	0.00683173
GAGTGC	28053	4111991	0.00682224
TGTGGC	28014	4111991	0.00681276
TCGTGG	28000	4111991	0.00680935
ACGGGG	27928	4111991	0.00679184
CATGTG	27881	4111991	0.00678041
GAAGGG	27880	4111991	0.00678017
CATGGG	27844	4111991	0.00677142
CGGGTT	27796	4111991	0.00675974
GTGGCT	27720	4111991	0.00674126
GAGTGA	27719	4111991	0.00674102
GCTGGG	27715	4111991	0.00674004
GGTTAG	27686	4111991	0.00673299
GTTGGA	27661	4111991	0.00672691
GGCCGG	27661	4111991	0.00672691
AGGTTG	27626	4111991	0.0067184
GGGTCA	27574	4111991	0.00670575
GGGGCC	27557	4111991	0.00670162
GCAGGG	27427	4111991	0.00667
GGGAAG	27343	4111991	0.00664958
GTCAGG	27330	4111991	0.00664642
GGGATT	27277	4111991	0.00663353
GGTTCG	27242	4111991	0.00662501
TGGCTG	27156	4111991	0.0066041
TGTGCG	27138	4111991	0.00659972
GTTATG	27111	4111991	0.00659316
TGGGCT	27067	4111991	0.00658246
TGGTAG	27040	4111991	0.00657589
AGTTTG	27012	4111991	0.00656908
TGGTGC	27000	4111991	0.00656616
CGCGTG	26982	4111991	0.00656178
ACGTGT	26948	4111991	0.00655352
GCATGG	26942	4111991	0.00655206
CCGGGG	26923	4111991	0.00654744
CGTTGG	26918	4111991	0.00654622
GTTGTC	26917	4111991	0.00654598
TATGGG	26892	4111991	0.0065399
GTAGTT	26858	4111991	0.00653163
GTCTGT	26828	4111991	0.00652433
GTGCGG	26816	4111991	0.00652142
AAGGTG	26808	4111991	0.00651947
GATTGG	26754	4111991	0.00650634
CCGTGT	26731	4111991	0.00650074
ATTGGG	26707	4111991	0.00649491
GTTGGC	26673	4111991	0.00648664
TTGTGC	26671	4111991	0.00648615
GTTAGT	26668	4111991	0.00648542
ATGTTG	26653	4111991	0.00648177
GTGGAA	26643	4111991	0.00647934
GTTCGG	26623	4111991	0.00647448
GTTCGT	26612	4111991	0.0064718
GTGGAC	26587	4111991	0.00646572
AGCGTG	26555	4111991	0.00645794
GTTAGG	26554	4111991	0.0064577
TGGTAT	26467	4111991	0.00643654
GGGCAT	26450	4111991	0.00643241
CGGTTG	26369	4111991	0.00641271
ATGGTT	26350	4111991	0.00640809
TGGCGG	26348	4111991	0.0064076
GGTTGC	26345	4111991	0.00640687
GGACGG	26341	4111991	0.0064059
AGTGAG	26305	4111991	0.00639714
TGCGTT	26290	4111991	0.0063935
CAAGGG	26239	4111991	0.00638109
TGTCGT	26205	4111991	0.00637283
GACGTG	26193	4111991	0.00636991
TGTCTG	26169	4111991	0.00636407
TTGAGT	26163	4111991	0.00636261
AGTGTA	26125	4111991	0.00635337
CAGGTG	26107	4111991	0.00634899
TGGGCA	26103	4111991	0.00634802
AGTGTC	26101	4111991	0.00634753
GTGCTG	26098	4111991	0.0063468
ACGGGT	26094	4111991	0.00634583
GGGGAA	26087	4111991	0.00634413
GATGTT	26085	4111991	0.00634364
GGAATG	26057	4111991	0.00633683
TGAGGT	26033	4111991	0.006331
TGGTTC	26008	4111991	0.00632492
GTGCAG	25995	4111991	0.00632176
TGGTCT	25978	4111991	0.00631762
AGGCGT	25971	4111991	0.00631592
ACGTGG	25963	4111991	0.00631397
CGTGGA	25931	4111991	0.00630619
TGCGGG	25899	4111991	0.00629841
TGATGG	25897	4111991	0.00629792
GACGGG	25894	4111991	0.00629719
TCTGGG	25842	4111991	0.00628455
TGTGCA	25756	4111991	0.00626363
GAATGG	25731	4111991	0.00625755
GTTGTA	25727	4111991	0.00625658
AGGGAG	25649	4111991	0.00623761
TGGTCG	25633	4111991	0.00623372
TCGGGG	25621	4111991	0.0062308
TCAGTG	25608	4111991	0.00622764
GGGTAA	25602	4111991	0.00622618
TCAGGG	25577	4111991	0.0062201
CTGTGG	25561	4111991	0.00621621
GGGCCG	25561	4111991	0.00621621
GGAAGT	25560	4111991	0.00621597
GGGCAA	25558	4111991	0.00621548
GTGTCC	25544	4111991	0.00621208
GTCGGT	25458	4111991	0.00619116
CCGGGT	25455	4111991	0.00619043
GGAGGC	25452	4111991	0.0061897
GTAGGT	25419	4111991	0.00618168
AGTGGC	25410	4111991	0.00617949
TTCGTG	25376	4111991	0.00617122
CGGGGC	25348	4111991	0.00616441
TGTGCT	25326	4111991	0.00615906
TTAGTG	25324	4111991	0.00615857
GTGATT	25323	4111991	0.00615833
CGTTTG	25322	4111991	0.00615809
GTTGAG	25321	4111991	0.00615784
AGGGTC	25208	4111991	0.00613036
TCGGTG	25181	4111991	0.0061238
AGGGGC	25153	4111991	0.00611699
GTGTAA	25150	4111991	0.00611626
TTTTGG	25131	4111991	0.00611164
TGTAGG	25121	4111991	0.00610921
TCGGGT	25055	4111991	0.00609316
GTGAAG	25046	4111991	0.00609097
CCGTGG	25045	4111991	0.00609072
TTGTGA	25013	4111991	0.00608294
GGTGAT	25009	4111991	0.00608197
CGAGTG	24973	4111991	0.00607321
TGTTAG	24959	4111991	0.00606981
GCATGT	24928	4111991	0.00606227
GGCTTG	24889	4111991	0.00605279
GGTTGA	24886	4111991	0.00605206
TTGGGC	24856	4111991	0.00604476
GCCGTG	24830	4111991	0.00603844
GTTTGA	24817	4111991	0.00603528
AGGCGG	24798	4111991	0.00603066
TGTTTT	24778	4111991	0.00602579
GCGTGA	24766	4111991	0.00602287
ATGAGT	24759	4111991	0.00602117
TATGGT	24754	4111991	0.00601995
TAAGGG	24745	4111991	0.00601777
GGTGCT	24685	4111991	0.00600317
GATTGT	24678	4111991	0.00600147
AAAGGG	24672	4111991	0.00600001
AGGGCG	24666	4111991	0.00599855
TTGGGA	24657	4111991	0.00599637
GGGTCC	24641	4111991	0.00599247
GGCCAG	24605	4111991	0.00598372
GGGCTT	24552	4111991	0.00597083
AATGGT	24544	4111991	0.00596888
TAAGTG	24516	4111991	0.00596208
CGGAGT	24489	4111991	0.00595551
GTGCAT	24435	4111991	0.00594238
GCCGGG	24435	4111991	0.00594238
GTGTCA	24422	4111991	0.00593922
TTTGTT	24419	4111991	0.00593849
TTTTGT	24407	4111991	0.00593557
GCTGGT	24404	4111991	0.00593484
TGTTCG	24372	4111991	0.00592706
GTTTGC	24361	4111991	0.00592438
GGCAAG	24346	4111991	0.00592073
TGGTTA	24333	4111991	0.00591757
TGCAGT	24332	4111991	0.00591733
GTAAGG	24320	4111991	0.00591441
GCGGTT	24314	4111991	0.00591295
GTCAGT	24310	4111991	0.00591198
CCGGTG	24266	4111991	0.00590128
GGCGGA	24257	4111991	0.00589909
ATGTGC	24239	4111991	0.00589471
ATGGGC	24195	4111991	0.00588401
AGGGTA	24158	4111991	0.00587501
TGTCGG	24158	4111991	0.00587501
TTGTTT	24157	4111991	0.00587477
ACAGGG	24138	4111991	0.00587015
CATGGT	24099	4111991	0.00586066
GGCCGT	24093	4111991	0.00585921
CTTGTG	24085	4111991	0.00585726
GGCCTG	24077	4111991	0.00585531
ACGGTG	24064	4111991	0.00585215
GGTAAG	24049	4111991	0.00584851
GTCTTG	24047	4111991	0.00584802
ATTGGT	24043	4111991	0.00584705
GGTTAT	23961	4111991	0.0058271
TTGCGT	23937	4111991	0.00582127
AGGAGG	23935	4111991	0.00582078
TGGGCC	23915	4111991	0.00581592
GAGTTC	23914	4111991	0.00581567
GTCATG	23868	4111991	0.00580449
TGCATG	23823	4111991	0.00579354
GCGTTT	23815	4111991	0.0057916
TTGGTC	23748	4111991	0.0057753
CCAGGG	23733	4111991	0.00577166
TGGTGA	23732	4111991	0.00577141
AGGGCA	23731	4111991	0.00577117
TTGGAG	23729	4111991	0.00577068
TCTGGT	23720	4111991	0.0057685
GGAGGA	23719	4111991	0.00576825
CGGAGG	23709	4111991	0.00576582
CGGGGA	23708	4111991	0.00576558
AGGGAT	23703	4111991	0.00576436
TGGCAG	23665	4111991	0.00575512
CTGGTT	23664	4111991	0.00575488
TAGTTG	23663	4111991	0.00575463
TCTGTG	23650	4111991	0.00575147
GGACAG	23649	4111991	0.00575123
GGGCCA	23649	4111991	0.00575123
GTCGTT	23637	4111991	0.00574831
TGTGAA	23573	4111991	0.00573275
GAGGTT	23565	4111991	0.0057308
CTTGGG	23552	4111991	0.00572764
GGAGTC	23546	4111991	0.00572618
GTGGCC	23529	4111991	0.00572205
GGTCCG	23499	4111991	0.00571475
CGTGTC	23490	4111991	0.00571256
GTATTG	23484	4111991	0.0057111
AAAGTG	23441	4111991	0.00570064
GCTTGG	23435	4111991	0.00569919
GACTGG	23420	4111991	0.00569554
AGGGGA	23389	4111991	0.005688
GTGAAT	23382	4111991	0.0056863
CGGCGT	23379	4111991	0.00568557
AGGATG	23378	4111991	0.00568532
TGGATT	23370	4111991	0.00568338
TGCGGT	23368	4111991	0.00568289
GTTCAG	23320	4111991	0.00567122
TGATTG	23272	4111991	0.00565955
ACAGTG	23269	4111991	0.00565882
GCGGGA	23212	4111991	0.00564495
GAGTTT	23177	4111991	0.00563644
GCCTGG	23123	4111991	0.00562331
GGTGCA	23093	4111991	0.00561601
TGTTGA	23092	4111991	0.00561577
GGTCAT	23063	4111991	0.00560872
GGACGT	23053	4111991	0.00560629
GTCCGG	23037	4111991	0.0056024
CAGTTG	23028	4111991	0.00560021
GTTCTG	23021	4111991	0.0055985
GTGGCA	23014	4111991	0.0055968
GGTCTT	23009	4111991	0.00559559
CGTGGC	23004	4111991	0.00559437
CGGGTC	22969	4111991	0.00558586
GGTATT	22957	4111991	0.00558294
TGGTCA	22936	4111991	0.00557783
TGTTAT	22917	4111991	0.00557321
GTTGCG	22912	4111991	0.005572
CGGGAG	22904	4111991	0.00557005
GCGTGC	22904	4111991	0.00557005
AGGTTT	22903	4111991	0.00556981
AGCGGG	22896	4111991	0.00556811
TGTTGC	22895	4111991	0.00556786
GGCGTC	22890	4111991	0.00556665
TTAGGG	22877	4111991	0.00556348
CAAGTG	22837	4111991	0.00555376
AGGCAG	22821	4111991	0.00554987
ACTGGG	22811	4111991	0.00554743
CGGTTT	22799	4111991	0.00554452
ATGGGA	22791	4111991	0.00554257
TGGGAA	22770	4111991	0.00553746
GAATGT	22758	4111991	0.00553455
GTGTAC	22756	4111991	0.00553406
CGTGTA	22750	4111991	0.0055326
TGTGCC	22743	4111991	0.0055309
GGTGCC	22710	4111991	0.00552287
CCTGGG	22672	4111991	0.00551363
TAGGTG	22671	4111991	0.00551339
GGTTTC	22671	4111991	0.00551339
GAAGGT	22627	4111991	0.00550269
GGACTG	22620	4111991	0.00550098
GGTTCA	22600	4111991	0.00549612
TCCGTG	22568	4111991	0.00548834
CGGCGG	22566	4111991	0.00548785
GAGGGC	22535	4111991	0.00548031
CGGGAT	22529	4111991	0.00547885
ATGTGA	22517	4111991	0.00547594
GGTGAA	22491	4111991	0.00546961
CTGAGT	22487	4111991	0.00546864
AGGCTG	22463	4111991	0.0054628
GGGCCT	22451	4111991	0.00545989
AAGTTG	22446	4111991	0.00545867
AGTGCG	22436	4111991	0.00545624
GGGAAT	22430	4111991	0.00545478
GGGGAC	22408	4111991	0.00544943
TTCGGG	22393	4111991	0.00544578
GCAGGT	22387	4111991	0.00544432
CAGGGC	22384	4111991	0.00544359
TGCTGT	22356	4111991	0.00543678
GGGCGA	22334	4111991	0.00543143
GGAGTA	22327	4111991	0.00542973
AAGGGC	22325	4111991	0.00542924
TGTCAG	22318	4111991	0.00542754
GGTTTA	22318	4111991	0.00542754
GCAGTT	22315	4111991	0.00542681
GTAAGT	22302	4111991	0.00542365
GCTGTT	22251	4111991	0.00541125
TTGGAT	22243	4111991	0.0054093
CTGGGC	22243	4111991	0.0054093
GCGGGC	22186	4111991	0.00539544
ATGCGT	22169	4111991	0.00539131
GGGACG	22168	4111991	0.00539106
GCCAGG	22124	4111991	0.00538036
ATGGTC	22120	4111991	0.00537939
GTTTTT	22117	4111991	0.00537866
TTATGT	22090	4111991	0.00537209
TTTGGA	22039	4111991	0.00535969
TGAATG	22031	4111991	0.00535775
GTAATG	22025	4111991	0.00535629
TGGAAG	22021	4111991	0.00535531
CGCGGG	22019	4111991	0.00535483
AGTGAT	22006	4111991	0.00535167
GGCTTT	21986	4111991	0.0053468
AGTAGT	21955	4111991	0.00533926
GGTCAA	21922	4111991	0.00533124
GGATGA	21901	4111991	0.00532613
GAGTTA	21897	4111991	0.00532516
CGGATG	21895	4111991	0.00532467
CTGTTG	21881	4111991	0.00532127
ATTTGG	21880	4111991	0.00532102
GACAGG	21880	4111991	0.00532102
GGATGC	21880	4111991	0.00532102
ATAGTG	21870	4111991	0.00531859
GGTTCT	21866	4111991	0.00531762
AGAGGG	21865	4111991	0.00531738
TTGGCT	21833	4111991	0.00530959
TCATGG	21831	4111991	0.00530911
CAGGTT	21807	4111991	0.00530327
GGGAGC	21798	4111991	0.00530108
TTATGG	21790	4111991	0.00529914
TGAAGG	21784	4111991	0.00529768
TACGTG	21782	4111991	0.00529719
TTGTTC	21765	4111991	0.00529306
GTGCTT	21762	4111991	0.00529233
GGGTAC	21761	4111991	0.00529208
CAAGGT	21747	4111991	0.00528868
TGGCTT	21744	4111991	0.00528795
GCAAGG	21744	4111991	0.00528795
GTGCCG	21741	4111991	0.00528722
TTGGTA	21734	4111991	0.00528552
TCCGGG	21725	4111991	0.00528333
TCGTTG	21721	4111991	0.00528236
TTTGGC	21708	4111991	0.00527919
CCAGTG	21651	4111991	0.00526533
GGCCCG	21624	4111991	0.00525877
GTTTCG	21608	4111991	0.00525488
TGGTCC	21605	4111991	0.00525415
TGAAGT	21603	4111991	0.00525366
TGTTCA	21591	4111991	0.00525074
TACGGG	21581	4111991	0.00524831
CGGGCG	21556	4111991	0.00524223
GTCCGT	21545	4111991	0.00523955
TATGTT	21537	4111991	0.00523761
GGCGGC	21468	4111991	0.00522083
ATGTTT	21452	4111991	0.00521694
CGTGAG	21428	4111991	0.0052111
GGTTAA	21428	4111991	0.0052111
CTGGGA	21418	4111991	0.00520867
AAGGTT	21413	4111991	0.00520745
TGCAGG	21413	4111991	0.00520745
GGCGCG	21380	4111991	0.00519943
AGGTCG	21368	4111991	0.00519651
TTTTTG	21358	4111991	0.00519408
ATAGGG	21337	4111991	0.00518897
GAGGGA	21306	4111991	0.00518143
GTACGG	21302	4111991	0.00518046
CTTGGT	21291	4111991	0.00517778
GCGTTC	21286	4111991	0.00517657
TTGGCG	21248	4111991	0.00516733
GTTAAG	21247	4111991	0.00516708
GCGGTC	21243	4111991	0.00516611
GACGGT	21192	4111991	0.00515371
CACGGG	21172	4111991	0.00514884
GTAGGC	21170	4111991	0.00514836
AACGGG	21160	4111991	0.00514593
CATTGG	21156	4111991	0.00514495
AATTGG	21130	4111991	0.00513863
TGAGTC	21124	4111991	0.00513717
CGGGTA	21115	4111991	0.00513498
GATGGC	21108	4111991	0.00513328
CGGTGC	21093	4111991	0.00512963
ATGGAG	21049	4111991	0.00511893
GGCGTA	21047	4111991	0.00511845
GAGGAG	21040	4111991	0.00511674
GGCATT	21033	4111991	0.00511504
GATGGA	21014	4111991	0.00511042
GATTTG	20999	4111991	0.00510677
GGCTGA	20998	4111991	0.00510653
TGCTGG	20987	4111991	0.00510385
GGGCTA	20978	4111991	0.00510166
GGAGCG	20971	4111991	0.00509996
GGCTAG	20952	4111991	0.00509534
TAGGTT	20926	4111991	0.00508902
AGGTAG	20917	4111991	0.00508683
AGGCCG	20911	4111991	0.00508537
TCTTGG	20911	4111991	0.00508537
GTCGGC	20906	4111991	0.00508416
GGGCGC	20902	4111991	0.00508318
AAATGG	20872	4111991	0.00507589
TCAGGT	20863	4111991	0.0050737
CCTGTG	20843	4111991	0.00506883
GCGCGT	20843	4111991	0.00506883
GGGATC	20830	4111991	0.00506567
TGTTTA	20829	4111991	0.00506543
CGGTCG	20829	4111991	0.00506543
GCATTG	20829	4111991	0.00506543
ATTGTT	20802	4111991	0.00505886
AGATGG	20795	4111991	0.00505716
AGGTCA	20791	4111991	0.00505619
TTGTTA	20780	4111991	0.00505351
TAATGG	20769	4111991	0.00505084
CGGGCA	20762	4111991	0.00504914
GGGCAC	20760	4111991	0.00504865
TGGCCG	20754	4111991	0.00504719
CCTGGT	20742	4111991	0.00504427
CAGGGA	20738	4111991	0.0050433
GGTACG	20727	4111991	0.00504062
GGATAG	20719	4111991	0.00503868
GTTTAG	20710	4111991	0.00503649
TGGGAC	20675	4111991	0.00502798
TTTGTC	20666	4111991	0.00502579
GAGGCG	20656	4111991	0.00502336
ATCGTG	20612	4111991	0.00501266
TCATGT	20599	4111991	0.0050095
GCCGGT	20597	4111991	0.00500901
TGCCGT	20584	4111991	0.00500585
ATTTGT	20581	4111991	0.00500512
AGTATG	20580	4111991	0.00500487
AGATGT	20576	4111991	0.0050039
TATTGG	20568	4111991	0.00500196
TTGTAG	20567	4111991	0.00500171
AGTAGG	20563	4111991	0.00500074
AAGGGA	20561	4111991	0.00500025
CGCGGT	20560	4111991	0.00500001
CAATGG	20557	4111991	0.00499928
CTAGGG	20556	4111991	0.00499904
GTGCCT	20556	4111991	0.00499904
GCTTGT	20545	4111991	0.00499636
AGTGCA	20538	4111991	0.00499466
TGTTCT	20518	4111991	0.0049898
GGGATA	20498	4111991	0.00498493
GGCACG	20488	4111991	0.0049825
TGTTTC	20465	4111991	0.00497691
GTCGGA	20463	4111991	0.00497642
AGCGGT	20461	4111991	0.00497594
GAAAGG	20459	4111991	0.00497545
TGGCAT	20449	4111991	0.00497302
ACTGGT	20435	4111991	0.00496961
GTGCGA	20424	4111991	0.00496694
AGGGCT	20421	4111991	0.00496621
CGCGTT	20415	4111991	0.00496475
TGGTAA	20413	4111991	0.00496426
CTTTGG	20413	4111991	0.00496426
CGTGAT	20413	4111991	0.00496426
GGTAAT	20393	4111991	0.0049594
GTACGT	20385	4111991	0.00495745
TTGAGG	20379	4111991	0.00495599
GATGTC	20376	4111991	0.00495526
CATGTT	20371	4111991	0.00495405
GGCGAG	20357	4111991	0.00495064
GGATTT	20354	4111991	0.00494991
GCGTTA	20345	4111991	0.00494772
GGTCTC	20330	4111991	0.00494408
GGCTGC	20322	4111991	0.00494213
TGTATT	20321	4111991	0.00494189
TGGACG	20306	4111991	0.00493824
TGTCTT	20301	4111991	0.00493702
CGGCTG	20294	4111991	0.00493532
GTATGC	20291	4111991	0.00493459
TTTGAG	20290	4111991	0.00493435
ATGGCG	20285	4111991	0.00493313
CTGGTC	20283	4111991	0.00493265
GTGATC	20281	4111991	0.00493216
TGAGGC	20269	4111991	0.00492924
TAAGGT	20268	4111991	0.004929
GTGAGC	20236	4111991	0.00492122
AGTCTG	20226	4111991	0.00491879
CAGTGC	20221	4111991	0.00491757
TGTCCG	20218	4111991	0.00491684
GGGAGA	20208	4111991	0.00491441
TGACGT	20190	4111991	0.00491003
GGAAAG	20181	4111991	0.00490784
CTAGTG	20167	4111991	0.00490444
CCGTTG	20165	4111991	0.00490395
GGTTCC	20133	4111991	0.00489617
ACGTTG	20129	4111991	0.0048952
GTTGAT	20125	4111991	0.00489422
GCTTTG	20120	4111991	0.00489301
CAGAGT	20119	4111991	0.00489276
CATTGT	20113	4111991	0.0048913
AACGTG	20112	4111991	0.00489106
GGCAAT	20109	4111991	0.00489033
AGTTCG	20103	4111991	0.00488887
ACTGTG	20098	4111991	0.00488766
GGATCG	20094	4111991	0.00488668
AGGTGC	20092	4111991	0.0048862
AAGGCG	20086	4111991	0.00488474
AGGGCC	20086	4111991	0.00488474
GCCTGT	20083	4111991	0.00488401
TATTGT	20081	4111991	0.00488352
TCGGTT	20079	4111991	0.00488304
GAGGTC	20044	4111991	0.00487452
ACAGGT	20029	4111991	0.00487088
TTGTCG	20020	4111991	0.00486869
GGGCCC	20017	4111991	0.00486796
ATCGGG	19978	4111991	0.00485847
GTTCCG	19972	4111991	0.00485701
CACGTG	19927	4111991	0.00484607
GCGGCG	19924	4111991	0.00484534
TTCTGG	19918	4111991	0.00484388
TAGAGT	19904	4111991	0.00484048
GCGGAG	19898	4111991	0.00483902
CGGGCT	19889	4111991	0.00483683
CGAGTT	19883	4111991	0.00483537
GGCAGC	19879	4111991	0.0048344
ATGAGG	19841	4111991	0.00482516
GGGACA	19824	4111991	0.00482102
GACTGT	19821	4111991	0.00482029
CGGTCT	19819	4111991	0.00481981
GGGAAA	19815	4111991	0.00481883
TGGAAT	19805	4111991	0.0048164
AGGTAT	19802	4111991	0.00481567
AGTGCT	19776	4111991	0.00480935
AGTTAG	19775	4111991	0.00480911
AAGGTC	19769	4111991	0.00480765
AGAGTT	19769	4111991	0.00480765
CGTCGG	19752	4111991	0.00480351
ATGGTA	19749	4111991	0.00480278
TGACGG	19749	4111991	0.00480278
TCTTGT	19739	4111991	0.00480035
TAGGGC	19725	4111991	0.00479695
TTCGGT	19723	4111991	0.00479646
GCGGTA	19716	4111991	0.00479476
TTGTCT	19704	4111991	0.00479184
GGTCGC	19688	4111991	0.00478795
TGTAAG	19675	4111991	0.00478479
GTTGCA	19674	4111991	0.00478454
TGTGAC	19670	4111991	0.00478357
TTCAGG	19662	4111991	0.00478163
GTCCTG	19642	4111991	0.00477676
CGTGCG	19640	4111991	0.00477628
GTTATT	19627	4111991	0.00477311
GGCCAT	19620	4111991	0.00477141
CTGTGC	19618	4111991	0.00477092
GTCTGA	19617	4111991	0.00477068
CGTATG	19594	4111991	0.00476509
GATCGG	19594	4111991	0.00476509
AATTGT	19584	4111991	0.00476266
ACATGG	19583	4111991	0.00476241
GTCAAG	19570	4111991	0.00475925
ACGGGC	19568	4111991	0.00475877
AAAGGT	19561	4111991	0.00475706
AAGAGT	19548	4111991	0.0047539
TGCTTG	19524	4111991	0.00474806
AGGTCT	19502	4111991	0.00474271
TTTGTA	19501	4111991	0.00474247
GAGCGG	19493	4111991	0.00474053
CCCGGG	19482	4111991	0.00473785
TAGTGC	19481	4111991	0.00473761
GTTCAT	19475	4111991	0.00473615
AGGTTC	19471	4111991	0.00473518
CAGGTC	19471	4111991	0.00473518
TTGATG	19466	4111991	0.00473396
TTGTAT	19461	4111991	0.00473274
CAGGAG	19451	4111991	0.00473031
GAGCGT	19451	4111991	0.00473031
CTTTGT	19444	4111991	0.00472861
TTCAGT	19440	4111991	0.00472764
TGTTCC	19440	4111991	0.00472764
ATATGG	19411	4111991	0.00472058
CGGCAG	19411	4111991	0.00472058
GGTCCA	19401	4111991	0.00471815
GTGCAA	19397	4111991	0.00471718
GATGTA	19392	4111991	0.00471596
CGGTCA	19366	4111991	0.00470964
CGTCGT	19365	4111991	0.0047094
AGGCAT	19358	4111991	0.0047077
ATGTTC	19346	4111991	0.00470478
TGAGGA	19344	4111991	0.00470429
ACCGGG	19340	4111991	0.00470332
AAGTGC	19333	4111991	0.00470162
TGTCAT	19332	4111991	0.00470137
CCAGGT	19328	4111991	0.0047004
CGTCTG	19328	4111991	0.0047004
GCGAGT	19325	4111991	0.00469967
GAATTG	19320	4111991	0.00469845
AGTCGT	19317	4111991	0.00469772
CCGGTT	19317	4111991	0.00469772
GGAGAG	19298	4111991	0.0046931
GGGCTC	19297	4111991	0.00469286
TGACTG	19292	4111991	0.00469164
GTTTAT	19276	4111991	0.00468775
GCAATG	19270	4111991	0.00468629
GAAGTT	19268	4111991	0.00468581
GTAGTC	19268	4111991	0.00468581
GGTCAC	19265	4111991	0.00468508
GTAGGA	19242	4111991	0.00467948
AATGTT	19232	4111991	0.00467705
GATAGG	19218	4111991	0.00467365
GGTCGA	19214	4111991	0.00467268
TAATGT	19210	4111991	0.0046717
ACGGTT	19207	4111991	0.00467097
GTTGCT	19205	4111991	0.00467049
GTCGTC	19198	4111991	0.00466878
ATGGAT	19191	4111991	0.00466708
CGATGT	19175	4111991	0.00466319
TGCCTG	19172	4111991	0.00466246
CTGTTT	19166	4111991	0.004661
GATGAG	19156	4111991	0.00465857
TGGATC	19125	4111991	0.00465103
GCGGAT	19124	4111991	0.00465079
GCAGGC	19097	4111991	0.00464422
CAGGCG	19095	4111991	0.00464374
AGCGTT	19061	4111991	0.00463547
GTGCGC	19048	4111991	0.00463231
GCAAGT	19027	4111991	0.0046272
TCGAGT	19024	4111991	0.00462647
ACCGTG	19015	4111991	0.00462428
CGGGCC	19014	4111991	0.00462404
CTGAGG	19013	4111991	0.00462379
AGTCGG	18989	4111991	0.00461796
GAAGGC	18988	4111991	0.00461771
GTATGA	18980	4111991	0.00461577
TTAGTT	18979	4111991	0.00461553
TCAAGG	18970	4111991	0.00461334
TCCGGT	18969	4111991	0.00461309
TAGTTT	18968	4111991	0.00461285
GGTAGC	18962	4111991	0.00461139
GGCTCG	18959	4111991	0.00461066
GTGAGA	18951	4111991	0.00460872
GAGGCA	18950	4111991	0.00460847
CGTTTT	18946	4111991	0.0046075
TTCGTT	18945	4111991	0.00460726
GAGAGT	18940	4111991	0.00460604
TGTTAA	18934	4111991	0.00460458
TAGGAG	18917	4111991	0.00460045
GGACAA	18889	4111991	0.00459364
ATGATG	18885	4111991	0.00459267
GAGTAG	18858	4111991	0.0045861
GGTCTA	18846	4111991	0.00458318
GTGCTC	18845	4111991	0.00458294
AAGGCA	18844	4111991	0.00458269
GGTCCT	18839	4111991	0.00458148
AGTGCC	18818	4111991	0.00457637
AGGCCA	18815	4111991	0.00457564
AGTTGC	18804	4111991	0.00457297
CCCGTG	18799	4111991	0.00457175
AAATGT	18794	4111991	0.00457054
TAGGTC	18793	4111991	0.00457029
GCCAGT	18786	4111991	0.00456859
GTCCAG	18783	4111991	0.00456786
TCCTGG	18778	4111991	0.00456664
GGACAT	18767	4111991	0.00456397
CAATGT	18765	4111991	0.00456348
TCTGTT	18764	4111991	0.00456324
GAGTCG	18760	4111991	0.00456227
GACCGG	18752	4111991	0.00456032
ATGTAG	18750	4111991	0.00455983
TTTCGT	18748	4111991	0.00455935
GGCAGA	18740	4111991	0.0045574
GTGACG	18739	4111991	0.00455716
ATATGT	18731	4111991	0.00455521
TGGCCT	18731	4111991	0.00455521
TTGCGG	18726	4111991	0.004554
TTGTCA	18725	4111991	0.00455376
GTTTTC	18722	4111991	0.00455303
ATTGGC	18719	4111991	0.0045523
CGTAGT	18711	4111991	0.00455035
AGTGAA	18677	4111991	0.00454208
GGTATC	18675	4111991	0.0045416
GGCCGA	18674	4111991	0.00454135
CAGTGA	18667	4111991	0.00453965
TAGGGA	18654	4111991	0.00453649
CAGTTT	18645	4111991	0.0045343
TTGGCA	18643	4111991	0.00453381
TGTCTC	18630	4111991	0.00453065
GCGGAC	18623	4111991	0.00452895
GCCGTT	18621	4111991	0.00452846
CAAGGC	18619	4111991	0.00452798
CTGTGA	18599	4111991	0.00452311
AAGGAG	18597	4111991	0.00452263
GACGTT	18589	4111991	0.00452068
GCACGG	18582	4111991	0.00451898
CGGTGA	18578	4111991	0.00451801
GGGACT	18573	4111991	0.00451679
CGATGG	18558	4111991	0.00451314
GCGCGG	18553	4111991	0.00451193
CTGGAG	18528	4111991	0.00450585
GTCTCG	18524	4111991	0.00450487
GAGGTA	18521	4111991	0.00450414
AGTTTT	18500	4111991	0.00449904
GCGTCG	18499	4111991	0.00449879
TTAAGG	18484	4111991	0.00449515
TAGCGT	18469	4111991	0.0044915
TACGGT	18456	4111991	0.00448834
GTTACG	18453	4111991	0.00448761
GTTTTA	18453	4111991	0.00448761
GAGGAT	18452	4111991	0.00448736
CAGCGT	18448	4111991	0.00448639
TGAGTA	18434	4111991	0.00448299
TAGTGA	18428	4111991	0.00448153
TCAGTT	18427	4111991	0.00448128
ATGTCG	18423	4111991	0.00448031
ATGGCT	18416	4111991	0.00447861
TGTACG	18412	4111991	0.00447764
ATGTTA	18400	4111991	0.00447472
GCTAGG	18388	4111991	0.0044718
GTCTGC	18384	4111991	0.00447083
CCGGGC	18368	4111991	0.00446694
GCCCGG	18364	4111991	0.00446596
ACGGTC	18359	4111991	0.00446475
AGTTGA	18349	4111991	0.00446232
ATGCGG	18345	4111991	0.00446134
GACAGT	18345	4111991	0.00446134
TTAGGT	18342	4111991	0.00446061
TGCGTC	18332	4111991	0.00445818
CGTAGG	18331	4111991	0.00445794
TTTCGG	18330	4111991	0.00445769
CGGTAT	18329	4111991	0.00445745
GCGGCA	18324	4111991	0.00445624
CGGTAG	18309	4111991	0.00445259
TAGGCG	18297	4111991	0.00444967
TTCTGT	18297	4111991	0.00444967
GGCAAA	18295	4111991	0.00444918
CCATGG	18276	4111991	0.00444456
TGGCTC	18264	4111991	0.00444164
GCCATG	18263	4111991	0.0044414
GTGAAA	18252	4111991	0.00443873
AATGGC	18247	4111991	0.00443751
TCGCGT	18246	4111991	0.00443727
CGGTTC	18245	4111991	0.00443702
TGGAGC	18235	4111991	0.00443459
TGGCCA	18231	4111991	0.00443362
GCTGTC	18228	4111991	0.00443289
GCGATG	18224	4111991	0.00443192
AACGGT	18217	4111991	0.00443021
TGCCGG	18208	4111991	0.00442803
GGCGAT	18204	4111991	0.00442705
TGGATA	18203	4111991	0.00442681
TGTAAT	18200	4111991	0.00442608
TGGACA	18195	4111991	0.00442486
AGAGGT	18181	4111991	0.00442146
GCTGGC	18178	4111991	0.00442073
GGTATA	18178	4111991	0.00442073
GGTAGA	18171	4111991	0.00441903
ACAAGG	18165	4111991	0.00441757
TTGGCC	18158	4111991	0.00441587
ACGGGA	18155	4111991	0.00441514
TCGGTC	18151	4111991	0.00441416
CGTTCG	18150	4111991	0.00441392
AGGTTA	18146	4111991	0.00441295
AGGCAA	18146	4111991	0.00441295
GGCCTT	18142	4111991	0.00441197
TATGGC	18133	4111991	0.00440979
TATTTG	18130	4111991	0.00440906
GTGATA	18127	4111991	0.00440833
GGCCGC	18125	4111991	0.00440784
GAGGCC	18120	4111991	0.00440662
TCGGCG	18103	4111991	0.00440249
GTTTCA	18102	4111991	0.00440225
TCGGGC	18096	4111991	0.00440079
GATATG	18095	4111991	0.00440054
TGCGGA	18094	4111991	0.0044003
GCTGGA	18094	4111991	0.0044003
CTGGCG	18080	4111991	0.0043969
GTGCTA	18059	4111991	0.00439179
CAGGCA	18056	4111991	0.00439106
TGGTAC	18052	4111991	0.00439009
GGACCG	18048	4111991	0.00438911
TCGGAG	18039	4111991	0.00438693
CACGGT	18036	4111991	0.0043862
CGGACG	18034	4111991	0.00438571
GGCAAC	18031	4111991	0.00438498
CTGGTA	18027	4111991	0.00438401
GTCGCG	18003	4111991	0.00437817
TTCATG	17996	4111991	0.00437647
GTTCTT	17992	4111991	0.0043755
CGTGCA	17984	4111991	0.00437355
GATCGT	17977	4111991	0.00437185
GTTGCC	17960	4111991	0.00436771
TTTGCG	17936	4111991	0.00436188
CATGGC	17931	4111991	0.00436066
CAAAGG	17915	4111991	0.00435677
ATCGGT	17914	4111991	0.00435653
AAGTGA	17909	4111991	0.00435531
GAAAGT	17902	4111991	0.00435361
TTAAGT	17892	4111991	0.00435118
AGTCAG	17890	4111991	0.00435069
GTCCCG	17880	4111991	0.00434826
GTGCCC	17871	4111991	0.00434607
GGTTAC	17870	4111991	0.00434583
GTATTT	17846	4111991	0.00433999
TTGTCC	17842	4111991	0.00433902
GACATG	17835	4111991	0.00433731
CCGCGT	17827	4111991	0.00433537
ATCTGG	17824	4111991	0.00433464
ACGTGC	17822	4111991	0.00433415
CGAGGG	17818	4111991	0.00433318
TGCGTA	17814	4111991	0.00433221
GGCATC	17811	4111991	0.00433148
GTTGAA	17806	4111991	0.00433026
ATGTAT	17801	4111991	0.00432905
CCATGT	17782	4111991	0.00432443
TCGTTT	17774	4111991	0.00432248
GGCTTC	17772	4111991	0.00432199
GAAATG	17768	4111991	0.00432102
TGTTAC	17767	4111991	0.00432078
CGTGCT	17761	4111991	0.00431932
GTTAAT	17750	4111991	0.00431664
ATGGCC	17746	4111991	0.00431567
GCCTTG	17734	4111991	0.00431275
GTTTAA	17729	4111991	0.00431154
CTTGTT	17714	4111991	0.00430789
GGAATT	17704	4111991	0.00430546
CTGGAT	17696	4111991	0.00430351
GTCATT	17691	4111991	0.0043023
TCGTGC	17685	4111991	0.00430084
GTAGTA	17684	4111991	0.00430059
AGGCTT	17680	4111991	0.00429962
GGCCTC	17676	4111991	0.00429865
GGATAT	17675	4111991	0.0042984
CGCTGT	17670	4111991	0.00429719
GAGGCT	17670	4111991	0.00429719
GTCTTT	17667	4111991	0.00429646
ACATGT	17662	4111991	0.00429524
TTTAGT	17659	4111991	0.00429451
CTGGCT	17656	4111991	0.00429378
ATTGGA	17655	4111991	0.00429354
AGGACA	17642	4111991	0.00429038
ATAGGT	17635	4111991	0.00428868
ATGTCT	17626	4111991	0.00428649
GTCACG	17614	4111991	0.00428357
CAGGCC	17613	4111991	0.00428333
GGTAAA	17600	4111991	0.00428017
GTCGTA	17587	4111991	0.004277
CATTTG	17575	4111991	0.00427409
TGGACT	17574	4111991	0.00427384
GCTGAG	17573	4111991	0.0042736
CTAGGT	17558	4111991	0.00426995
GTAGAG	17555	4111991	0.00426922
GGATTA	17551	4111991	0.00426825
GGTCCC	17551	4111991	0.00426825
CCGGGA	17547	4111991	0.00426728
TGCATT	17545	4111991	0.00426679
GGCCAC	17540	4111991	0.00426557
CAGAGG	17532	4111991	0.00426363
GTTGAC	17532	4111991	0.00426363
CAGCGG	17524	4111991	0.00426168
TCTTTG	17521	4111991	0.00426095
AAGGTA	17514	4111991	0.00425925
ATTGTC	17511	4111991	0.00425852
AGGAAG	17503	4111991	0.00425658
GGCTTA	17494	4111991	0.00425439
GTGCCA	17490	4111991	0.00425341
TTTATG	17484	4111991	0.00425195
AGGCCT	17478	4111991	0.0042505
CAGGCT	17473	4111991	0.00424928
GTTCGC	17473	4111991	0.00424928
TCTGGC	17472	4111991	0.00424904
GCGTAT	17470	4111991	0.00424855
TAAGGC	17469	4111991	0.00424831
TCGTGA	17464	4111991	0.00424709
TATGTC	17463	4111991	0.00424685
CGGATT	17461	4111991	0.00424636
GTCTAG	17456	4111991	0.00424515
GGCCAA	17454	4111991	0.00424466
TGGCAA	17447	4111991	0.00424296
AGTTCA	17442	4111991	0.00424174
AAGCGT	17426	4111991	0.00423785
TTATTG	17426	4111991	0.00423785
TCATTG	17422	4111991	0.00423688
GATAGT	17416	4111991	0.00423542
AAGGCT	17412	4111991	0.00423445
TTGCAG	17411	4111991	0.0042342
GATGCG	17410	4111991	0.00423396
AGCAGT	17409	4111991	0.00423372
TTGGAC	17405	4111991	0.00423274
TGTCCT	17403	4111991	0.00423226
GTACAG	17403	4111991	0.00423226
GGCGAC	17394	4111991	0.00423007
GCAGGA	17386	4111991	0.00422812
TCCAGG	17383	4111991	0.00422739
TTGCTG	17378	4111991	0.00422618
AGGTCC	17368	4111991	0.00422374
AGGGAA	17367	4111991	0.0042235
AGGTGA	17363	4111991	0.00422253
CGCTGG	17363	4111991	0.00422253
GTGACT	17348	4111991	0.00421888
GTTCGA	17346	4111991	0.00421839
CGGTTA	17345	4111991	0.00421815
CAGGTA	17305	4111991	0.00420842
TCAGGC	17296	4111991	0.00420623
CCGGTC	17291	4111991	0.00420502
CGTGAA	17279	4111991	0.0042021
GATTGC	17279	4111991	0.0042021
GCGTCT	17279	4111991	0.0042021
GCTAGT	17267	4111991	0.00419918
TAGGCA	17265	4111991	0.0041987
GGCATA	17258	4111991	0.00419699
GTAGCG	17248	4111991	0.00419456
CACAGG	17244	4111991	0.00419359
CGTTGA	17228	4111991	0.0041897
GAGATG	17208	4111991	0.00418483
TGGAGA	17203	4111991	0.00418362
CGGTCC	17190	4111991	0.00418046
CCGTGC	17179	4111991	0.00417778
AAGGCC	17178	4111991	0.00417754
TAAGTT	17173	4111991	0.00417632
CAACGG	17167	4111991	0.00417486
GACTTG	17160	4111991	0.00417316
AGTTAT	17159	4111991	0.00417292
AGGACG	17156	4111991	0.00417219
GTACTG	17150	4111991	0.00417073
TGGACC	17148	4111991	0.00417024
GAGTCA	17147	4111991	0.00417
ATGGCA	17146	4111991	0.00416976
GACGGC	17143	4111991	0.00416903
TCGGGA	17129	4111991	0.00416562
AGGATT	17121	4111991	0.00416368
ATTTTG	17112	4111991	0.00416149
TGGCCC	17102	4111991	0.00415906
GTTAGC	17097	4111991	0.00415784
TGGCGA	17096	4111991	0.0041576
TTCCGT	17095	4111991	0.00415735
AGCTGG	17088	4111991	0.00415565
CCAAGG	17087	4111991	0.00415541
GCGAGG	17087	4111991	0.00415541
GAGTCT	17084	4111991	0.00415468
CTGATG	17083	4111991	0.00415444
TACAGG	17080	4111991	0.00415371
CCTTGG	17079	4111991	0.00415346
TTTTGC	17076	4111991	0.00415273
GGATCA	17072	4111991	0.00415176
TAAAGG	17071	4111991	0.00415152
CCCGGT	17071	4111991	0.00415152
TGGAAA	17068	4111991	0.00415079
TGGCGC	17051	4111991	0.00414665
AATTTG	17041	4111991	0.00414422
AACAGG	17041	4111991	0.00414422
CATGGA	17030	4111991	0.00414155
GCATGA	17028	4111991	0.00414106
GAACGG	17018	4111991	0.00413863
CCTTGT	17014	4111991	0.00413765
CGGCAT	17010	4111991	0.00413668
GGAGAT	17003	4111991	0.00413498
ACCGGT	16996	4111991	0.00413328
TGAGCG	16995	4111991	0.00413303
TTGCAT	16993	4111991	0.00413255
AGCATG	16990	4111991	0.00413182
CGTGCC	16990	4111991	0.00413182
GAGAGG	16975	4111991	0.00412817
GCAGTC	16969	4111991	0.00412671
GCGGCT	16968	4111991	0.00412647
TGGCTA	16964	4111991	0.0041255
CGGGAC	16962	4111991	0.00412501
CTGCGT	16958	4111991	0.00412404
GTTTCT	16957	4111991	0.00412379
CGGACA	16955	4111991	0.00412331
AAGCGG	16949	4111991	0.00412185
GTTAGA	16938	4111991	0.00411917
AAGTTT	16916	4111991	0.00411382
CATGTC	16915	4111991	0.00411358
TATGAG	16913	4111991	0.00411309
CCGTTT	16913	4111991	0.00411309
AATGGA	16902	4111991	0.00411042
CCAGGC	16902	4111991	0.00411042
TCTGGA	16901	4111991	0.00411017
GCGCTG	16901	4111991	0.00411017
AAAAGG	16900	4111991	0.00410993
ACGGCG	16885	4111991	0.00410628
ACTTGG	16883	4111991	0.0041058
GCGTCA	16878	4111991	0.00410458
TTTGCA	16875	4111991	0.00410385
TGTCGC	16874	4111991	0.00410361
AAGGAT	16862	4111991	0.00410069
CTTGGC	16856	4111991	0.00409923
CACTGG	16847	4111991	0.00409704
GGCACA	16843	4111991	0.00409607
GTTCAA	16841	4111991	0.00409558
GGGACC	16840	4111991	0.00409534
ATCAGG	16837	4111991	0.00409461
TTGGAA	16827	4111991	0.00409218
GGCTAA	16821	4111991	0.00409072
AGATTG	16816	4111991	0.0040895
CCGAGT	16814	4111991	0.00408902
CGGGAA	16812	4111991	0.00408853
GGAGCA	16812	4111991	0.00408853
GTAAAG	16801	4111991	0.00408586
TTAGGC	16795	4111991	0.0040844
TCCGTT	16792	4111991	0.00408367
TTCGGC	16789	4111991	0.00408294
GGCTAT	16771	4111991	0.00407856
CGTTGC	16759	4111991	0.00407564
TTACGT	16746	4111991	0.00407248
TTTTGA	16746	4111991	0.00407248
GCGGAA	16725	4111991	0.00406737
GGCGCA	16717	4111991	0.00406543
TCACGG	16706	4111991	0.00406275
CGTTAT	16705	4111991	0.00406251
ATAAGG	16692	4111991	0.00405935
CGCATG	16688	4111991	0.00405837
AGCTGT	16673	4111991	0.00405473
CTGTTC	16672	4111991	0.00405448
CGGAAG	16666	4111991	0.00405302
GGATTC	16654	4111991	0.00405011
GGACTT	16651	4111991	0.00404938
TTAATG	16650	4111991	0.00404913
TTCTTG	16646	4111991	0.00404816
TAGGCC	16645	4111991	0.00404792
GGCTCA	16637	4111991	0.00404597
AGTTCT	16636	4111991	0.00404573
GGTACA	16613	4111991	0.00404014
TAGTTC	16600	4111991	0.00403697
TCGGCT	16593	4111991	0.00403527
CGGCCG	16590	4111991	0.00403454
TGTATC	16582	4111991	0.0040326
CTGTCT	16570	4111991	0.00402968
GTCAGC	16569	4111991	0.00402943
TGATCG	16563	4111991	0.00402798
CCGGCG	16554	4111991	0.00402579
TGTAGC	16548	4111991	0.00402433
ACGCGT	16544	4111991	0.00402336
CATGAG	16534	4111991	0.00402092
CAAGGA	16531	4111991	0.00402019
GGCCCT	16523	4111991	0.00401825
GCACGT	16521	4111991	0.00401776
CAAGTT	16520	4111991	0.00401752
GTATCG	16520	4111991	0.00401752
TACGTT	16517	4111991	0.00401679
TCTGTC	16513	4111991	0.00401582
TGTCCA	16512	4111991	0.00401557
TTCCGG	16508	4111991	0.0040146
GAGTAT	16507	4111991	0.00401436
TACTGG	16484	4111991	0.00400876
GTGCAC	16482	4111991	0.00400828
CAGGAT	16470	4111991	0.00400536
CGGCTT	16464	4111991	0.0040039
TAGCGG	16460	4111991	0.00400293
ATGTCA	16455	4111991	0.00400171
CGACGG	16451	4111991	0.00400074
TGATGA	16450	4111991	0.0040005
CTGTCG	16449	4111991	0.00400025
GCCCGT	16436	4111991	0.00399709
CTTTTG	16435	4111991	0.00399685
TTCGGA	16433	4111991	0.00399636
TTACGG	16429	4111991	0.00399539
CGAGGT	16429	4111991	0.00399539
GGTAAC	16428	4111991	0.00399514
GCATGC	16426	4111991	0.00399466
AAAGGC	16415	4111991	0.00399198
TCAAGT	16415	4111991	0.00399198
AGAAGG	16403	4111991	0.00398907
GACGGA	16401	4111991	0.00398858
TAATTG	16396	4111991	0.00398736
CAGTTC	16392	4111991	0.00398639
AGGGAC	16386	4111991	0.00398493
CTATGT	16367	4111991	0.00398031
ACAGGC	16363	4111991	0.00397934
TAGGCT	16363	4111991	0.00397934
GATTGA	16363	4111991	0.00397934
GTCAAT	16361	4111991	0.00397885
AGCAGG	16348	4111991	0.00397569
GCCAAG	16342	4111991	0.00397423
GGCCCA	16337	4111991	0.00397301
GTTCCT	16327	4111991	0.00397058
AACTGG	16326	4111991	0.00397034
AATGTC	16325	4111991	0.0039701
TCCCGG	16310	4111991	0.00396645
ACAGTT	16307	4111991	0.00396572
TTTGAT	16307	4111991	0.00396572
GCTGTA	16296	4111991	0.00396304
GGGAAC	16296	4111991	0.00396304
GAAGGA	16295	4111991	0.0039628
GATCTG	16290	4111991	0.00396158
CATCGG	16288	4111991	0.0039611
CGGCAA	16284	4111991	0.00396013
GTTCTC	16276	4111991	0.00395818
GGCGAA	16275	4111991	0.00395794
TCTGAG	16273	4111991	0.00395745
CATAGG	16273	4111991	0.00395745
AGTTTA	16268	4111991	0.00395623
TCGGCA	16268	4111991	0.00395623
TAGGAT	16259	4111991	0.00395405
GACCGT	16233	4111991	0.00394772
GAGGAC	16216	4111991	0.00394359
TATGTA	16209	4111991	0.00394189
TTGTAA	16204	4111991	0.00394067
AGTTTC	16202	4111991	0.00394018
GGCGCT	16202	4111991	0.00394018
TGCAAG	16193	4111991	0.003938
TCAATG	16191	4111991	0.00393751
GCCGGC	16191	4111991	0.00393751
CCGGAG	16187	4111991	0.00393654
GTTATC	16184	4111991	0.00393581
ACGTTT	16182	4111991	0.00393532
TCGGCC	16172	4111991	0.00393289
AAGTAG	16170	4111991	0.0039324
AGGCCC	16170	4111991	0.0039324
TAGGTA	16170	4111991	0.0039324
CTGGCC	16160	4111991	0.00392997
CCTGTT	16149	4111991	0.00392729
CGATTG	16149	4111991	0.00392729
GCGTAG	16149	4111991	0.00392729
TCGGAT	16134	4111991	0.00392365
GGAAAT	16123	4111991	0.00392097
TGTCCC	16114	4111991	0.00391878
AATAGG	16112	4111991	0.0039183
GGACGA	16109	4111991	0.00391757
AAGATG	16080	4111991	0.00391051
GGAAGA	16062	4111991	0.00390614
TCGCGG	16054	4111991	0.00390419
GAGTCC	16054	4111991	0.00390419
GTTATA	16045	4111991	0.003902
TGTATA	16032	4111991	0.00389884
ACTGGC	16031	4111991	0.0038986
AAGAGG	16029	4111991	0.00389811
GTCAGA	16028	4111991	0.00389787
TGCCAG	16018	4111991	0.00389544
TCCTGT	16013	4111991	0.00389422
TCCAGT	15998	4111991	0.00389057
CTTGGA	15997	4111991	0.00389033
ATTGCG	15994	4111991	0.0038896
TAGTTA	15991	4111991	0.00388887
TGCGCG	15991	4111991	0.00388887
ATTAGT	15987	4111991	0.0038879
GCCGTC	15984	4111991	0.00388717
ATTGAG	15981	4111991	0.00388644
ATGCAG	15973	4111991	0.00388449
TGTCAA	15972	4111991	0.00388425
GATGAT	15970	4111991	0.00388376
GGAAGC	15967	4111991	0.00388303
CGGTAA	15966	4111991	0.00388279
TTGAAG	15963	4111991	0.00388206
TGCTTT	15962	4111991	0.00388182
TAGAGG	15954	4111991	0.00387987
AATGCG	15950	4111991	0.0038789
GGACCA	15950	4111991	0.0038789
GCTATG	15925	4111991	0.00387282
GGCTCC	15921	4111991	0.00387185
TGTCTA	15920	4111991	0.0038716
AGGCAC	15919	4111991	0.00387136
CGTTAG	15918	4111991	0.00387112
GACAAG	15915	4111991	0.00387039
TGATGC	15913	4111991	0.0038699
CTAAGG	15912	4111991	0.00386966
CCGTGA	15903	4111991	0.00386747
GGCCTA	15899	4111991	0.0038665
CGGCGA	15891	4111991	0.00386455
TACAGT	15889	4111991	0.00386406
GGATCT	15885	4111991	0.00386309
TTTCAG	15884	4111991	0.00386285
GGCTCT	15883	4111991	0.00386261
GCCGGA	15881	4111991	0.00386212
TGATTT	15877	4111991	0.00386115
AGGCGC	15874	4111991	0.00386042
GTAATT	15867	4111991	0.00385871
ACGTGA	15863	4111991	0.00385774
TGCGAG	15852	4111991	0.00385507
CAGTAG	15844	4111991	0.00385312
ATTAGG	15842	4111991	0.00385263
AGGTAA	15838	4111991	0.00385166
CAGATG	15838	4111991	0.00385166
AGTCCG	15837	4111991	0.00385142
TTTAGG	15834	4111991	0.00385069
TTTGCT	15826	4111991	0.00384874
ATGTCC	15808	4111991	0.00384437
TATGCG	15800	4111991	0.00384242
TTTCTG	15795	4111991	0.0038412
CAATTG	15795	4111991	0.0038412
TAGTAG	15793	4111991	0.00384072
CGTTCA	15790	4111991	0.00383999
GTCTTC	15779	4111991	0.00383731
ACCAGG	15772	4111991	0.00383561
CTCGTG	15761	4111991	0.00383294
GTTAAA	15752	4111991	0.00383075
TATGGA	15750	4111991	0.00383026
CCAGTT	15750	4111991	0.00383026
CATGCG	15748	4111991	0.00382977
GTTTCC	15739	4111991	0.00382759
CTCTGG	15731	4111991	0.00382564
ACTGTT	15729	4111991	0.00382515
ACGGAG	15724	4111991	0.00382394
GTCGAC	15724	4111991	0.00382394
ATGGAC	15721	4111991	0.00382321
ATCAGT	15718	4111991	0.00382248
GATCAG	15709	4111991	0.00382029
CGGCGC	15707	4111991	0.0038198
GGCGCC	15702	4111991	0.00381859
TTCGTC	15699	4111991	0.00381786
TAGATG	15687	4111991	0.00381494
TGAAAG	15677	4111991	0.00381251
CTGGCA	15675	4111991	0.00381202
GCAGAG	15669	4111991	0.00381056
GGATAA	15668	4111991	0.00381032
GGAACG	15664	4111991	0.00380935
TCGTCG	15662	4111991	0.00380886
CGTTTC	15659	4111991	0.00380813
CAGTCG	15657	4111991	0.00380764
TGATAG	15654	4111991	0.00380691
CTGTTA	15653	4111991	0.00380667
TCGTTC	15652	4111991	0.00380643
TTTTCG	15643	4111991	0.00380424
TTGTAC	15643	4111991	0.00380424
TCAGGA	15638	4111991	0.00380302
AGTAAG	15633	4111991	0.00380181
CGAAGG	15629	4111991	0.00380084
TAAAGT	15622	4111991	0.00379913
AGTTAA	15614	4111991	0.00379719
GCATTT	15614	4111991	0.00379719
AGGCTA	15608	4111991	0.00379573
GCGTAA	15606	4111991	0.00379524
GCAGCG	15604	4111991	0.00379476
CCCTGG	15595	4111991	0.00379257
TGCGAT	15587	4111991	0.00379062
TATCGG	15583	4111991	0.00378965
CGCAGG	15578	4111991	0.00378843
ATTGTA	15570	4111991	0.00378649
TATATG	15570	4111991	0.00378649
AACAGT	15559	4111991	0.00378381
AGGCTC	15549	4111991	0.00378138
GCCCTG	15544	4111991	0.00378016
CGCAGT	15540	4111991	0.00377919
ACGCGG	15535	4111991	0.00377798
GTATAG	15524	4111991	0.0037753
CAGTTA	15522	4111991	0.00377481
CGGCTC	15521	4111991	0.00377457
AATGAG	15518	4111991	0.00377384
TGTCGA	15518	4111991	0.00377384
GTATAT	15513	4111991	0.00377262
ATTCGG	15508	4111991	0.00377141
ACATTG	15503	4111991	0.00377019
GCTTTT	15501	4111991	0.00376971
TCGGTA	15500	4111991	0.00376946
TGACAG	15498	4111991	0.00376898
CGTTCT	15498	4111991	0.00376898
ACCTGG	15496	4111991	0.00376849
AAAGTT	15491	4111991	0.00376727
GCACTG	15491	4111991	0.00376727
CTGTAT	15490	4111991	0.00376703
ATGCTG	15487	4111991	0.0037663
AGGCGA	15482	4111991	0.00376509
TCTAGG	15475	4111991	0.00376338
ACGGAT	15466	4111991	0.0037612
ATGCAT	15465	4111991	0.00376095
TAAATG	15462	4111991	0.00376022
ATCTGT	15452	4111991	0.00375779
CTGGAC	15441	4111991	0.00375512
CTTGTC	15438	4111991	0.00375439
CATGTA	15424	4111991	0.00375098
GCGTCC	15424	4111991	0.00375098
ATAGTT	15421	4111991	0.00375025
TAACGG	15420	4111991	0.00375001
GTCATC	15418	4111991	0.00374952
AAACGG	15402	4111991	0.00374563
CTATGG	15402	4111991	0.00374563
ATTCGT	15381	4111991	0.00374052
GGTACT	15380	4111991	0.00374028
CCTGGC	15377	4111991	0.00373955
GCCACG	15377	4111991	0.00373955
GTTCCA	15374	4111991	0.00373882
ATTATG	15372	4111991	0.00373834
GTTCTA	15361	4111991	0.00373566
TCCCGT	15354	4111991	0.00373396
TTTGAC	15349	4111991	0.00373274
GGCTAC	15348	4111991	0.0037325
CGACGT	15342	4111991	0.00373104
CACAGT	15338	4111991	0.00373007
GCAGTA	15336	4111991	0.00372958
TGAGAG	15334	4111991	0.00372909
GATGCA	15322	4111991	0.00372618
GTCCAT	15320	4111991	0.00372569
GTGAAC	15315	4111991	0.00372447
GCTCTG	15302	4111991	0.00372131
AAATTG	15300	4111991	0.00372083
GTAACG	15299	4111991	0.00372058
GGAATA	15297	4111991	0.0037201
CGTCCG	15294	4111991	0.00371937
TCGGAC	15286	4111991	0.00371742
CGGACT	15286	4111991	0.00371742
TACATG	15285	4111991	0.00371718
GTCTTA	15284	4111991	0.00371693
CTAGGC	15274	4111991	0.0037145
AGACGG	15273	4111991	0.00371426
GGAGCC	15267	4111991	0.0037128
AAGTTC	15264	4111991	0.00371207
CTCGGT	15262	4111991	0.00371158
ATCGGC	15259	4111991	0.00371085
ACTTTG	15258	4111991	0.00371061
ATCATG	15236	4111991	0.00370526
AATGTA	15224	4111991	0.00370234
CGTCAG	15221	4111991	0.00370161
GCCTCG	15209	4111991	0.00369869
GTTCAC	15199	4111991	0.00369626
TCACGT	15194	4111991	0.00369505
CTTCGG	15190	4111991	0.00369407
TTGCTT	15182	4111991	0.00369213
TTTGCC	15181	4111991	0.00369189
ATAGGC	15178	4111991	0.00369116
TTAGTC	15178	4111991	0.00369116
GCCGCG	15175	4111991	0.00369043
TAGTCG	15172	4111991	0.0036897
ATTTGC	15169	4111991	0.00368897
TCAGTC	15167	4111991	0.00368848
ATCGTT	15163	4111991	0.00368751
AAGGAC	15158	4111991	0.00368629
TAAGGA	15153	4111991	0.00368508
CGGAAT	15150	4111991	0.00368435
AGCGGA	15144	4111991	0.00368289
CGACTG	15143	4111991	0.00368264
TGCTGA	15137	4111991	0.00368119
GACGTC	15136	4111991	0.00368094
GTCCGC	15129	4111991	0.00367924
CCCAGG	15126	4111991	0.00367851
CTTAGT	15120	4111991	0.00367705
GTATTA	15094	4111991	0.00367073
TGTACA	15093	4111991	0.00367048
CTCAGG	15088	4111991	0.00366927
AGGAGC	15085	4111991	0.00366854
ACGGCA	15079	4111991	0.00366708
TGTCAC	15073	4111991	0.00366562
GCCTGA	15069	4111991	0.00366465
CATAGT	15062	4111991	0.00366295
CCTGGA	15062	4111991	0.00366295
CACGGC	15054	4111991	0.003661
GGACGC	15052	4111991	0.00366051
GTCTCA	15046	4111991	0.00365905
ACGGCC	15022	4111991	0.00365322
ACGTCG	15018	4111991	0.00365225
CCACGG	15015	4111991	0.00365152
AATATG	15011	4111991	0.00365054
GGAGCT	15010	4111991	0.0036503
TCCATG	15007	4111991	0.00364957
CTGTCA	15002	4111991	0.00364835
GATTCG	15001	4111991	0.00364811
CAGTCT	14986	4111991	0.00364446
CCGGCT	14984	4111991	0.00364398
CGTTTA	14979	4111991	0.00364276
GAATGC	14978	4111991	0.00364252
AGTTCC	14975	4111991	0.00364179
CGTCTT	14970	4111991	0.00364057
ACGGTA	14967	4111991	0.00363984
ACGGCT	14960	4111991	0.00363814
GTCGAG	14959	4111991	0.0036379
GGATCC	14957	4111991	0.00363741
GTACCG	14951	4111991	0.00363595
GGTGAC	14946	4111991	0.00363474
GAGCTG	14945	4111991	0.00363449
CAGGAC	14944	4111991	0.00363425
GTCAAC	14937	4111991	0.00363255
GCAAAG	14935	4111991	0.00363206
CTTCGT	14930	4111991	0.00363084
CCAGGA	14930	4111991	0.00363084
AAGTTA	14929	4111991	0.0036306
AATAGT	14925	4111991	0.00362963
GTCCGA	14916	4111991	0.00362744
TGCAAT	14911	4111991	0.00362622
CGCGGA	14910	4111991	0.00362598
TGAATT	14907	4111991	0.00362525
CGGCAC	14907	4111991	0.00362525
GACTGA	14905	4111991	0.00362476
CATCGT	14885	4111991	0.0036199
GCACAG	14884	4111991	0.00361966
AGTGAC	14878	4111991	0.0036182
GGACAC	14871	4111991	0.0036165
GTATTC	14870	4111991	0.00361625
AGGAAT	14864	4111991	0.00361479
ACTTGT	14861	4111991	0.00361406
CGTATT	14860	4111991	0.00361382
TTGCCG	14858	4111991	0.00361333
GATTAG	14855	4111991	0.00361261
CGTGAC	14854	4111991	0.00361236
GCATCG	14854	4111991	0.00361236
TGCTAG	14848	4111991	0.0036109
CAAAGT	14847	4111991	0.00361066
TTGACG	14841	4111991	0.0036092
GGCACT	14828	4111991	0.00360604
GGAAAA	14813	4111991	0.00360239
GACCTG	14811	4111991	0.0036019
CATATG	14807	4111991	0.00360093
AATCGG	14802	4111991	0.00359972
TGCCTT	14798	4111991	0.00359874
GTCCTT	14793	4111991	0.00359753
CAACGT	14788	4111991	0.00359631
CCGTCG	14787	4111991	0.00359607
TGTAGA	14782	4111991	0.00359485
CTGTCC	14775	4111991	0.00359315
ATAAGT	14770	4111991	0.00359193
CTAGTT	14761	4111991	0.00358975
CTTAGG	14761	4111991	0.00358975
GTCTCC	14755	4111991	0.00358829
TAGTCT	14754	4111991	0.00358804
CGAATG	14751	4111991	0.00358731
CTGTAG	14739	4111991	0.0035844
GGTACC	14737	4111991	0.00358391
TCTGTA	14733	4111991	0.00358294
CCGGAT	14726	4111991	0.00358123
AGAATG	14723	4111991	0.0035805
GGCACC	14723	4111991	0.0035805
ACGGAC	14717	4111991	0.00357904
AGTCAT	14707	4111991	0.00357661
CACCGG	14705	4111991	0.00357613
CCTAGG	14704	4111991	0.00357588
GAGGAA	14704	4111991	0.00357588
GTTCCC	14704	4111991	0.00357588
CGTTAA	14697	4111991	0.00357418
TTAGGA	14692	4111991	0.00357297
GTTTAC	14692	4111991	0.00357297
CAAATG	14686	4111991	0.00357151
AACATG	14685	4111991	0.00357126
ATATTG	14681	4111991	0.00357029
TTGCCT	14681	4111991	0.00357029
CCGGTA	14681	4111991	0.00357029
AGAGGC	14677	4111991	0.00356932
TAGTAT	14666	4111991	0.00356664
CGGATC	14664	4111991	0.00356616
GTAGAT	14663	4111991	0.00356591
GTACAT	14660	4111991	0.00356518
GTTACA	14658	4111991	0.0035647
TGCGCT	14657	4111991	0.00356445
CGTTCC	14653	4111991	0.00356348
GCCGAG	14652	4111991	0.00356324
ATACGG	14649	4111991	0.00356251
GCATAG	14649	4111991	0.00356251
ACTGTC	14647	4111991	0.00356202
CACGTT	14647	4111991	0.00356202
GACGCG	14631	4111991	0.00355813
CGCTTG	14628	4111991	0.0035574
AGCGTC	14625	4111991	0.00355667
CCATTG	14625	4111991	0.00355667
GAGTAA	14623	4111991	0.00355618
CGTCAT	14621	4111991	0.0035557
CTCTGT	14611	4111991	0.00355327
TCTAGT	14608	4111991	0.00355254
TTATGC	14601	4111991	0.00355083
GACCAG	14595	4111991	0.00354938
GAGCAG	14593	4111991	0.00354889
CGGACC	14588	4111991	0.00354767
AGCGGC	14584	4111991	0.0035467
CGCCGG	14583	4111991	0.00354646
ACAATG	14570	4111991	0.0035433
TGCCCG	14569	4111991	0.00354305
GTCTCT	14568	4111991	0.00354281
GCTGCG	14564	4111991	0.00354184
GCTCGG	14552	4111991	0.00353892
TCTCGG	14551	4111991	0.00353868
CCGCGG	14548	4111991	0.00353795
CCTGAG	14545	4111991	0.00353722
GAAGTA	14544	4111991	0.00353697
TCCTTG	14542	4111991	0.00353649
GTAAAT	14541	4111991	0.00353624
GTTAAC	14540	4111991	0.003536
GGCCCC	14540	4111991	0.003536
CCTTTG	14535	4111991	0.00353478
AAAATG	14534	4111991	0.00353454
TGCATC	14533	4111991	0.0035343
ACGTTC	14532	4111991	0.00353405
CCCGTT	14532	4111991	0.00353405
GCGTAC	14525	4111991	0.00353235
ATTTGA	14523	4111991	0.00353187
CTCAGT	14517	4111991	0.00353041
TTTTAG	14513	4111991	0.00352943
TCGTCT	14507	4111991	0.00352797
TGACTT	14505	4111991	0.00352749
TATCGT	14504	4111991	0.00352725
GGACTA	14485	4111991	0.00352262
CCAAGT	14483	4111991	0.00352214
TCGTTA	14482	4111991	0.00352189
TGCAGC	14482	4111991	0.00352189
TTCCTG	14479	4111991	0.00352117
CGCGTC	14479	4111991	0.00352117
TTGAAT	14476	4111991	0.00352044
TAACGT	14471	4111991	0.00351922
ACCGTT	14468	4111991	0.00351849
AGGATC	14466	4111991	0.003518
ACGAGT	14463	4111991	0.00351727
TGTAAA	14463	4111991	0.00351727
CCGTTC	14463	4111991	0.00351727
AGTACG	14462	4111991	0.00351703
CGGTAC	14462	4111991	0.00351703
CCGGCC	14461	4111991	0.00351679
GCTTGA	14461	4111991	0.00351679
GTAAGA	14458	4111991	0.00351606
TGTACC	14451	4111991	0.00351436
TTGCGA	14449	4111991	0.00351387
GCTTAG	14449	4111991	0.00351387
CAGTCA	14444	4111991	0.00351265
ACTGGA	14423	4111991	0.00350755
CCGTCT	14417	4111991	0.00350609
GATTTT	14410	4111991	0.00350439
GTCGCC	14396	4111991	0.00350098
AACGGC	14392	4111991	0.00350001
ATGCCG	14380	4111991	0.00349709
TGCACG	14377	4111991	0.00349636
TGCGAC	14372	4111991	0.00349514
GTCATA	14371	4111991	0.0034949
GACCCG	14364	4111991	0.0034932
AACGTT	14355	4111991	0.00349101
AGTCTT	14354	4111991	0.00349077
ACAAGT	14330	4111991	0.00348493
TCAGAG	14327	4111991	0.0034842
GCAACG	14325	4111991	0.00348371
CGCCGT	14318	4111991	0.00348201
GGACCT	14318	4111991	0.00348201
ATGATT	14313	4111991	0.0034808
TCCGTC	14312	4111991	0.00348055
TTGATT	14309	4111991	0.00347982
CACTGT	14308	4111991	0.00347958
TACTGT	14303	4111991	0.00347836
TCGTAT	14301	4111991	0.00347788
TAGTCA	14297	4111991	0.0034769
CTACGG	14297	4111991	0.0034769
AAAGGA	14293	4111991	0.00347593
AGGTAC	14287	4111991	0.00347447
ATCCGT	14285	4111991	0.00347399
GCAATT	14279	4111991	0.00347253
CCCTGT	14276	4111991	0.0034718
GTCACA	14275	4111991	0.00347155
CGGCCT	14273	4111991	0.00347107
GCCCAG	14270	4111991	0.00347034
AGGATA	14267	4111991	0.00346961
GTCAAA	14250	4111991	0.00346547
GTCCTC	14249	4111991	0.00346523
TGACCG	14248	4111991	0.00346499
GCGACG	14243	4111991	0.00346377
GCCTAG	14242	4111991	0.00346353
AGACTG	14239	4111991	0.0034628
GATAAG	14237	4111991	0.00346231
TCCGGC	14233	4111991	0.00346134
CCGGCA	14229	4111991	0.00346037
AGAGTC	14226	4111991	0.00345964
GCTGAT	14225	4111991	0.00345939
GGAATC	14223	4111991	0.00345891
AAAAGT	14221	4111991	0.00345842
TGTACT	14217	4111991	0.00345745
TATGAT	14216	4111991	0.00345721
TACCGG	14216	4111991	0.00345721
ATGTAC	14211	4111991	0.00345599
CAGCTG	14207	4111991	0.00345502
GCTTCG	14203	4111991	0.00345404
GAACGT	14200	4111991	0.00345331
CTTATG	14198	4111991	0.00345283
CTCGGG	14194	4111991	0.00345186
TATAGG	14188	4111991	0.0034504
CGGCTA	14188	4111991	0.0034504
ATAATG	14180	4111991	0.00344845
TACGGC	14180	4111991	0.00344845
GAAGCG	14173	4111991	0.00344675
GACTGC	14173	4111991	0.00344675
TATAGT	14172	4111991	0.00344651
CACATG	14170	4111991	0.00344602
GTCGCA	14162	4111991	0.00344407
AGACGT	14156	4111991	0.00344261
TGGCAC	14153	4111991	0.00344188
TGATAT	14151	4111991	0.0034414
ACACGG	14146	4111991	0.00344018
ACTAGG	14143	4111991	0.00343945
AGCCGG	14142	4111991	0.00343921
CGCCTG	14133	4111991	0.00343702
ACAGGA	14132	4111991	0.00343678
CCTGTC	14127	4111991	0.00343556
AGAAGT	14126	4111991	0.00343532
GACGTA	14126	4111991	0.00343532
GTGACC	14124	4111991	0.00343483
AGTTAC	14119	4111991	0.00343362
TTGAGC	14112	4111991	0.00343191
TACCGT	14098	4111991	0.00342851
AACTGT	14096	4111991	0.00342802
ATGTAA	14092	4111991	0.00342705
TTATGA	14092	4111991	0.00342705
TTGACT	14089	4111991	0.00342632
GTCTAT	14083	4111991	0.00342486
TTCGCG	14081	4111991	0.00342438
GCTGCA	14079	4111991	0.00342389
TTGCGC	14078	4111991	0.00342365
CGAGGC	14074	4111991	0.00342267
TCAGCG	14070	4111991	0.0034217
ATCCGG	14064	4111991	0.00342024
TTCGTA	14055	4111991	0.00341805
TTTGAA	14052	4111991	0.00341732
AGCTTG	14051	4111991	0.00341708
CGACCG	14051	4111991	0.00341708
GTCGAT	14051	4111991	0.00341708
CCACGT	14049	4111991	0.00341659
GCGCAT	14049	4111991	0.00341659
GTAAGC	14046	4111991	0.00341586
GCTCAG	14042	4111991	0.00341489
GGAGAA	14042	4111991	0.00341489
GAATAG	14033	4111991	0.0034127
GTATCA	14030	4111991	0.00341197
GGAACA	14029	4111991	0.00341173
TAAGTC	14008	4111991	0.00340662
CTAAGT	14008	4111991	0.00340662
GATGCC	14005	4111991	0.00340589
CTCCGG	14001	4111991	0.00340492
CTGCTG	13998	4111991	0.00340419
CCGGAC	13993	4111991	0.00340297
TTAGAG	13991	4111991	0.00340249
CTGCAG	13990	4111991	0.00340224
TACGGA	13986	4111991	0.00340127
TTAGTA	13978	4111991	0.00339933
GCGATT	13975	4111991	0.0033986
GTCGCT	13955	4111991	0.00339373
AATCGT	13947	4111991	0.00339179
ACAGTC	13946	4111991	0.00339154
TGCCAT	13939	4111991	0.00338984
AGTATT	13926	4111991	0.00338668
GAATGA	13926	4111991	0.00338668
CTTGCG	13924	4111991	0.00338619
ATGAAG	13922	4111991	0.00338571
CTCGAG	13920	4111991	0.00338522
GATCCG	13920	4111991	0.00338522
AGCCGT	13913	4111991	0.00338352
CCGATG	13912	4111991	0.00338328
CTGCAT	13896	4111991	0.00337938
GAAGAG	13896	4111991	0.00337938
TTTCCG	13893	4111991	0.00337866
TGCTGC	13883	4111991	0.00337622
CGTCTC	13882	4111991	0.00337598
TTTAAG	13874	4111991	0.00337403
GCCGTA	13869	4111991	0.00337282
TCGTAG	13852	4111991	0.00336868
TATGCA	13851	4111991	0.00336844
ACTGAG	13846	4111991	0.00336723
AAGTAT	13829	4111991	0.00336309
CATTGC	13826	4111991	0.00336236
TAGCTG	13824	4111991	0.00336188
ATGACG	13823	4111991	0.00336163
ACGATG	13821	4111991	0.00336115
CGTACG	13818	4111991	0.00336042
TCGCTG	13809	4111991	0.00335823
CATGAT	13806	4111991	0.0033575
GCCATT	13798	4111991	0.00335555
TTCAAG	13791	4111991	0.00335385
GGAGAC	13791	4111991	0.00335385
CCCAGT	13789	4111991	0.00335336
CTTGTA	13786	4111991	0.00335263
TGCTCG	13785	4111991	0.00335239
GTATCT	13785	4111991	0.00335239
TGCCTC	13782	4111991	0.00335166
ATCTTG	13772	4111991	0.00334923
GAACAG	13770	4111991	0.00334874
CCAATG	13769	4111991	0.0033485
TTAGCG	13767	4111991	0.00334801
CAAGTC	13766	4111991	0.00334777
CTGACG	13764	4111991	0.00334728
GACTTT	13763	4111991	0.00334704
CGTAAG	13754	4111991	0.00334485
TGAGAT	13742	4111991	0.00334193
TGCGCA	13731	4111991	0.00333926
GCTTGC	13722	4111991	0.00333707
GCCAGC	13719	4111991	0.00333634
CCCGGC	13713	4111991	0.00333488
TCATGC	13710	4111991	0.00333415
CTCCGT	13706	4111991	0.00333318
GTTACT	13704	4111991	0.00333269
GACAGC	13702	4111991	0.00333221
AGCCTG	13694	4111991	0.00333026
AAGTCA	13690	4111991	0.00332929
CTTTGC	13688	4111991	0.0033288
CGGAGA	13687	4111991	0.00332856
TCCGGA	13686	4111991	0.00332831
CCGAGG	13685	4111991	0.00332807
GTAGCT	13673	4111991	0.00332515
CTTTCG	13671	4111991	0.00332467
CGAAGT	13670	4111991	0.00332442
TCGTCA	13669	4111991	0.00332418
GTACGA	13667	4111991	0.00332369
GGAAAC	13667	4111991	0.00332369
GTCCCT	13659	4111991	0.00332175
CAGCAG	13658	4111991	0.00332151
TGATTC	13652	4111991	0.00332005
GCTAAG	13652	4111991	0.00332005
TGAGCA	13651	4111991	0.0033198
ACGAGG	13650	4111991	0.00331956
TGCATA	13648	4111991	0.00331907
ATCGGA	13647	4111991	0.00331883
TCTCGT	13644	4111991	0.0033181
TATCTG	13639	4111991	0.00331688
TCTCTG	13639	4111991	0.00331688
CTCGGC	13634	4111991	0.00331567
CGGATA	13629	4111991	0.00331445
ACCGGC	13624	4111991	0.00331324
GTCCAA	13622	4111991	0.00331275
ATTCTG	13612	4111991	0.00331032
ACAGCG	13607	4111991	0.0033091
GGACCC	13604	4111991	0.00330837
AAGCTG	13602	4111991	0.00330789
TGTAAC	13600	4111991	0.0033074
CGGCCC	13599	4111991	0.00330716
CGGAGC	13598	4111991	0.00330691
GTAGCA	13581	4111991	0.00330278
GCCTGC	13580	4111991	0.00330254
CTTTGA	13572	4111991	0.00330059
AATTGC	13559	4111991	0.00329743
GCATTC	13557	4111991	0.00329694
CCGCTG	13555	4111991	0.00329646
GAAAAG	13545	4111991	0.00329402
TTGATC	13544	4111991	0.00329378
ATTGCA	13543	4111991	0.00329354
TTCGAC	13541	4111991	0.00329305
AAGTCT	13535	4111991	0.00329159
ATTTCG	13533	4111991	0.00329111
GCCGAC	13532	4111991	0.00329086
AACGGA	13531	4111991	0.00329062
AGTCTC	13529	4111991	0.00329013
CAGTCC	13528	4111991	0.00328989
CGTAAT	13526	4111991	0.0032894
GCTGCC	13511	4111991	0.00328576
GCTTTC	13506	4111991	0.00328454
GCTGCT	13505	4111991	0.0032843
TCAGTA	13501	4111991	0.00328332
CCTAGT	13495	4111991	0.00328187
CACCGT	13479	4111991	0.00327797
ACGTAT	13472	4111991	0.00327627
GCCTTT	13471	4111991	0.00327603
CATCTG	13470	4111991	0.00327579
TCGTCC	13462	4111991	0.00327384
TGATCA	13461	4111991	0.0032736
TGAAGC	13458	4111991	0.00327287
GCTGAC	13457	4111991	0.00327262
ACCTGT	13455	4111991	0.00327214
TGATTA	13447	4111991	0.00327019
CAGTAT	13446	4111991	0.00326995
ATACGT	13442	4111991	0.00326898
TCTTGC	13442	4111991	0.00326898
TCTGCG	13442	4111991	0.00326898
GTTACC	13439	4111991	0.00326825
GTAATA	13434	4111991	0.00326703
CTGGAA	13425	4111991	0.00326484
TAAGAG	13420	4111991	0.00326363
ATGCGC	13419	4111991	0.00326338
CGGAAA	13415	4111991	0.00326241
GACTAG	13415	4111991	0.00326241
GTCCAC	13397	4111991	0.00325803
TGCAGA	13395	4111991	0.00325755
AAGTCG	13384	4111991	0.00325487
TCACTG	13382	4111991	0.00325438
CATGCA	13378	4111991	0.00325341
GAGTAC	13369	4111991	0.00325122
ATTCAG	13368	4111991	0.00325098
TGAGCC	13367	4111991	0.00325074
CTCATG	13362	4111991	0.00324952
ACGTCT	13360	4111991	0.00324903
TGCTTA	13358	4111991	0.00324855
GGATAC	13347	4111991	0.00324587
CCCCGG	13345	4111991	0.00324539
GCGCTT	13339	4111991	0.00324393
CAGGAA	13338	4111991	0.00324368
TCACAG	13335	4111991	0.00324295
TTCTGA	13333	4111991	0.00324247
AAACGT	13332	4111991	0.00324222
TATTGC	13331	4111991	0.00324198
TTACAG	13327	4111991	0.00324101
TCATGA	13327	4111991	0.00324101
GTCTAA	13319	4111991	0.00323906
GCCAGA	13318	4111991	0.00323882
ACCAGT	13316	4111991	0.00323833
GATGCT	13315	4111991	0.00323809
CTACGT	13313	4111991	0.0032376
GATGAC	13308	4111991	0.00323639
AACCGG	13305	4111991	0.00323566
AGGACC	13303	4111991	0.00323517
CACGGA	13301	4111991	0.00323469
ACGTTA	13299	4111991	0.0032342
GTCACC	13299	4111991	0.0032342
AATGAT	13295	4111991	0.00323323
TCTGAT	13284	4111991	0.00323055
TCGATG	13281	4111991	0.00322982
GTCACT	13280	4111991	0.00322958
CTGAAG	13277	4111991	0.00322885
CTGATT	13277	4111991	0.00322885
ATGGAA	13275	4111991	0.00322836
CCAGTC	13260	4111991	0.00322472
AGGACT	13255	4111991	0.0032235
AATCTG	13254	4111991	0.00322326
CAACAG	13254	4111991	0.00322326
TCTATG	13242	4111991	0.00322034
[truncated: 2,097 more rows]

## Sheet: 6mer, R2
Motif	Counts_by_reads	Total_reads	Fraction_by_reads
GTGTGT	78455	3096890	0.0253335
TGTGTG	70036	3096890	0.0226149
GTGTGG	67959	3096890	0.0219443
GGTGTG	66232	3096890	0.0213866
GTTGTG	53779	3096890	0.0173655
TGTGTT	53224	3096890	0.0171863
AGTGTG	50607	3096890	0.0163412
TGTGGT	49501	3096890	0.0159841
GTGTTG	49271	3096890	0.0159098
TTGTGT	48959	3096890	0.0158091
GTGTGC	46941	3096890	0.0151575
CGTGTG	46404	3096890	0.0149841
TGTGGG	45810	3096890	0.0147923
GCGTGT	44368	3096890	0.0143266
TGGTGT	44331	3096890	0.0143147
GTGGTG	43830	3096890	0.0141529
GGCGTG	43778	3096890	0.0141361
TGTTGT	42721	3096890	0.0137948
GGGTGT	42430	3096890	0.0137008
GTGTTT	42382	3096890	0.0136853
GTGGGT	41652	3096890	0.0134496
GTGGTT	41436	3096890	0.0133799
GGGGTG	40880	3096890	0.0132003
GGAGTG	39987	3096890	0.012912
GTGGGG	39304	3096890	0.0126914
GAGTGT	38465	3096890	0.0124205
GGTGTT	38344	3096890	0.0123815
TGTTTG	38020	3096890	0.0122768
GTTTGT	37795	3096890	0.0122042
TGGGGT	37665	3096890	0.0121622
CGGTGT	37362	3096890	0.0120644
GGTTGT	37059	3096890	0.0119665
ATGTGT	36939	3096890	0.0119278
TGCGTG	36397	3096890	0.0117528
TTGTGG	35982	3096890	0.0116188
GTGGTC	35967	3096890	0.0116139
GAGTGG	35847	3096890	0.0115752
GGTGGT	35749	3096890	0.0115435
GCGGTG	35739	3096890	0.0115403
GCGTGG	35576	3096890	0.0114877
GGGTGG	35505	3096890	0.0114647
GGTTTG	35494	3096890	0.0114612
TTTGTG	35157	3096890	0.0113524
GGTGGG	34947	3096890	0.0112845
TGTGTC	34860	3096890	0.0112565
GGGTTG	34830	3096890	0.0112468
GTGGGC	34455	3096890	0.0111257
GGCGGT	34233	3096890	0.011054
GTGTGA	34226	3096890	0.0110517
TGAGTG	34161	3096890	0.0110307
TGGTTG	33749	3096890	0.0108977
GGGGGT	33732	3096890	0.0108922
GGGCGG	33586	3096890	0.0108451
AGTGGT	33471	3096890	0.0108079
GGTTGG	33395	3096890	0.0107834
GTGCGT	33268	3096890	0.0107424
TGTGGC	33062	3096890	0.0106759
TGTTGG	32565	3096890	0.0105154
GGGGTT	32493	3096890	0.0104921
GTTGTT	32418	3096890	0.0104679
GTGCGG	32322	3096890	0.0104369
GGCGGG	32187	3096890	0.0103933
GTTTGG	31957	3096890	0.0103191
TGTGCG	31812	3096890	0.0102722
TGGGTT	31645	3096890	0.0102183
GTGAGT	31269	3096890	0.0100969
GATGTG	30718	3096890	0.00991898
CGTGGT	30652	3096890	0.00989767
AGTGTT	30347	3096890	0.00979919
CGTGTT	30340	3096890	0.00979693
GTTGGT	30276	3096890	0.00977626
TGGTGG	30199	3096890	0.0097514
CTGTGT	30167	3096890	0.00974106
CGGCGT	30150	3096890	0.00973557
AGTGGG	30007	3096890	0.0096894
GGCTGG	29992	3096890	0.00968455
GTGTTC	29963	3096890	0.00967519
TGGCGG	29909	3096890	0.00965775
GGTCGG	29807	3096890	0.00962482
TGGCGT	29635	3096890	0.00956928
CAGTGT	29573	3096890	0.00954926
ATGTGG	29489	3096890	0.00952213
GTTGGG	29466	3096890	0.00951471
GCGGGG	29446	3096890	0.00950825
GTGGCG	29145	3096890	0.00941105
TGGGTG	29092	3096890	0.00939394
GTCGTG	29032	3096890	0.00937457
GGCGGC	28789	3096890	0.0092961
TGTGTA	28768	3096890	0.00928932
GGTCTG	28727	3096890	0.00927608
GCTGTG	28708	3096890	0.00926995
GTAGTG	28647	3096890	0.00925025
GTTTTG	28569	3096890	0.00922506
TGTGGA	28490	3096890	0.00919955
TGGTTT	28419	3096890	0.00917663
TTGTTG	28265	3096890	0.0091269
TGGGTC	28212	3096890	0.00910978
TGTGAG	28203	3096890	0.00910688
GGCGTT	28142	3096890	0.00908718
GCGGCG	28060	3096890	0.0090607
GGGCTG	28015	3096890	0.00904617
GGGTTT	28003	3096890	0.0090423
GTTGGC	27799	3096890	0.00897642
TGGCTG	27722	3096890	0.00895156
GGCTGT	27697	3096890	0.00894349
TGGGGG	27691	3096890	0.00894155
TGCGGT	27602	3096890	0.00891281
CGTGGG	27561	3096890	0.00889957
GGGGTC	27551	3096890	0.00889634
GGTCAG	27531	3096890	0.00888989
GCGTGC	27478	3096890	0.00887277
TAGTGT	27476	3096890	0.00887213
CGGTGG	27134	3096890	0.00876169
GTGGCT	27109	3096890	0.00875362
TTGTGC	27014	3096890	0.00872294
TGCGGG	26906	3096890	0.00868807
GCGGGT	26887	3096890	0.00868194
GCAGTG	26730	3096890	0.00863124
GCGGTT	26689	3096890	0.008618
GGCCGG	26558	3096890	0.0085757
GTGTCT	26490	3096890	0.00855374
GGGCGT	26436	3096890	0.00853631
GGGAGT	26318	3096890	0.0084982
GTCGGC	26309	3096890	0.0084953
TGTTTT	26215	3096890	0.00846494
GTGTTA	26134	3096890	0.00843879
TGGAGT	26127	3096890	0.00843653
GGTCGT	26108	3096890	0.00843039
AAGTGT	26071	3096890	0.00841845
TCGTGT	25982	3096890	0.00838971
TGGTCG	25976	3096890	0.00838777
GTTTGC	25846	3096890	0.00834579
GTGGCC	25846	3096890	0.00834579
CGTTGT	25841	3096890	0.00834418
TGGGGC	25794	3096890	0.008329
TGTGCC	25785	3096890	0.00832609
CGCGTG	25720	3096890	0.00830511
CGGTTG	25624	3096890	0.00827411
GCGGGC	25568	3096890	0.00825602
CGGCGG	25567	3096890	0.0082557
GTGCTG	25564	3096890	0.00825473
TGGGCG	25541	3096890	0.00824731
GTGTCG	25488	3096890	0.00823019
GGGTCG	25459	3096890	0.00822083
GTGGAG	25384	3096890	0.00819661
TGTGCT	25354	3096890	0.00818692
AGTTGT	25268	3096890	0.00815915
CTGTGG	25196	3096890	0.0081359
GTGGTA	25185	3096890	0.00813235
CCGTGT	25173	3096890	0.00812848
AGGCGG	25166	3096890	0.00812622
CGGGGT	25145	3096890	0.00811944
GCGGTC	25129	3096890	0.00811427
GGTGCG	25081	3096890	0.00809877
GCGTTG	25039	3096890	0.00808521
TGCGTT	24936	3096890	0.00805195
GGGTGC	24822	3096890	0.00801514
GTCTGG	24777	3096890	0.00800061
GGTATG	24758	3096890	0.00799447
TGGGCC	24711	3096890	0.0079793
GTCGGT	24664	3096890	0.00796412
ATTGTG	24663	3096890	0.0079638
TTTTGT	24594	3096890	0.00794152
GGGTCA	24560	3096890	0.00793054
TTGCGT	24448	3096890	0.00789437
AGTGGC	24423	3096890	0.0078863
GGTTTT	24409	3096890	0.00788178
GGGCCG	24409	3096890	0.00788178
TGTTGC	24357	3096890	0.00786499
GGGGCG	24316	3096890	0.00785175
TATGTG	24266	3096890	0.0078356
GGGATG	24182	3096890	0.00780848
GGATGT	24132	3096890	0.00779233
TGGTCT	24102	3096890	0.00778265
TTTGTT	24088	3096890	0.00777813
GTTGTC	24084	3096890	0.00777683
TTGTTT	24083	3096890	0.00777651
GGCCAG	24060	3096890	0.00776908
GTTGCG	23973	3096890	0.00774099
CGTGGC	23941	3096890	0.00773066
CAGTGG	23920	3096890	0.00772388
GGGGCC	23906	3096890	0.00771936
TAGTGG	23878	3096890	0.00771032
CTGGGG	23808	3096890	0.00768771
GTGGGA	23753	3096890	0.00766995
GGGCCA	23748	3096890	0.00766834
GTGGAT	23703	3096890	0.00765381
GTGTAT	23661	3096890	0.00764025
CGGCTG	23642	3096890	0.00763411
CGGGGG	23576	3096890	0.0076128
GGATGG	23470	3096890	0.00757857
GTGTCC	23437	3096890	0.00756791
GGTTGC	23431	3096890	0.00756598
GTGTAG	23378	3096890	0.00754886
CGGTCG	23349	3096890	0.0075395
GTATGT	23309	3096890	0.00752658
GGCCGT	23300	3096890	0.00752368
CGCGGT	23269	3096890	0.00751367
GCTGGG	23259	3096890	0.00751044
GGCATG	23246	3096890	0.00750624
GGGGGC	23220	3096890	0.00749784
TGCAGT	23210	3096890	0.00749462
GCGGCA	23200	3096890	0.00749139
GAGTGC	23123	3096890	0.00746652
GGCTGC	23096	3096890	0.0074578
ACGTGT	23083	3096890	0.00745361
GTCTGT	23066	3096890	0.00744812
GCCGTG	23065	3096890	0.00744779
TTGGGT	22984	3096890	0.00742164
TTGGTT	22945	3096890	0.00740905
TGGTCA	22912	3096890	0.00739839
CGGGTG	22906	3096890	0.00739645
TTGGTC	22904	3096890	0.00739581
CTGGGT	22869	3096890	0.00738451
CATGTG	22842	3096890	0.00737579
TGGCCG	22827	3096890	0.00737094
CGTGTC	22785	3096890	0.00735738
TGTCTG	22713	3096890	0.00733413
AGCGTG	22712	3096890	0.00733381
GGCAGG	22699	3096890	0.00732961
AGGGGT	22685	3096890	0.00732509
GGGTCT	22678	3096890	0.00732283
GGTGTC	22677	3096890	0.00732251
GGCAGT	22647	3096890	0.00731282
CGGTTT	22630	3096890	0.00730733
GGGCAG	22602	3096890	0.00729829
TGTCGT	22597	3096890	0.00729668
GGCCTG	22541	3096890	0.00727859
TTTGGT	22524	3096890	0.0072731
GTGCAG	22511	3096890	0.00726891
TGCTGT	22497	3096890	0.00726438
TGTCGG	22486	3096890	0.00726083
TTGGTG	22466	3096890	0.00725437
GTGAGG	22465	3096890	0.00725405
TGTGAT	22326	3096890	0.00720917
GTGCCG	22318	3096890	0.00720658
TTGGGG	22260	3096890	0.00718786
AGCGGT	22202	3096890	0.00716913
AATGTG	22190	3096890	0.00716525
AGGTGT	22158	3096890	0.00715492
TGGGCT	22144	3096890	0.0071504
GAGTTG	22124	3096890	0.00714394
TGTAGT	22121	3096890	0.00714297
AAGTGG	22093	3096890	0.00713393
GGTCCG	22049	3096890	0.00711972
CGTTTG	21976	3096890	0.00709615
GCGTTT	21953	3096890	0.00708872
GTTCGG	21944	3096890	0.00708582
GGTGGC	21882	3096890	0.0070658
GCTGGT	21839	3096890	0.00705191
TGATGT	21826	3096890	0.00704772
AGAGTG	21804	3096890	0.00704061
GGTGGA	21786	3096890	0.0070348
TTTGGC	21734	3096890	0.00701801
TCGTGG	21687	3096890	0.00700283
TTGCGG	21677	3096890	0.0069996
AGGGTG	21631	3096890	0.00698475
TGGTCC	21580	3096890	0.00696828
CGGGTT	21565	3096890	0.00696344
TCTGTG	21557	3096890	0.00696085
GGGGGG	21524	3096890	0.0069502
TGGTGC	21467	3096890	0.00693179
ATGTTG	21441	3096890	0.0069234
GGAGTT	21430	3096890	0.00691985
GTCGGG	21418	3096890	0.00691597
GCGGCT	21411	3096890	0.00691371
GGGTTC	21390	3096890	0.00690693
AGTTGG	21346	3096890	0.00689272
GGTAGT	21321	3096890	0.00688465
AGTGTC	21292	3096890	0.00687528
TGTATG	21275	3096890	0.0068698
GGTCAA	21273	3096890	0.00686915
ATGGGT	21217	3096890	0.00685107
GGTTCG	21216	3096890	0.00685074
TGTTCG	21196	3096890	0.00684429
TTGGCT	21133	3096890	0.00682394
CTGGGC	21105	3096890	0.0068149
CGGGTC	21101	3096890	0.00681361
GAAGTG	21100	3096890	0.00681329
AGTTTG	21094	3096890	0.00681135
TGTGCA	21080	3096890	0.00680683
TGGTTC	21061	3096890	0.00680069
TTGGGC	21038	3096890	0.00679327
CGGTCT	21025	3096890	0.00678907
GGCGGA	21018	3096890	0.00678681
TTGGCG	21010	3096890	0.00678423
CGGTCA	21009	3096890	0.0067839
GGTCAT	20916	3096890	0.00675387
AGTGCG	20857	3096890	0.00673482
GCTGGC	20848	3096890	0.00673191
ATGTGC	20844	3096890	0.00673062
GCGTTC	20798	3096890	0.00671577
GTATGG	20774	3096890	0.00670802
TTGGCC	20765	3096890	0.00670511
ATGGGG	20731	3096890	0.00669414
GGCCCG	20709	3096890	0.00668703
GTTTTT	20670	3096890	0.00667444
AGGCGT	20664	3096890	0.0066725
GCGCGG	20656	3096890	0.00666992
ATGCGG	20646	3096890	0.00666669
TGCTGG	20588	3096890	0.00664796
GCCGGT	20582	3096890	0.00664602
GGATTG	20541	3096890	0.00663278
GGCTTT	20532	3096890	0.00662988
TGAGTT	20511	3096890	0.0066231
GTGATG	20480	3096890	0.00661309
TGGCTT	20470	3096890	0.00660986
CGTGCG	20450	3096890	0.0066034
GGCGTC	20438	3096890	0.00659952
AGGCTG	20431	3096890	0.00659726
GGACGG	20398	3096890	0.00658661
TGCCGT	20361	3096890	0.00657466
GATGGG	20352	3096890	0.00657175
TGGATG	20350	3096890	0.00657111
GTTCGT	20338	3096890	0.00656723
GGCCGC	20321	3096890	0.00656174
GCCGGC	20307	3096890	0.00655722
CTGGTG	20268	3096890	0.00654463
GGTCGC	20260	3096890	0.00654205
GGCTTG	20225	3096890	0.00653075
TCGGCG	20221	3096890	0.00652945
GTCAGG	20216	3096890	0.00652784
CGGGGC	20207	3096890	0.00652493
GCTGTT	20206	3096890	0.00652461
ACGGTC	20205	3096890	0.00652429
TGGGAG	20161	3096890	0.00651008
GGCGCG	20113	3096890	0.00649458
GGGGCT	20109	3096890	0.00649329
CGGTGC	20094	3096890	0.00648844
TTCGTG	20085	3096890	0.00648554
GTCTGC	20074	3096890	0.00648199
GCGCGT	20065	3096890	0.00647908
AGCGGC	20059	3096890	0.00647714
GGGTCC	20053	3096890	0.00647521
TCGGTC	20039	3096890	0.00647069
CTGGTC	20026	3096890	0.00646649
CGGGCC	20026	3096890	0.00646649
CGGCAT	19978	3096890	0.00645099
GTCAGT	19973	3096890	0.00644937
AGGCCG	19919	3096890	0.00643194
GCATGT	19909	3096890	0.00642871
GAGCGG	19890	3096890	0.00642257
ACGTGG	19884	3096890	0.00642063
CGCGGG	19835	3096890	0.00640481
TCGGTG	19780	3096890	0.00638705
GGTGCT	19766	3096890	0.00638253
GATGGT	19763	3096890	0.00638156
GGCAGC	19763	3096890	0.00638156
CGTTGG	19758	3096890	0.00637995
GGGAGG	19733	3096890	0.00637188
ATGGTC	19707	3096890	0.00636348
GTGGAC	19688	3096890	0.00635735
GGCTGA	19651	3096890	0.0063454
GCGGAC	19646	3096890	0.00634378
TGGCCA	19636	3096890	0.00634055
TCGGCC	19631	3096890	0.00633894
GACGGC	19622	3096890	0.00633603
TTTGGG	19586	3096890	0.00632441
AGCGGG	19568	3096890	0.0063186
CAGCGG	19525	3096890	0.00630471
CTGTTG	19508	3096890	0.00629922
GTCCGG	19498	3096890	0.00629599
GCGGTA	19488	3096890	0.00629276
CTGTGC	19477	3096890	0.00628921
CGGGCG	19440	3096890	0.00627727
TTTGCG	19431	3096890	0.00627436
CGGTCC	19403	3096890	0.00626532
GGAGGG	19397	3096890	0.00626338
TTTTGG	19390	3096890	0.00626112
GGTAGG	19373	3096890	0.00625563
TGGTAT	19369	3096890	0.00625434
TCAGTG	19360	3096890	0.00625143
CGGCAG	19357	3096890	0.00625046
TTCGGC	19309	3096890	0.00623496
TGGGCA	19302	3096890	0.0062327
GATTGT	19282	3096890	0.00622625
CAGGGT	19280	3096890	0.0062256
GTCGTT	19277	3096890	0.00622463
CTGGTT	19274	3096890	0.00622366
AGGTTG	19242	3096890	0.00621333
TGCGTC	19232	3096890	0.0062101
AGGTCA	19182	3096890	0.00619396
GGGCCT	19156	3096890	0.00618556
CTTGTG	19152	3096890	0.00618427
TTTTTG	19140	3096890	0.00618039
TTTGTC	19113	3096890	0.00617168
GGTCAC	19103	3096890	0.00616845
ATGGTG	19090	3096890	0.00616425
CGGCCG	19088	3096890	0.0061636
AGGGTT	19079	3096890	0.0061607
GGAGGT	19073	3096890	0.00615876
GGGCAA	19065	3096890	0.00615618
CCGTGG	19026	3096890	0.00614358
ATGCGT	19019	3096890	0.00614132
GGTTAG	18997	3096890	0.00613422
CGGCTT	18991	3096890	0.00613228
GGCCAC	18983	3096890	0.0061297
CCGGTC	18971	3096890	0.00612582
GACGTG	18931	3096890	0.00611291
GGTCTT	18926	3096890	0.00611129
GGTTGA	18919	3096890	0.00610903
TGGCCT	18901	3096890	0.00610322
GTACGG	18895	3096890	0.00610128
TGATGG	18873	3096890	0.00609418
GGTGTA	18870	3096890	0.00609321
TGGCAG	18845	3096890	0.00608514
GGGTTA	18839	3096890	0.0060832
CGTGCC	18798	3096890	0.00606996
TCTGGG	18792	3096890	0.00606802
GGGTAG	18784	3096890	0.00606544
GCAGGC	18770	3096890	0.00606092
ACGGTG	18746	3096890	0.00605317
GGGGTA	18734	3096890	0.00604929
AGGTCG	18715	3096890	0.00604316
GGGGAG	18707	3096890	0.00604058
GTGCGC	18705	3096890	0.00603993
GGTCGA	18701	3096890	0.00603864
AGGGTC	18696	3096890	0.00603702
TGGGAT	18657	3096890	0.00602443
GTTCTG	18657	3096890	0.00602443
GTGCTT	18643	3096890	0.00601991
ACGGCG	18638	3096890	0.0060183
CTGCGT	18618	3096890	0.00601184
GACGGT	18617	3096890	0.00601151
GGAGGC	18597	3096890	0.00600506
GTTAGT	18583	3096890	0.00600054
ACTGTG	18541	3096890	0.00598697
GCATGG	18521	3096890	0.00598052
GATGGC	18518	3096890	0.00597955
TTAGTG	18507	3096890	0.005976
ATGGTT	18505	3096890	0.00597535
GTGTCA	18474	3096890	0.00596534
AGGTGG	18447	3096890	0.00595662
TGGAGG	18446	3096890	0.0059563
GTTGCC	18442	3096890	0.00595501
TGTTTC	18431	3096890	0.00595145
ATGGGC	18424	3096890	0.00594919
GATTGG	18405	3096890	0.00594306
ACGGCC	18389	3096890	0.00593789
GGCCAT	18379	3096890	0.00593466
GACTGG	18361	3096890	0.00592885
TCGGCT	18356	3096890	0.00592724
ACTGGG	18353	3096890	0.00592627
AGGGGG	18348	3096890	0.00592465
GTGCCT	18342	3096890	0.00592272
CGCGTT	18339	3096890	0.00592175
TTGAGT	18331	3096890	0.00591916
CGGAGT	18320	3096890	0.00591561
TGGGTA	18316	3096890	0.00591432
GGTCTC	18311	3096890	0.00591271
GGTGAG	18311	3096890	0.00591271
CGGGCA	18301	3096890	0.00590948
CAGTTG	18297	3096890	0.00590819
GCTGTC	18283	3096890	0.00590366
GCGGGA	18283	3096890	0.00590366
AGGCCA	18280	3096890	0.0059027
CGGTTC	18280	3096890	0.0059027
GGCCGA	18276	3096890	0.0059014
GTCAGC	18273	3096890	0.00590044
CAGGTC	18266	3096890	0.00589818
GATGTT	18266	3096890	0.00589818
GGGTAT	18241	3096890	0.0058901
GTTATG	18238	3096890	0.00588913
TGCCGG	18236	3096890	0.00588849
CAGGGG	18233	3096890	0.00588752
GCCGGG	18231	3096890	0.00588687
GGTGCC	18202	3096890	0.00587751
ACGGGT	18197	3096890	0.00587589
CTGGCT	18195	3096890	0.00587525
TCGGTT	18184	3096890	0.0058717
CCGGTG	18155	3096890	0.00586233
CGGGCT	18137	3096890	0.00585652
CAGGCC	18105	3096890	0.00584619
GCGTGA	18082	3096890	0.00583876
GGTTTC	18068	3096890	0.00583424
AGGGCG	18051	3096890	0.00582875
GTTTCG	18022	3096890	0.00581939
CGTCGG	18017	3096890	0.00581777
CAGCGT	18013	3096890	0.00581648
TGGTAG	18002	3096890	0.00581293
TTGTTC	17979	3096890	0.0058055
ATGGCC	17973	3096890	0.00580356
TTGTGA	17972	3096890	0.00580324
AGTGGA	17954	3096890	0.00579743
CCGGTT	17943	3096890	0.00579388
TGCGCG	17942	3096890	0.00579355
CGCGGC	17940	3096890	0.00579291
GCAGTT	17934	3096890	0.00579097
CTGGCC	17913	3096890	0.00578419
TGCATG	17903	3096890	0.00578096
CGGCGC	17895	3096890	0.00577838
ACGGGC	17894	3096890	0.00577805
CGAGTG	17876	3096890	0.00577224
GTTGGA	17874	3096890	0.0057716
GCCTGT	17829	3096890	0.00575707
TGAGGT	17819	3096890	0.00575384
GTCGCG	17812	3096890	0.00575158
GTCGTC	17808	3096890	0.00575028
TGCGGA	17805	3096890	0.00574932
GTCATG	17800	3096890	0.0057477
AAGCGG	17785	3096890	0.00574286
GTTGAG	17780	3096890	0.00574124
CCTGTG	17772	3096890	0.00573866
ATGGCG	17742	3096890	0.00572897
CGTGCT	17700	3096890	0.00571541
GTATTG	17684	3096890	0.00571024
TGGCCC	17658	3096890	0.00570185
CCGCGT	17639	3096890	0.00569571
GGTCCA	17635	3096890	0.00569442
GTGCAT	17626	3096890	0.00569152
GTTGCT	17601	3096890	0.00568344
TTGTCG	17595	3096890	0.00568151
TCGCGG	17587	3096890	0.00567892
CTGGCG	17582	3096890	0.00567731
TAGCGG	17560	3096890	0.0056702
TGGTTA	17560	3096890	0.0056702
TGAGGC	17540	3096890	0.00566375
AAGGGT	17539	3096890	0.00566342
ACGCGG	17538	3096890	0.0056631
TTCGGT	17537	3096890	0.00566278
GTCTTG	17526	3096890	0.00565923
GCCAGG	17526	3096890	0.00565923
TGTCAG	17520	3096890	0.00565729
GTAGGC	17507	3096890	0.00565309
GTTGTA	17486	3096890	0.00564631
CCGGCC	17483	3096890	0.00564534
GCCAGT	17475	3096890	0.00564276
TACGTG	17463	3096890	0.00563888
GGGCTT	17447	3096890	0.00563372
ATGTTT	17430	3096890	0.00562823
CCGGCG	17401	3096890	0.00561886
GCGGAT	17401	3096890	0.00561886
GGACTG	17392	3096890	0.00561596
TCTGGT	17379	3096890	0.00561176
GTAGTT	17368	3096890	0.00560821
GCCTGG	17361	3096890	0.00560595
GACGGG	17343	3096890	0.00560013
TGCGGC	17338	3096890	0.00559852
TGTCCG	17323	3096890	0.00559368
TGCAGG	17294	3096890	0.00558431
GTGCGA	17286	3096890	0.00558173
CAGTGC	17269	3096890	0.00557624
GCCGTT	17258	3096890	0.00557269
TGGCTC	17254	3096890	0.0055714
GCAGGG	17254	3096890	0.0055714
AGTGCC	17250	3096890	0.0055701
GTGGCA	17246	3096890	0.00556881
CCGGCT	17242	3096890	0.00556752
GGTACG	17240	3096890	0.00556688
GTCCGT	17236	3096890	0.00556558
GTTTGA	17233	3096890	0.00556461
TCCGTG	17222	3096890	0.00556106
TGATTG	17204	3096890	0.00555525
TTGCTG	17193	3096890	0.0055517
CTGTTT	17179	3096890	0.00554718
AGGGCC	17128	3096890	0.00553071
GTGTAA	17119	3096890	0.0055278
TGTTCT	17103	3096890	0.00552264
TGGGGA	17103	3096890	0.00552264
TTTTGC	17093	3096890	0.00551941
GCGTCG	17090	3096890	0.00551844
GAGGGT	17069	3096890	0.00551166
TGTTAG	17061	3096890	0.00550908
CAGGCG	17029	3096890	0.00549874
TGAGGG	17008	3096890	0.00549196
GCTGCG	17005	3096890	0.00549099
GTGTAC	17000	3096890	0.00548938
GTGATT	16998	3096890	0.00548873
GTAGGG	16996	3096890	0.00548809
GTTCAG	16982	3096890	0.00548357
CGGCTC	16980	3096890	0.00548292
GACTGT	16976	3096890	0.00548163
GGTTCA	16969	3096890	0.00547937
ACGGGG	16966	3096890	0.0054784
CAGGGC	16964	3096890	0.00547775
ATTGGG	16961	3096890	0.00547678
TAGTTG	16944	3096890	0.0054713
CCAGTG	16944	3096890	0.0054713
GTATGC	16941	3096890	0.00547033
CATGGT	16937	3096890	0.00546904
TTGTCT	16932	3096890	0.00546742
GGGCAT	16928	3096890	0.00546613
CGTCTG	16925	3096890	0.00546516
CATGGG	16920	3096890	0.00546355
GTGCCA	16917	3096890	0.00546258
AGTGTA	16898	3096890	0.00545644
AGGGGC	16893	3096890	0.00545483
TGACGG	16878	3096890	0.00544998
CGGTAT	16877	3096890	0.00544966
GGTATT	16857	3096890	0.0054432
TGTGAA	16856	3096890	0.00544288
AGTGAG	16843	3096890	0.00543868
GGTTCT	16842	3096890	0.00543836
TGTCTC	16836	3096890	0.00543642
GGCAAC	16832	3096890	0.00543513
GTGCTC	16831	3096890	0.00543481
CTTTGT	16823	3096890	0.00543222
GGCCAA	16818	3096890	0.00543061
GGCAAG	16817	3096890	0.00543029
CAGGTT	16805	3096890	0.00542641
AAGGTC	16795	3096890	0.00542318
TGTTGA	16795	3096890	0.00542318
ACGGTT	16780	3096890	0.00541834
GGGGCA	16775	3096890	0.00541672
TCGTGC	16761	3096890	0.0054122
TAGGGT	16753	3096890	0.00540962
GCGTCC	16752	3096890	0.0054093
GGCTAG	16749	3096890	0.00540833
CGTCGT	16740	3096890	0.00540542
GTTTTC	16716	3096890	0.00539767
GCAGGT	16709	3096890	0.00539541
ATTGGT	16705	3096890	0.00539412
GGCCTC	16697	3096890	0.00539154
AGTCGG	16680	3096890	0.00538605
GCTTGT	16679	3096890	0.00538573
CGTGTA	16678	3096890	0.0053854
CACGGC	16666	3096890	0.00538153
GCTTTG	16666	3096890	0.00538153
ACAGTG	16665	3096890	0.00538121
GCCGCG	16661	3096890	0.00537991
CGTTTT	16660	3096890	0.00537959
TCTGGC	16652	3096890	0.00537701
CGGCCT	16642	3096890	0.00537378
GCTGCC	16632	3096890	0.00537055
CCGGGT	16601	3096890	0.00536054
GGGCCC	16601	3096890	0.00536054
GCGTCT	16600	3096890	0.00536022
CAAGTG	16591	3096890	0.00535731
AATGGT	16583	3096890	0.00535473
TACGGT	16575	3096890	0.00535214
TGTAGG	16573	3096890	0.0053515
GTCGAC	16555	3096890	0.00534569
GAGGGG	16547	3096890	0.0053431
AAGGCG	16521	3096890	0.00533471
GCCGTC	16517	3096890	0.00533342
TACGGG	16484	3096890	0.00532276
ATTTGT	16482	3096890	0.00532211
ATGAGT	16482	3096890	0.00532211
GAGGCC	16480	3096890	0.00532147
TGTTAT	16475	3096890	0.00531985
TAAGTG	16464	3096890	0.0053163
GTGCCC	16452	3096890	0.00531243
ATCGGC	16421	3096890	0.00530242
CGTGGA	16421	3096890	0.00530242
ATTGGC	16419	3096890	0.00530177
TGACTG	16408	3096890	0.00529822
TGCCTG	16403	3096890	0.0052966
GAGGTC	16376	3096890	0.00528789
GTGAAG	16370	3096890	0.00528595
GTAGGT	16339	3096890	0.00527594
GAGGCG	16338	3096890	0.00527562
GCTTGG	16333	3096890	0.005274
CTGAGT	16328	3096890	0.00527239
TGTCGC	16320	3096890	0.0052698
CGGCGA	16317	3096890	0.00526883
GAGGTG	16304	3096890	0.00526464
GGGGAT	16300	3096890	0.00526334
TACGGC	16287	3096890	0.00525915
GCCAGC	16284	3096890	0.00525818
CGGATG	16266	3096890	0.00525237
GGCCTT	16250	3096890	0.0052472
GGGCGA	16246	3096890	0.00524591
AATGGG	16243	3096890	0.00524494
GGAAGG	16239	3096890	0.00524365
GGATGC	16239	3096890	0.00524365
GGCATT	16221	3096890	0.00523784
TGTTCC	16202	3096890	0.0052317
TATGGT	16192	3096890	0.00522847
ACGGCT	16180	3096890	0.0052246
TGAGTC	16176	3096890	0.0052233
TCCGGT	16125	3096890	0.00520684
AACGGC	16110	3096890	0.00520199
GGTCCT	16106	3096890	0.0052007
GCCGAC	16102	3096890	0.00519941
CAGGCT	16100	3096890	0.00519876
GAGTTT	16099	3096890	0.00519844
AGGTTT	16087	3096890	0.00519457
CGCTGT	16079	3096890	0.00519198
CAGTTT	16076	3096890	0.00519101
CAACGG	16051	3096890	0.00518294
GGGGGA	16042	3096890	0.00518004
AACGGT	16011	3096890	0.00517003
TCGCGT	16011	3096890	0.00517003
ATTGTT	16005	3096890	0.00516809
AAAGTG	15994	3096890	0.00516454
AGGAGT	15994	3096890	0.00516454
TCGTTG	15994	3096890	0.00516454
AAGGGG	15971	3096890	0.00515711
AGGCAG	15968	3096890	0.00515614
TGTCTT	15968	3096890	0.00515614
ATGGCT	15956	3096890	0.00515227
AAGGCC	15952	3096890	0.00515097
TTGTCC	15943	3096890	0.00514807
GAGTGA	15925	3096890	0.00514226
TGCTTG	15918	3096890	0.00514
TCCGGC	15916	3096890	0.00513935
CGTTGC	15914	3096890	0.0051387
CGTTCG	15894	3096890	0.00513225
GCGGAG	15892	3096890	0.0051316
GATCGG	15882	3096890	0.00512837
GATGCG	15867	3096890	0.00512353
TCGGCA	15854	3096890	0.00511933
GTTCGC	15849	3096890	0.00511771
GTGGAA	15845	3096890	0.00511642
AGTTGC	15830	3096890	0.00511158
TATGGG	15824	3096890	0.00510964
ACTGGT	15823	3096890	0.00510932
TGGATT	15821	3096890	0.00510867
TATTGT	15796	3096890	0.0051006
GTTAGG	15796	3096890	0.0051006
CACGGT	15794	3096890	0.00509996
CCGCGG	15792	3096890	0.00509931
TTTCGG	15789	3096890	0.00509834
GTCAAC	15787	3096890	0.00509769
GGCGAC	15784	3096890	0.00509673
TATGTT	15778	3096890	0.00509479
TTGCAG	15774	3096890	0.0050935
CGATGT	15771	3096890	0.00509253
CCGTTG	15763	3096890	0.00508995
AAGTTG	15761	3096890	0.0050893
CGGCAA	15759	3096890	0.00508865
GAGGGC	15752	3096890	0.00508639
GGCTTC	15749	3096890	0.00508542
TAGGCC	15738	3096890	0.00508187
CCGGGG	15735	3096890	0.0050809
GGTTAT	15721	3096890	0.00507638
GTGAGC	15706	3096890	0.00507154
TTATGT	15699	3096890	0.00506928
GAATGG	15691	3096890	0.0050667
CCGGGC	15676	3096890	0.00506185
CGGCCC	15672	3096890	0.00506056
GGTTAA	15669	3096890	0.00505959
CATGTT	15661	3096890	0.00505701
TCGGGT	15638	3096890	0.00504958
TGCTGC	15623	3096890	0.00504474
ACTGGC	15612	3096890	0.00504119
CAAGGC	15610	3096890	0.00504054
TGTTCA	15591	3096890	0.00503441
ACGTGC	15583	3096890	0.00503182
TGCAGC	15580	3096890	0.00503085
TTTGCC	15572	3096890	0.00502827
GGGCTA	15567	3096890	0.00502666
CATGGC	15550	3096890	0.00502117
CCGTGC	15532	3096890	0.00501535
TTGCCG	15527	3096890	0.00501374
ATCGTG	15526	3096890	0.00501342
GCGAGT	15518	3096890	0.00501083
CGGACG	15501	3096890	0.00500534
GCAGTC	15499	3096890	0.0050047
CGGCAC	15476	3096890	0.00499727
AACGTG	15462	3096890	0.00499275
ATTGCG	15462	3096890	0.00499275
TGCCGC	15461	3096890	0.00499243
CTGTCG	15458	3096890	0.00499146
AGGTCT	15437	3096890	0.00498468
GTCGCC	15436	3096890	0.00498436
GTCCTG	15409	3096890	0.00497564
TGAAGT	15399	3096890	0.00497241
CGACGG	15393	3096890	0.00497047
CGCGTC	15390	3096890	0.0049695
TCGGGC	15389	3096890	0.00496918
GCAGCG	15389	3096890	0.00496918
CGACTG	15385	3096890	0.00496789
CGGAGG	15379	3096890	0.00496595
GCCACG	15372	3096890	0.00496369
GGGCGC	15371	3096890	0.00496337
GGAATG	15360	3096890	0.00495981
AATGGC	15357	3096890	0.00495885
GTCGGA	15356	3096890	0.00495852
AAGGGC	15334	3096890	0.00495142
ACCGGC	15333	3096890	0.0049511
GCGCTG	15314	3096890	0.00494496
GGACAG	15306	3096890	0.00494238
GTACGT	15303	3096890	0.00494141
GTCCCG	15297	3096890	0.00493947
GGTAAG	15290	3096890	0.00493721
TAGTGC	15264	3096890	0.00492882
AGTGCT	15261	3096890	0.00492785
TAGGTC	15246	3096890	0.004923
GGCGAG	15241	3096890	0.00492139
GCCATG	15236	3096890	0.00491977
GGAGCG	15234	3096890	0.00491913
TATGGC	15227	3096890	0.00491687
CAGCTG	15209	3096890	0.00491106
TTTCGT	15199	3096890	0.00490783
CAGGTG	15177	3096890	0.00490072
GAATGT	15170	3096890	0.00489846
CAAGGG	15168	3096890	0.00489782
TTGGAG	15150	3096890	0.004892
GCCCGG	15150	3096890	0.004892
TTGCGC	15146	3096890	0.00489071
GGTCCC	15125	3096890	0.00488393
GTTCCG	15110	3096890	0.00487909
TCAGGC	15104	3096890	0.00487715
CTGCCG	15102	3096890	0.00487651
GGTTCC	15101	3096890	0.00487618
GTAAGG	15094	3096890	0.00487392
CATTGT	15093	3096890	0.0048736
TCATGT	15088	3096890	0.00487198
TGGCGC	15084	3096890	0.00487069
GTCCAG	15068	3096890	0.00486553
TAGGCG	15060	3096890	0.00486294
TGTATT	15048	3096890	0.00485907
GTCCGC	15047	3096890	0.00485875
CGGCCA	15045	3096890	0.0048581
GACTGC	15036	3096890	0.00485519
GAAGGC	15029	3096890	0.00485293
GGCACG	15015	3096890	0.00484841
GCCTGC	15008	3096890	0.00484615
TGGCTA	15001	3096890	0.00484389
GGTGCA	15000	3096890	0.00484357
TCTGTT	14987	3096890	0.00483937
GGCGTA	14978	3096890	0.00483646
GTTGAT	14973	3096890	0.00483485
GCCCGT	14967	3096890	0.00483291
TGGCAT	14955	3096890	0.00482904
GGCCCA	14947	3096890	0.00482645
TGGACG	14932	3096890	0.00482161
AGGCCT	14929	3096890	0.00482064
GTCACG	14925	3096890	0.00481935
TCGGGG	14923	3096890	0.00481871
GTTGCA	14905	3096890	0.00481289
CGGTTA	14904	3096890	0.00481257
TGCCAG	14894	3096890	0.00480934
CCTGGG	14891	3096890	0.00480837
GGGTAC	14885	3096890	0.00480643
TCAGGG	14882	3096890	0.00480547
GCTGCT	14878	3096890	0.00480417
CTGTCT	14869	3096890	0.00480127
GGCGAT	14868	3096890	0.00480095
AGCGTT	14854	3096890	0.00479642
CATGCG	14842	3096890	0.00479255
GCATTG	14824	3096890	0.00478674
GGAGTC	14816	3096890	0.00478415
TGTTTA	14812	3096890	0.00478286
AAGTGC	14810	3096890	0.00478222
GTCTCC	14807	3096890	0.00478125
GATTTG	14804	3096890	0.00478028
GCATGC	14789	3096890	0.00477544
AGTCTG	14770	3096890	0.0047693
GACCGG	14766	3096890	0.00476801
CGCTGG	14762	3096890	0.00476672
GGCATC	14742	3096890	0.00476026
GGAAGT	14729	3096890	0.00475606
CTGCTG	14717	3096890	0.00475219
GAAGGG	14716	3096890	0.00475186
CTTGGC	14712	3096890	0.00475057
GATGTC	14709	3096890	0.0047496
GAGTTC	14701	3096890	0.00474702
CAAGGT	14695	3096890	0.00474508
GGTTTA	14692	3096890	0.00474411
TTCTGG	14691	3096890	0.00474379
GTAGCG	14686	3096890	0.00474218
GGCTCG	14671	3096890	0.00473733
CGTGAG	14659	3096890	0.00473346
CTGTTC	14658	3096890	0.00473314
TCTGCG	14650	3096890	0.00473055
GGGATT	14632	3096890	0.00472474
CCGTTT	14630	3096890	0.00472409
CTTGGT	14629	3096890	0.00472377
GGGTAA	14614	3096890	0.00471893
TTCTGT	14605	3096890	0.00471602
GGCCCT	14600	3096890	0.00471441
TATGCG	14590	3096890	0.00471118
GGCAAT	14589	3096890	0.00471086
ACAGGC	14577	3096890	0.00470698
TGAATG	14574	3096890	0.00470601
CACGTG	14564	3096890	0.00470278
GTCAAG	14559	3096890	0.00470117
GGCGCC	14545	3096890	0.00469665
TGCGCC	14544	3096890	0.00469632
TGGCGA	14544	3096890	0.00469632
ATAGTG	14542	3096890	0.00469568
ACGTTG	14532	3096890	0.00469245
CCAGGC	14532	3096890	0.00469245
GGTCTA	14529	3096890	0.00469148
GATTGC	14526	3096890	0.00469051
ACGGCA	14524	3096890	0.00468987
TGAGCG	14522	3096890	0.00468922
GCTTTC	14515	3096890	0.00468696
TCTTGT	14514	3096890	0.00468664
GAGGTT	14491	3096890	0.00467921
TGTACG	14489	3096890	0.00467856
CCCGTG	14489	3096890	0.00467856
GTGAAT	14483	3096890	0.00467663
AGTTTT	14480	3096890	0.00467566
CCTGGT	14472	3096890	0.00467308
CAATGT	14468	3096890	0.00467178
TCAGGT	14465	3096890	0.00467081
AGGTCC	14462	3096890	0.00466985
CGGGAT	14460	3096890	0.0046692
GGTAGC	14453	3096890	0.00466694
TAAGGC	14437	3096890	0.00466177
TGCTTT	14431	3096890	0.00465984
CGTGCA	14429	3096890	0.00465919
ATCGGT	14418	3096890	0.00465564
GCTGAC	14405	3096890	0.00465144
TTTGCT	14402	3096890	0.00465047
TTGTTA	14399	3096890	0.0046495
AATTGT	14360	3096890	0.00463691
GTCTCG	14357	3096890	0.00463594
CGGCTA	14353	3096890	0.00463465
CGGGAG	14349	3096890	0.00463336
GTCTTC	14344	3096890	0.00463174
GTGCAA	14339	3096890	0.00463013
CTAGTG	14337	3096890	0.00462948
TATTGG	14334	3096890	0.00462851
GCCGCC	14320	3096890	0.00462399
GCAGCC	14316	3096890	0.0046227
GTCTGA	14305	3096890	0.00461915
TGCGAC	14302	3096890	0.00461818
CGGTAG	14301	3096890	0.00461786
GGGTGA	14299	3096890	0.00461721
TAGCGT	14286	3096890	0.00461301
CGATGG	14282	3096890	0.00461172
GGCTCC	14267	3096890	0.00460688
GCGATG	14266	3096890	0.00460656
AGCTGT	14262	3096890	0.00460527
AGCTGG	14253	3096890	0.00460236
TGTCCC	14247	3096890	0.00460042
CAATGG	14247	3096890	0.00460042
CGGGTA	14246	3096890	0.0046001
GTACTG	14242	3096890	0.00459881
AACGGG	14226	3096890	0.00459364
GTAAGT	14226	3096890	0.00459364
GCGTTA	14218	3096890	0.00459106
GGACGT	14208	3096890	0.00458783
TCGTTT	14207	3096890	0.00458751
GTGATC	14207	3096890	0.00458751
AGGCCC	14205	3096890	0.00458686
CTTTGG	14187	3096890	0.00458105
GGGAAG	14175	3096890	0.00457717
ATGTCG	14172	3096890	0.0045762
TGTAGC	14170	3096890	0.00457556
TAGGGG	14168	3096890	0.00457491
CGTGAT	14163	3096890	0.0045733
GCACGG	14159	3096890	0.00457201
ATTTGG	14150	3096890	0.0045691
AAGGTT	14140	3096890	0.00456587
TACTGG	14137	3096890	0.0045649
CGAGTT	14134	3096890	0.00456393
AAGGTG	14131	3096890	0.00456296
AATGCG	14121	3096890	0.00455974
CGACCG	14121	3096890	0.00455974
GGATCG	14121	3096890	0.00455974
CGGACA	14120	3096890	0.00455941
TGACGT	14117	3096890	0.00455844
TCATGG	14113	3096890	0.00455715
CCAGGT	14112	3096890	0.00455683
GGCTAA	14097	3096890	0.00455199
GGCTAC	14092	3096890	0.00455037
CTGTCC	14081	3096890	0.00454682
ACCGGT	14068	3096890	0.00454262
TTGGAT	14058	3096890	0.00453939
AGGGCA	14046	3096890	0.00453552
CTGAGG	14046	3096890	0.00453552
CCAGGG	14040	3096890	0.00453358
CCATGT	14039	3096890	0.00453326
TCTGTC	14032	3096890	0.004531
CCCGGT	14023	3096890	0.00452809
GTCTTT	14019	3096890	0.0045268
GCTTGC	14016	3096890	0.00452583
GAAGGT	14013	3096890	0.00452486
GTTAGC	14011	3096890	0.00452422
ACAGGG	14010	3096890	0.00452389
GTAATG	14008	3096890	0.00452325
TCAGCG	14007	3096890	0.00452292
TCTGCC	14006	3096890	0.0045226
CGTCCG	14006	3096890	0.0045226
TTCGTT	13983	3096890	0.00451517
TTGGTA	13981	3096890	0.00451453
CGCCGG	13975	3096890	0.00451259
TTGATG	13966	3096890	0.00450969
CGGTAC	13957	3096890	0.00450678
TTGTAT	13925	3096890	0.00449645
CCCGGC	13921	3096890	0.00449515
TGCGCT	13919	3096890	0.00449451
TGCCCG	13917	3096890	0.00449386
GCAAGG	13911	3096890	0.00449193
CGGACC	13899	3096890	0.00448805
CTTGTT	13881	3096890	0.00448224
TGAAGG	13878	3096890	0.00448127
GCCGCT	13866	3096890	0.0044774
TAGTTT	13863	3096890	0.00447643
TTGTAG	13862	3096890	0.0044761
CAACGT	13858	3096890	0.00447481
TGTCAT	13857	3096890	0.00447449
GCGCGC	13843	3096890	0.00446997
CACGGG	13842	3096890	0.00446965
ACGCGT	13835	3096890	0.00446739
GCGCCG	13835	3096890	0.00446739
TTGTCA	13832	3096890	0.00446642
TGGATC	13829	3096890	0.00446545
TGGTAC	13819	3096890	0.00446222
ATGCTG	13814	3096890	0.0044606
GCTGCA	13803	3096890	0.00445705
CGGACT	13802	3096890	0.00445673
GTTGAC	13798	3096890	0.00445544
GTTCTC	13794	3096890	0.00445415
AAGGCT	13789	3096890	0.00445253
GTTACG	13784	3096890	0.00445092
GCGTCA	13769	3096890	0.00444607
ACCGTG	13767	3096890	0.00444543
TTTGTA	13760	3096890	0.00444317
CGTTTC	13755	3096890	0.00444155
TTCTGC	13749	3096890	0.00443962
TCCGGG	13746	3096890	0.00443865
AGCGGA	13731	3096890	0.0044338
CTTTCG	13731	3096890	0.0044338
CGCGGA	13730	3096890	0.00443348
TCAGTT	13726	3096890	0.00443219
GTCATC	13720	3096890	0.00443025
CATGTC	13709	3096890	0.0044267
GTTTCT	13703	3096890	0.00442476
CGACGT	13697	3096890	0.00442282
AATGTT	13677	3096890	0.00441637
GGTATC	13664	3096890	0.00441217
CTCGGC	13662	3096890	0.00441152
ATTGTC	13648	3096890	0.004407
CTGCGG	13645	3096890	0.00440603
TTTTCG	13642	3096890	0.00440506
CATTGG	13642	3096890	0.00440506
TTCAGT	13638	3096890	0.00440377
GAGTCG	13636	3096890	0.00440313
GAGGCT	13632	3096890	0.00440184
GTCAAT	13629	3096890	0.00440087
ATGTTC	13623	3096890	0.00439893
AGTCGT	13586	3096890	0.00438698
GCCAAG	13575	3096890	0.00438343
TTCGGG	13571	3096890	0.00438214
AGTTCG	13567	3096890	0.00438085
CTGTGA	13565	3096890	0.0043802
TTCGTC	13553	3096890	0.00437633
AGGCTT	13541	3096890	0.00437245
GCTGAG	13541	3096890	0.00437245
TAGGGC	13530	3096890	0.0043689
CGTTCT	13528	3096890	0.00436825
CGTATG	13519	3096890	0.00436535
CCGGCA	13512	3096890	0.00436309
TGCGTA	13508	3096890	0.0043618
TGGAAG	13493	3096890	0.00435695
CAGTCG	13492	3096890	0.00435663
GTGCTA	13488	3096890	0.00435534
AATTGG	13478	3096890	0.00435211
GCAATG	13473	3096890	0.00435049
GACAGG	13463	3096890	0.00434726
CGCTGC	13461	3096890	0.00434662
ATGCCG	13455	3096890	0.00434468
CCGCTG	13451	3096890	0.00434339
GTTAAG	13445	3096890	0.00434145
GGATTT	13432	3096890	0.00433725
GTTTTA	13425	3096890	0.00433499
TGGCAA	13416	3096890	0.00433209
CCAGCG	13416	3096890	0.00433209
CTGATG	13413	3096890	0.00433112
TTTCGC	13410	3096890	0.00433015
TTACGG	13404	3096890	0.00432821
AACTGG	13402	3096890	0.00432757
GGCCTA	13401	3096890	0.00432724
TCACGG	13396	3096890	0.00432563
GCGGAA	13391	3096890	0.00432402
GTCGCT	13390	3096890	0.00432369
TTTCTG	13384	3096890	0.00432176
TGCCTC	13377	3096890	0.00431949
GGCTTA	13372	3096890	0.00431788
CGCGCG	13370	3096890	0.00431723
TGTGAC	13369	3096890	0.00431691
TTTGGA	13367	3096890	0.00431627
CAGAGT	13361	3096890	0.00431433
CGCCGT	13361	3096890	0.00431433
TGGTAA	13350	3096890	0.00431078
CGTCTC	13350	3096890	0.00431078
GCCTTG	13346	3096890	0.00430948
TAATGT	13343	3096890	0.00430852
CTGCAG	13340	3096890	0.00430755
CAACTG	13338	3096890	0.0043069
GCGACC	13333	3096890	0.00430529
CCGTCG	13331	3096890	0.00430464
CGGGGA	13330	3096890	0.00430432
TGTCCA	13327	3096890	0.00430335
GTTATT	13319	3096890	0.00430077
CTGCGC	13313	3096890	0.00429883
GCAAGT	13306	3096890	0.00429657
AGTGCA	13300	3096890	0.00429463
CGGATT	13298	3096890	0.00429399
TGCGAT	13296	3096890	0.00429334
ACAGCG	13294	3096890	0.00429269
GTAGTC	13293	3096890	0.00429237
TAGGTT	13292	3096890	0.00429205
GAGCGT	13288	3096890	0.00429076
GCTTTT	13287	3096890	0.00429043
TGTCCT	13270	3096890	0.00428494
CCGTCT	13262	3096890	0.00428236
TTGGCA	13258	3096890	0.00428107
GCAGCT	13255	3096890	0.0042801
TGTTAC	13241	3096890	0.00427558
GGCGCT	13238	3096890	0.00427461
AGGGCT	13234	3096890	0.00427332
TAATGG	13224	3096890	0.00427009
GTTTCC	13220	3096890	0.0042688
GTTCAT	13218	3096890	0.00426815
ACAGGT	13217	3096890	0.00426783
GGACAA	13195	3096890	0.00426073
GGTACA	13195	3096890	0.00426073
CAGGCA	13185	3096890	0.0042575
AGGCAT	13181	3096890	0.00425621
ATGTGA	13175	3096890	0.00425427
CGGTGA	13173	3096890	0.00425362
CTTGCG	13163	3096890	0.00425039
ACTGTC	13157	3096890	0.00424846
TTTGCA	13155	3096890	0.00424781
CCACGG	13152	3096890	0.00424684
CCTGGC	13140	3096890	0.00424297
TCGAGT	13135	3096890	0.00424135
TAAGGG	13134	3096890	0.00424103
TTAGGC	13126	3096890	0.00423845
AGGTTC	13125	3096890	0.00423812
AAGCGT	13120	3096890	0.00423651
AGATGT	13119	3096890	0.00423619
CAGCCG	13118	3096890	0.00423586
GTATTT	13118	3096890	0.00423586
GAACGG	13113	3096890	0.00423425
TGCATT	13105	3096890	0.00423166
CATCGG	13099	3096890	0.00422973
GCCCGC	13099	3096890	0.00422973
CTGCCT	13092	3096890	0.00422747
AGTGAT	13091	3096890	0.00422714
GGACCG	13091	3096890	0.00422714
GGGAGC	13082	3096890	0.00422424
CCAGTT	13079	3096890	0.00422327
GGCAAA	13076	3096890	0.0042223
TGTAAG	13065	3096890	0.00421875
GGCTAT	13064	3096890	0.00421843
CCTGTT	13061	3096890	0.00421746
GTTTAT	13060	3096890	0.00421713
CTTGTC	13049	3096890	0.00421358
GTCATT	13030	3096890	0.00420745
CGTTCC	13028	3096890	0.0042068
CGTCGC	13018	3096890	0.00420357
CTTTTG	12999	3096890	0.00419744
TTATGG	12998	3096890	0.00419711
TGCGAG	12988	3096890	0.00419388
TGTTAA	12963	3096890	0.00418581
TTGGGA	12962	3096890	0.00418549
GCTGGA	12961	3096890	0.00418517
GGGACG	12951	3096890	0.00418194
AGGTGC	12946	3096890	0.00418032
AGCGTC	12942	3096890	0.00417903
ATTTTG	12930	3096890	0.00417516
CGCGCC	12928	3096890	0.00417451
GCCAAC	12917	3096890	0.00417096
TGCTGA	12912	3096890	0.00416934
TTGCCT	12899	3096890	0.00416515
AAAGGG	12891	3096890	0.00416256
CGTTCA	12882	3096890	0.00415966
ACTGTT	12879	3096890	0.00415869
AGTCAG	12879	3096890	0.00415869
TTCGCG	12878	3096890	0.00415837
TCGTTC	12876	3096890	0.00415772
GCCTCG	12876	3096890	0.00415772
GGCGCA	12864	3096890	0.00415384
GCGACT	12856	3096890	0.00415126
CTTTGC	12847	3096890	0.00414836
TTCCGT	12837	3096890	0.00414513
TATTTG	12828	3096890	0.00414222
GACGTT	12828	3096890	0.00414222
GCGTAT	12826	3096890	0.00414157
ATCTGG	12823	3096890	0.00414061
CCTTGT	12820	3096890	0.00413964
TTGCAT	12819	3096890	0.00413931
TCTTGG	12815	3096890	0.00413802
GGCGAA	12815	3096890	0.00413802
CGGTAA	12814	3096890	0.0041377
TCGTCG	12810	3096890	0.00413641
GGGATC	12810	3096890	0.00413641
CTGGGA	12808	3096890	0.00413576
GGCAGA	12803	3096890	0.00413415
TAAGGT	12798	3096890	0.00413253
TCCGTT	12797	3096890	0.00413221
CAGTTC	12786	3096890	0.00412866
ATGCGC	12784	3096890	0.00412801
GGGCAC	12783	3096890	0.00412769
CGGATC	12774	3096890	0.00412478
GCTGAT	12767	3096890	0.00412252
ATGCAG	12759	3096890	0.00411994
AGGGAG	12742	3096890	0.00411445
AAAGGC	12739	3096890	0.00411348
GATCTG	12738	3096890	0.00411316
TTCGCC	12733	3096890	0.00411154
TGTCAA	12729	3096890	0.00411025
GTTTCA	12729	3096890	0.00411025
GCTAGT	12728	3096890	0.00410993
GGTAAT	12727	3096890	0.00410961
TAGGCT	12724	3096890	0.00410864
ATTTGC	12722	3096890	0.00410799
TAACGG	12717	3096890	0.00410638
TGGACC	12706	3096890	0.00410283
CGCAGT	12675	3096890	0.00409282
CTTGGG	12673	3096890	0.00409217
GCAACG	12673	3096890	0.00409217
GGTTAC	12673	3096890	0.00409217
AGCCGG	12672	3096890	0.00409185
CGTCTT	12661	3096890	0.0040883
CTTCGG	12658	3096890	0.00408733
TCGTCC	12651	3096890	0.00408507
TGATGC	12650	3096890	0.00408474
CAGTCT	12646	3096890	0.00408345
ATACGG	12642	3096890	0.00408216
GCGTAC	12642	3096890	0.00408216
ACTGCG	12640	3096890	0.00408151
CTAGGC	12634	3096890	0.00407958
ATGTCT	12632	3096890	0.00407893
CGATTG	12631	3096890	0.00407861
TCTTTG	12630	3096890	0.00407828
ATCGGG	12623	3096890	0.00407602
GTACAG	12621	3096890	0.00407538
ACTGCC	12615	3096890	0.00407344
TGCCGA	12615	3096890	0.00407344
GTTCTT	12612	3096890	0.00407247
TTGAGG	12603	3096890	0.00406957
GCCGAT	12591	3096890	0.00406569
CACTGG	12587	3096890	0.0040644
TATGTC	12586	3096890	0.00406408
CACGCG	12582	3096890	0.00406279
GTTTAG	12582	3096890	0.00406279
AGTATG	12576	3096890	0.00406085
GCGCCA	12570	3096890	0.00405891
TCGGAC	12565	3096890	0.0040573
AGATGG	12562	3096890	0.00405633
GATCGT	12562	3096890	0.00405633
GGCCCC	12557	3096890	0.00405471
TTTGAG	12542	3096890	0.00404987
TTAGTT	12537	3096890	0.00404825
TGGGAA	12535	3096890	0.00404761
AGTAGT	12532	3096890	0.00404664
AGGATG	12522	3096890	0.00404341
GCCAAT	12522	3096890	0.00404341
AGGGTA	12516	3096890	0.00404147
AAATGG	12513	3096890	0.00404051
TTGCTT	12513	3096890	0.00404051
GCGACG	12500	3096890	0.00403631
AGCTGC	12493	3096890	0.00403405
TCCGCG	12479	3096890	0.00402953
ACGTTT	12473	3096890	0.00402759
CTTCGT	12462	3096890	0.00402404
GATGCC	12459	3096890	0.00402307
TGGTGA	12441	3096890	0.00401726
CTGACG	12441	3096890	0.00401726
TCCTGG	12433	3096890	0.00401467
TGCTCC	12423	3096890	0.00401144
GTTCAA	12418	3096890	0.00400983
AAGGCA	12407	3096890	0.00400628
TTCCGG	12400	3096890	0.00400402
CTGCAT	12398	3096890	0.00400337
GCCGGA	12394	3096890	0.00400208
AGGCGC	12384	3096890	0.00399885
TGTATC	12381	3096890	0.00399788
GTCCAC	12380	3096890	0.00399756
CCGTTC	12372	3096890	0.00399498
CAAGTT	12364	3096890	0.00399239
TGATCG	12355	3096890	0.00398949
CTACGG	12355	3096890	0.00398949
TACGTT	12349	3096890	0.00398755
AGGCAA	12348	3096890	0.00398723
GCCACT	12346	3096890	0.00398658
TGCCTT	12337	3096890	0.00398367
GGGCTC	12333	3096890	0.00398238
TGCATC	12328	3096890	0.00398077
CTGCCA	12327	3096890	0.00398044
TTCAGG	12326	3096890	0.00398012
GCTAGG	12321	3096890	0.00397851
AGGCTA	12318	3096890	0.00397754
ACGTCG	12317	3096890	0.00397722
TCCTGT	12312	3096890	0.0039756
TCGCTG	12310	3096890	0.00397496
GAATTG	12306	3096890	0.00397366
CTGCTT	12300	3096890	0.00397173
GCCATC	12293	3096890	0.00396947
GTTCGA	12291	3096890	0.00396882
ATATGT	12270	3096890	0.00396204
CTCGGT	12268	3096890	0.00396139
CCTGCG	12260	3096890	0.00395881
CATTTG	12256	3096890	0.00395752
CTGGAT	12252	3096890	0.00395623
GGCACA	12246	3096890	0.00395429
GGTACT	12245	3096890	0.00395397
TGCCAT	12240	3096890	0.00395235
GTCGTA	12236	3096890	0.00395106
ATGATG	12235	3096890	0.00395074
GCTGTA	12225	3096890	0.00394751
GACGCG	12221	3096890	0.00394622
GAGTTA	12217	3096890	0.00394493
TGCTTC	12205	3096890	0.00394105
GCCTTC	12195	3096890	0.00393782
TACAGG	12194	3096890	0.0039375
ATGTCC	12193	3096890	0.00393718
ACGTTC	12190	3096890	0.00393621
GATATG	12190	3096890	0.00393621
AACTGT	12188	3096890	0.00393556
TCGTCT	12188	3096890	0.00393556
CCGACG	12179	3096890	0.00393266
GCTTCG	12168	3096890	0.0039291
GTCCGA	12163	3096890	0.00392749
GTCACC	12162	3096890	0.00392717
GGGGAA	12162	3096890	0.00392717
ACATGG	12161	3096890	0.00392684
ATCTGT	12150	3096890	0.00392329
CAGCTT	12144	3096890	0.00392135
GGACCA	12139	3096890	0.00391974
AGTTTC	12135	3096890	0.00391845
AGGAGG	12128	3096890	0.00391619
AGGTAT	12125	3096890	0.00391522
GGCTCT	12125	3096890	0.00391522
CTGGCA	12100	3096890	0.00390715
AGACGG	12099	3096890	0.00390682
AGCAGT	12097	3096890	0.00390618
TGCCAC	12090	3096890	0.00390392
GGCTCA	12086	3096890	0.00390262
ACGGAC	12084	3096890	0.00390198
GGTAAC	12084	3096890	0.00390198
CGTAGT	12065	3096890	0.00389584
TACTGT	12060	3096890	0.00389423
GACAGC	12058	3096890	0.00389358
TCAACG	12043	3096890	0.00388874
TCGGTA	12029	3096890	0.00388422
CGCCTG	12029	3096890	0.00388422
AGCGCG	12028	3096890	0.0038839
GTCGAT	12028	3096890	0.0038839
TTATTG	12026	3096890	0.00388325
CTGACT	12025	3096890	0.00388293
CCACGT	12022	3096890	0.00388196
TTCGAC	12016	3096890	0.00388002
TTACGT	12013	3096890	0.00387905
GCCATT	12013	3096890	0.00387905
AAACGG	12003	3096890	0.00387582
GCGATC	11999	3096890	0.00387453
CCGACT	11991	3096890	0.00387195
TGGACT	11989	3096890	0.0038713
TTGCTC	11985	3096890	0.00387001
GACTTG	11981	3096890	0.00386872
CTGGTA	11978	3096890	0.00386775
CGCCGC	11974	3096890	0.00386646
ACATGT	11968	3096890	0.00386452
GACAGT	11949	3096890	0.00385839
AAGTTT	11945	3096890	0.0038571
CCTGTC	11933	3096890	0.00385322
CTGTCA	11930	3096890	0.00385225
TCAAGG	11926	3096890	0.00385096
ACTTTG	11920	3096890	0.00384902
TCCGTC	11920	3096890	0.00384902
ACCGGG	11916	3096890	0.00384773
TCCCGT	11916	3096890	0.00384773
GATAGG	11912	3096890	0.00384644
GAAGTT	11908	3096890	0.00384515
TGGACA	11904	3096890	0.00384386
CAGCGC	11904	3096890	0.00384386
AAAGGT	11900	3096890	0.00384256
TTCATG	11896	3096890	0.00384127
TAGCTG	11891	3096890	0.00383966
TGATTT	11888	3096890	0.00383869
TCGCCG	11886	3096890	0.00383804
GAAAGG	11885	3096890	0.00383772
GCCCTG	11884	3096890	0.0038374
TCAGTC	11877	3096890	0.00383514
TCATGC	11872	3096890	0.00383352
GCCACC	11872	3096890	0.00383352
TGTAAT	11864	3096890	0.00383094
GTCCTC	11863	3096890	0.00383062
TCTGCT	11862	3096890	0.00383029
ATATGG	11857	3096890	0.00382868
GTTAAT	11854	3096890	0.00382771
TTTATG	11850	3096890	0.00382642
CATCGT	11850	3096890	0.00382642
GCGCCT	11841	3096890	0.00382351
GCCACA	11822	3096890	0.00381738
CACCGG	11820	3096890	0.00381673
GTTCAC	11819	3096890	0.00381641
ATGGTA	11813	3096890	0.00381447
CAGCAG	11811	3096890	0.00381383
CCAACG	11801	3096890	0.0038106
GCCGCA	11796	3096890	0.00380898
TTGCCC	11785	3096890	0.00380543
TTGCCA	11784	3096890	0.00380511
TTGCGA	11783	3096890	0.00380478
CGCTTG	11783	3096890	0.00380478
CTGCCC	11781	3096890	0.00380414
TGTCGA	11778	3096890	0.00380317
TACCGG	11775	3096890	0.0038022
ATGAGG	11769	3096890	0.00380026
GTGACT	11766	3096890	0.0037993
CGCATG	11765	3096890	0.00379897
TCTTGC	11760	3096890	0.00379736
TGCAAG	11748	3096890	0.00379348
CCAGCT	11748	3096890	0.00379348
GTACCG	11732	3096890	0.00378832
CATTGC	11731	3096890	0.00378799
TCCCGG	11729	3096890	0.00378735
GTCCAA	11728	3096890	0.00378703
CCGTCC	11722	3096890	0.00378509
CCGCCG	11717	3096890	0.00378347
TCTCCG	11715	3096890	0.00378283
TGCCAA	11713	3096890	0.00378218
AGGTAG	11709	3096890	0.00378089
CATGCC	11705	3096890	0.0037796
TTAGCG	11703	3096890	0.00377895
GGAGTA	11703	3096890	0.00377895
GATGGA	11697	3096890	0.00377702
TTAGGG	11694	3096890	0.00377605
GACTTT	11686	3096890	0.00377346
TGGAGC	11684	3096890	0.00377282
CTGCTC	11681	3096890	0.00377185
AGCCAG	11677	3096890	0.00377056
AAATGT	11672	3096890	0.00376894
GTAGCC	11671	3096890	0.00376862
GCGAGC	11666	3096890	0.003767
GGAAAG	11653	3096890	0.00376281
CAGTCC	11649	3096890	0.00376152
GCGATT	11649	3096890	0.00376152
TCGACC	11645	3096890	0.00376022
GGTACC	11640	3096890	0.00375861
TGCGCA	11639	3096890	0.00375829
TACGCG	11636	3096890	0.00375732
GTGACG	11635	3096890	0.00375699
GTTCCC	11632	3096890	0.00375603
TTATGC	11630	3096890	0.00375538
GAAGCG	11629	3096890	0.00375506
TGCACG	11628	3096890	0.00375473
GCCTCC	11625	3096890	0.00375377
GCATTT	11623	3096890	0.00375312
CTCTGT	11621	3096890	0.00375247
GTCTCT	11621	3096890	0.00375247
CAGCCA	11616	3096890	0.00375086
ACACGG	11615	3096890	0.00375054
TTCAGC	11604	3096890	0.00374698
GTCCAT	11594	3096890	0.00374376
GTTAAC	11593	3096890	0.00374343
GCATCG	11593	3096890	0.00374343
CAATTG	11587	3096890	0.0037415
GACGTC	11584	3096890	0.00374053
GTATCG	11584	3096890	0.00374053
CACTGT	11583	3096890	0.0037402
CTGGAG	11580	3096890	0.00373924
CGTCCC	11580	3096890	0.00373924
TATGCC	11575	3096890	0.00373762
GAGTCA	11573	3096890	0.00373697
TCAATG	11565	3096890	0.00373439
GTAACG	11565	3096890	0.00373439
GAGCTG	11563	3096890	0.00373375
GGATGA	11554	3096890	0.00373084
GGTGAA	11554	3096890	0.00373084
CGCGCT	11550	3096890	0.00372955
CGCTTT	11545	3096890	0.00372793
GCGCTT	11539	3096890	0.003726
ACGGTA	11529	3096890	0.00372277
GAGAGT	11528	3096890	0.00372244
GGCATA	11527	3096890	0.00372212
GTGCAC	11521	3096890	0.00372018
GACCGT	11519	3096890	0.00371954
GCGGCC	11509	3096890	0.00371631
TTCTTG	11508	3096890	0.00371599
CAATGC	11495	3096890	0.00371179
CGGGAC	11495	3096890	0.00371179
CAAGCG	11492	3096890	0.00371082
GTTCCT	11492	3096890	0.00371082
GTTTAA	11487	3096890	0.00370921
CAGTCA	11482	3096890	0.00370759
CGTCAG	11477	3096890	0.00370598
CGTACG	11473	3096890	0.00370468
TCATTG	11471	3096890	0.00370404
TTTCCG	11467	3096890	0.00370275
TTGACG	11463	3096890	0.00370146
GCCTTT	11462	3096890	0.00370113
GATGAG	11460	3096890	0.00370049
ACCGCG	11456	3096890	0.00369919
GCACGT	11455	3096890	0.00369887
CACTGC	11450	3096890	0.00369726
ATGGAG	11448	3096890	0.00369661
GCACGC	11437	3096890	0.00369306
TCACGT	11434	3096890	0.00369209
TGAGCC	11432	3096890	0.00369145
CCGGTA	11428	3096890	0.00369015
TTGACT	11426	3096890	0.00368951
GGTGAT	11425	3096890	0.00368918
TTGGAC	11421	3096890	0.00368789
GTTATC	11421	3096890	0.00368789
ATTGCC	11415	3096890	0.00368596
CGACTT	11414	3096890	0.00368563
CACGTT	11411	3096890	0.00368466
TACAGT	11402	3096890	0.00368176
CTCCGG	11399	3096890	0.00368079
TCCAGT	11397	3096890	0.00368014
GACTGA	11396	3096890	0.00367982
TTTAGT	11388	3096890	0.00367724
AAGAGT	11385	3096890	0.00367627
TCGGAG	11382	3096890	0.0036753
GTACGC	11381	3096890	0.00367498
TATTGC	11373	3096890	0.00367239
CTGGAC	11372	3096890	0.00367207
GAGGCA	11371	3096890	0.00367175
AGGCTC	11361	3096890	0.00366852
CCGAGT	11360	3096890	0.0036682
AGTAGG	11358	3096890	0.00366755
CCAGTC	11357	3096890	0.00366723
CGATCG	11357	3096890	0.00366723
CGCCAC	11356	3096890	0.0036669
TTAAGT	11352	3096890	0.00366561
GGAGGA	11351	3096890	0.00366529
CGTTGA	11350	3096890	0.00366497
TGCTCG	11347	3096890	0.003664
TGGGAC	11344	3096890	0.00366303
TGTCAC	11339	3096890	0.00366142
TGACTT	11336	3096890	0.00366045
CCATGG	11336	3096890	0.00366045
GCCCAG	11336	3096890	0.00366045
CCCGTT	11335	3096890	0.00366012
CTCCGT	11330	3096890	0.00365851
TATCGG	11327	3096890	0.00365754
AGGGAT	11320	3096890	0.00365528
GTCTAG	11320	3096890	0.00365528
AGCCGT	11313	3096890	0.00365302
GGATCC	11311	3096890	0.00365237
GTATGA	11308	3096890	0.00365141
GGGGAC	11305	3096890	0.00365044
CAACGC	11293	3096890	0.00364656
TAGTCG	11283	3096890	0.00364333
ACAAGG	11281	3096890	0.00364269
GAATGC	11278	3096890	0.00364172
GCTAGC	11278	3096890	0.00364172
CCGGAC	11273	3096890	0.0036401
CTGCGA	11261	3096890	0.00363623
CGTCCA	11261	3096890	0.00363623
GGATAG	11259	3096890	0.00363558
TCAGCC	11258	3096890	0.00363526
CCGATG	11258	3096890	0.00363526
GAGTCC	11246	3096890	0.00363139
TCAGCT	11242	3096890	0.00363009
ATCTGC	11240	3096890	0.00362945
CCACGC	11239	3096890	0.00362912
TTTGAT	11238	3096890	0.0036288
CTTGCC	11234	3096890	0.00362751
GCTACG	11230	3096890	0.00362622
GCCCCG	11226	3096890	0.00362493
AATTTG	11221	3096890	0.00362331
GAGTCT	11219	3096890	0.00362267
ATAGGC	11208	3096890	0.00361911
ACAGTT	11207	3096890	0.00361879
CCGCGC	11207	3096890	0.00361879
GACCGC	11206	3096890	0.00361847
GGGAAT	11200	3096890	0.00361653
ATGTAG	11196	3096890	0.00361524
GTTTAC	11192	3096890	0.00361395
CCAAGT	11188	3096890	0.00361266
CCAATG	11187	3096890	0.00361233
AGACTG	11180	3096890	0.00361007
GGTATA	11180	3096890	0.00361007
AGTCCG	11176	3096890	0.00360878
ATGGCA	11174	3096890	0.00360814
GTCACT	11172	3096890	0.00360749
AGTTAG	11164	3096890	0.00360491
GCAGCA	11160	3096890	0.00360362
CGTCCT	11154	3096890	0.00360168
CCTGCC	11152	3096890	0.00360103
CAGTGA	11139	3096890	0.00359683
CATCTG	11135	3096890	0.00359554
AGGCGA	11133	3096890	0.0035949
ACAACG	11130	3096890	0.00359393
CATGCT	11126	3096890	0.00359264
CACGTC	11126	3096890	0.00359264
TCAAGT	11125	3096890	0.00359231
ATTCGG	11124	3096890	0.00359199
CTGTAT	11123	3096890	0.00359167
CCGCTT	11112	3096890	0.00358812
AACGTT	11101	3096890	0.00358456
AATCGG	11099	3096890	0.00358392
AGCAGG	11095	3096890	0.00358263
CACAGG	11089	3096890	0.00358069
CTGCAC	11086	3096890	0.00357972
TTTCAG	11085	3096890	0.0035794
CAGGTA	11078	3096890	0.00357714
CCAGCC	11076	3096890	0.00357649
CGAGGC	11076	3096890	0.00357649
GCCTGA	11075	3096890	0.00357617
TTTTGA	11074	3096890	0.00357585
TGCTAG	11067	3096890	0.00357359
CGATGC	11067	3096890	0.00357359
GAAAGT	11067	3096890	0.00357359
TAGGCA	11064	3096890	0.00357262
CGCAGG	11063	3096890	0.00357229
ACTTGG	11062	3096890	0.00357197
GGATCA	11060	3096890	0.00357132
TAACGT	11058	3096890	0.00357068
AGTTGA	11056	3096890	0.00357003
ATAGGG	11048	3096890	0.00356745
GCACTG	11046	3096890	0.0035668
TAGGTG	11038	3096890	0.00356422
GCTCTG	11029	3096890	0.00356131
ACTTGT	11028	3096890	0.00356099
AATGTC	11025	3096890	0.00356002
CCAAGG	11024	3096890	0.0035597
AACTGC	11023	3096890	0.00355938
GTTGAA	11023	3096890	0.00355938
CACGCC	11021	3096890	0.00355873
TGACCG	11020	3096890	0.00355841
TACGTC	11019	3096890	0.00355809
CCCGTC	11017	3096890	0.00355744
GATGTA	11017	3096890	0.00355744
GACAAC	11017	3096890	0.00355744
GACGGA	11017	3096890	0.00355744
GGACGA	11009	3096890	0.00355486
GTCTAC	11001	3096890	0.00355227
GTTCCA	11000	3096890	0.00355195
CTACGT	10999	3096890	0.00355163
CTAGGT	10998	3096890	0.0035513
GATCAG	10998	3096890	0.0035513
ATCGCG	10996	3096890	0.00355066
CGCCAG	10995	3096890	0.00355034
ATGGGA	10991	3096890	0.00354904
GACCAG	10989	3096890	0.0035484
GCTCGG	10987	3096890	0.00354775
AACGCG	10982	3096890	0.00354614
TTGTAC	10978	3096890	0.00354485
ATGTAT	10977	3096890	0.00354452
TGCCCT	10968	3096890	0.00354162
AGAGTT	10967	3096890	0.00354129
TCGGAT	10964	3096890	0.00354033
GCGCCC	10960	3096890	0.00353903
GGGATA	10959	3096890	0.00353871
GCGCTC	10956	3096890	0.00353774
TGGAAT	10948	3096890	0.00353516
AGGTTA	10945	3096890	0.00353419
GTCGCA	10934	3096890	0.00353064
TCCAGC	10932	3096890	0.00352999
TAAGTT	10929	3096890	0.00352902
CAAAGG	10928	3096890	0.0035287
CCCGGG	10927	3096890	0.00352838
GCTCCG	10926	3096890	0.00352806
CCACTG	10923	3096890	0.00352709
AAGCTG	10916	3096890	0.00352483
AACAGT	10908	3096890	0.00352224
TCCAGG	10908	3096890	0.00352224
CAACAG	10907	3096890	0.00352192
CCATGC	10907	3096890	0.00352192
CGTTAT	10897	3096890	0.00351869
GCTTCC	10893	3096890	0.0035174
CCGACC	10891	3096890	0.00351675
ACGTCT	10888	3096890	0.00351579
CTAGGG	10885	3096890	0.00351482
TCGCGC	10872	3096890	0.00351062
CAGCCT	10857	3096890	0.00350578
CGCCCG	10856	3096890	0.00350545
AGAGGC	10855	3096890	0.00350513
CTTCTG	10851	3096890	0.00350384
CGTCAC	10851	3096890	0.00350384
ATGTCA	10849	3096890	0.00350319
ACGCTG	10838	3096890	0.00349964
CCCTGT	10836	3096890	0.00349899
GTCCTT	10835	3096890	0.00349867
CTCGAG	10832	3096890	0.0034977
GATTTT	10832	3096890	0.0034977
TTTTTC	10830	3096890	0.00349706
ACGTCC	10825	3096890	0.00349544
ACGCGC	10824	3096890	0.00349512
CAACCG	10824	3096890	0.00349512
AACAGG	10819	3096890	0.0034935
GCATTC	10817	3096890	0.00349286
CGTCAT	10814	3096890	0.00349189
GTGAGA	10811	3096890	0.00349092
GTGAAA	10809	3096890	0.00349028
GCGCAT	10807	3096890	0.00348963
TGTACT	10802	3096890	0.00348802
CCCGCG	10802	3096890	0.00348802
ATCCGG	10798	3096890	0.00348672
GCAAGC	10797	3096890	0.0034864
ACAGTC	10792	3096890	0.00348479
GGTAAA	10791	3096890	0.00348446
AATTGC	10788	3096890	0.00348349
GGAAGC	10788	3096890	0.00348349
TTTGAC	10781	3096890	0.00348123
GCCGAG	10777	3096890	0.00347994
AGATTG	10776	3096890	0.00347962
TGCAAT	10776	3096890	0.00347962
GGCACC	10775	3096890	0.0034793
CGGAAG	10774	3096890	0.00347897
TAAGCG	10771	3096890	0.00347801
TCGACG	10771	3096890	0.00347801
CTTGCT	10769	3096890	0.00347736
GATAGT	10767	3096890	0.00347671
TTCCGC	10765	3096890	0.00347607
AGAGGG	10763	3096890	0.00347542
GCGAGG	10763	3096890	0.00347542
CACAGT	10755	3096890	0.00347284
TTCTCG	10745	3096890	0.00346961
GGAGCC	10742	3096890	0.00346864
ATCAGG	10732	3096890	0.00346541
TGTACC	10731	3096890	0.00346509
CGCGAC	10727	3096890	0.0034638
GGATAT	10724	3096890	0.00346283
GTAGCT	10723	3096890	0.00346251
GGGAAA	10719	3096890	0.00346121
AGCCGC	10716	3096890	0.00346025
ATGGAT	10714	3096890	0.0034596
GGATCT	10712	3096890	0.00345895
TTAATG	10708	3096890	0.00345766
GGGACT	10708	3096890	0.00345766
GAGCCA	10707	3096890	0.00345734
CAGGAG	10706	3096890	0.00345702
AGTTCT	10705	3096890	0.00345669
GGACTT	10704	3096890	0.00345637
TCTGCA	10703	3096890	0.00345605
CGTAGG	10702	3096890	0.00345572
CTATGT	10698	3096890	0.00345443
TCCTGC	10694	3096890	0.00345314
AGTCGC	10692	3096890	0.0034525
GGAGAG	10691	3096890	0.00345217
ACGGAT	10688	3096890	0.0034512
CAAGTC	10680	3096890	0.00344862
GATCGC	10678	3096890	0.00344798
ACTTGC	10672	3096890	0.00344604
GCCGTA	10672	3096890	0.00344604
GTCCCT	10662	3096890	0.00344281
TTAAGG	10653	3096890	0.0034399
GCCCTC	10649	3096890	0.00343861
GCAACT	10647	3096890	0.00343797
ACTGCA	10641	3096890	0.00343603
TAATTG	10639	3096890	0.00343538
ACGCCG	10638	3096890	0.00343506
TAGAGT	10633	3096890	0.00343344
TGAGTA	10630	3096890	0.00343248
TGTCTA	10622	3096890	0.00342989
GTCACA	10620	3096890	0.00342925
AGCATG	10603	3096890	0.00342376
CGACCA	10603	3096890	0.00342376
CCGGAT	10599	3096890	0.00342247
TCACTG	10598	3096890	0.00342214
GCCCAC	10598	3096890	0.00342214
GAGCCG	10597	3096890	0.00342182
CCTTTG	10595	3096890	0.00342117
ATCGTT	10586	3096890	0.00341827
TCTTCG	10581	3096890	0.00341665
TCCGCC	10576	3096890	0.00341504
TCGACT	10570	3096890	0.0034131
TGATCC	10568	3096890	0.00341246
GAAATG	10566	3096890	0.00341181
TTCGGA	10558	3096890	0.00340923
CGTCGA	10556	3096890	0.00340858
CCGCCT	10547	3096890	0.00340567
TGCCCA	10539	3096890	0.00340309
TAGTGA	10525	3096890	0.00339857
CGCCTC	10523	3096890	0.00339793
GTCAGA	10519	3096890	0.00339663
TTTTTT	10518	3096890	0.00339631
AGCAGC	10512	3096890	0.00339437
CGTCAA	10507	3096890	0.00339276
TCCCGC	10500	3096890	0.0033905
TGGATA	10500	3096890	0.0033905
GTCAAA	10500	3096890	0.0033905
TTAGTC	10489	3096890	0.00338695
GATCCG	10486	3096890	0.00338598
GGACAT	10484	3096890	0.00338533
AGCCTG	10477	3096890	0.00338307
GATGCT	10463	3096890	0.00337855
CGTATT	10462	3096890	0.00337823
AACGTC	10461	3096890	0.0033779
GGACGC	10461	3096890	0.0033779
CTCTGC	10460	3096890	0.00337758
CTCGTG	10451	3096890	0.00337468
TAACTG	10448	3096890	0.00337371
TTACTG	10445	3096890	0.00337274
CTGTAG	10437	3096890	0.00337016
ATGTTA	10435	3096890	0.00336951
GTTACT	10434	3096890	0.00336919
GACGAC	10429	3096890	0.00336757
CTAGCG	10413	3096890	0.00336241
TCCGAC	10408	3096890	0.00336079
GACCCG	10407	3096890	0.00336047
ATTTCG	10405	3096890	0.00335982
CGTGAA	10402	3096890	0.00335885
CACAGC	10399	3096890	0.00335788
AGGTAC	10397	3096890	0.00335724
CTGATT	10397	3096890	0.00335724
CCTGCT	10393	3096890	0.00335595
TCTCTG	10392	3096890	0.00335562
TTGAAG	10388	3096890	0.00335433
ATCGTC	10387	3096890	0.00335401
AGTCAA	10385	3096890	0.00335336
TTGATC	10381	3096890	0.00335207
TCTGAG	10381	3096890	0.00335207
GATACG	10379	3096890	0.00335143
GTATCC	10379	3096890	0.00335143
TACCGT	10372	3096890	0.00334917
GAGGAG	10371	3096890	0.00334884
CTGTTA	10369	3096890	0.0033482
ATGCCA	10366	3096890	0.00334723
CAGCAT	10366	3096890	0.00334723
CAGGGA	10356	3096890	0.003344
CTGTAC	10354	3096890	0.00334335
ATGCAT	10353	3096890	0.00334303
AGTTCA	10340	3096890	0.00333883
CGACAG	10337	3096890	0.00333786
GCGTAA	10334	3096890	0.0033369
CACCGT	10333	3096890	0.00333657
TTGATT	10330	3096890	0.0033356
TCTCGG	10329	3096890	0.00333528
TGCACC	10328	3096890	0.00333496
CCATTG	10326	3096890	0.00333431
AGTGAA	10325	3096890	0.00333399
TGCTCT	10322	3096890	0.00333302
CGACGC	10322	3096890	0.00333302
GCTTCT	10322	3096890	0.00333302
AAAGCG	10321	3096890	0.0033327
GAGGTA	10320	3096890	0.00333238
GCATGA	10320	3096890	0.00333238
GATGCA	10315	3096890	0.00333076
ACCGTC	10314	3096890	0.00333044
GTATTC	10313	3096890	0.00333012
GCTATG	10308	3096890	0.0033285
CTCTGG	10303	3096890	0.00332689
ACAGCC	10294	3096890	0.00332398
GCATCT	10291	3096890	0.00332301
CGTTAC	10287	3096890	0.00332172
ATCAGT	10284	3096890	0.00332075
CTTCCG	10282	3096890	0.00332011
CTAGTT	10270	3096890	0.00331623
ACTGCT	10264	3096890	0.00331429
TCACGC	10249	3096890	0.00330945
GCATCC	10248	3096890	0.00330913
GCGCGA	10247	3096890	0.0033088
TACATG	10244	3096890	0.00330783
TCGATG	10236	3096890	0.00330525
AACCGG	10234	3096890	0.00330461
CCGGAG	10233	3096890	0.00330428
ACCGTT	10229	3096890	0.00330299
GCTAAC	10223	3096890	0.00330105
CTCCCG	10220	3096890	0.00330008
CGCTCC	10220	3096890	0.00330008
GCTCCC	10218	3096890	0.00329944
CTGACC	10216	3096890	0.00329879
ACGGGA	10213	3096890	0.00329782
AGGACG	10208	3096890	0.00329621
GTAAGC	10206	3096890	0.00329556
GCGCAA	10203	3096890	0.0032946
GCGCAC	10203	3096890	0.0032946
ACATGC	10194	3096890	0.00329169
ACCTGG	10193	3096890	0.00329137
GAGTAG	10186	3096890	0.00328911
CGCCAA	10184	3096890	0.00328846
CAGATG	10176	3096890	0.00328588
GTCGAG	10174	3096890	0.00328523
ACTTTC	10172	3096890	0.00328459
GGCACT	10170	3096890	0.00328394
AGCTTG	10166	3096890	0.00328265
GACATG	10165	3096890	0.00328233
GCCAGA	10160	3096890	0.00328071
AGTTCC	10158	3096890	0.00328006
ATAGGT	10156	3096890	0.00327942
CAAAGT	10154	3096890	0.00327877
CAGGAT	10148	3096890	0.00327684
GCCTCT	10148	3096890	0.00327684
AGCCAC	10144	3096890	0.00327554
TGAGGA	10142	3096890	0.0032749
GACCTG	10140	3096890	0.00327425
TCGTGA	10135	3096890	0.00327264
CGAATG	10135	3096890	0.00327264
ATGCGA	10131	3096890	0.00327135
TTCCTG	10128	3096890	0.00327038
TGCCCC	10125	3096890	0.00326941
GTTACC	10121	3096890	0.00326812
CGATTT	10117	3096890	0.00326683
CGGGAA	10117	3096890	0.00326683
CCCAGT	10114	3096890	0.00326586
TGCAAC	10110	3096890	0.00326457
GCTCTC	10108	3096890	0.00326392
TGAAGC	10104	3096890	0.00326263
GGAACG	10102	3096890	0.00326198
TATGAG	10100	3096890	0.00326134
CAGCGA	10100	3096890	0.00326134
GCAACA	10099	3096890	0.00326101
TCGCCA	10095	3096890	0.00325972
AGTCTC	10088	3096890	0.00325746
CGCCGA	10079	3096890	0.00325456
AGGCAC	10077	3096890	0.00325391
TCCGCT	10074	3096890	0.00325294
TCGCCC	10074	3096890	0.00325294
CTGATC	10074	3096890	0.00325294
AGCCAA	10072	3096890	0.0032523
CGAAGG	10071	3096890	0.00325197
CGGAAT	10069	3096890	0.00325133
GGGACA	10065	3096890	0.00325003
GTCCCA	10063	3096890	0.00324939
TAATGC	10059	3096890	0.0032481
TTAGGT	10058	3096890	0.00324777
AAGGTA	10056	3096890	0.00324713
TACAGC	10056	3096890	0.00324713
TCCATG	10056	3096890	0.00324713
GAGATG	10056	3096890	0.00324713
AGCGCC	10047	3096890	0.00324422
CGCAGC	10047	3096890	0.00324422
GCGCAG	10046	3096890	0.0032439
CAGAGG	10043	3096890	0.00324293
CGAGGT	10041	3096890	0.00324229
TTGTAA	10040	3096890	0.00324196
GCACCG	10029	3096890	0.00323841
TCATCG	10026	3096890	0.00323744
GCGAAC	10022	3096890	0.00323615
AATGCC	10018	3096890	0.00323486
CAACTT	10016	3096890	0.00323421
CTTCGC	10016	3096890	0.00323421
CGACTC	10015	3096890	0.00323389
TTTCTC	10006	3096890	0.00323098
ATATTG	10001	3096890	0.00322937
TCGTCA	9996	3096890	0.00322775
GCACAG	9993	3096890	0.00322679
GCCTAC	9992	3096890	0.00322646
ATTGCT	9978	3096890	0.00322194
ACCAGC	9973	3096890	0.00322033
TCTGGA	9973	3096890	0.00322033
AAGTCG	9963	3096890	0.0032171
ACCAGG	9961	3096890	0.00321645
CGTTTA	9955	3096890	0.00321452
AGTTAT	9954	3096890	0.00321419
TTCCCG	9949	3096890	0.00321258
GCGACA	9948	3096890	0.00321225
TAGTTC	9938	3096890	0.00320903
CAGTTA	9938	3096890	0.00320903
GCAGGA	9938	3096890	0.00320903
GTATCT	9929	3096890	0.00320612
CATTCG	9922	3096890	0.00320386
TCACCG	9917	3096890	0.00320224
GCAATT	9915	3096890	0.0032016
CAGCCC	9912	3096890	0.00320063
TACTGC	9903	3096890	0.00319772
CAGCTC	9901	3096890	0.00319708
GTAATT	9895	3096890	0.00319514
TCGCCT	9883	3096890	0.00319127
GCGTAG	9880	3096890	0.0031903
ATAAGG	9873	3096890	0.00318804
GATGAT	9871	3096890	0.00318739
CCTTGG	9866	3096890	0.00318578
GTCTCA	9864	3096890	0.00318513
TATCGT	9858	3096890	0.00318319
GAGTAT	9853	3096890	0.00318158
AAGTTC	9850	3096890	0.00318061
ATGCCT	9847	3096890	0.00317964
TTCGCT	9847	3096890	0.00317964
TTTACG	9846	3096890	0.00317932
CCACCG	9842	3096890	0.00317803
AGAGGT	9835	3096890	0.00317577
TACGGA	9834	3096890	0.00317544
CCGCCA	9834	3096890	0.00317544
ACGATG	9831	3096890	0.00317448
TTGACC	9826	3096890	0.00317286
GGATAC	9825	3096890	0.00317254
ACCTGT	9821	3096890	0.00317125
GTCCCC	9821	3096890	0.00317125
AAAAGG	9820	3096890	0.00317092
GTCATA	9810	3096890	0.00316769
CGTATC	9809	3096890	0.00316737
TTCTCC	9807	3096890	0.00316673
CCGTCA	9805	3096890	0.00316608
TATGCT	9801	3096890	0.00316479
TAGCCG	9801	3096890	0.00316479
ACTGAC	9797	3096890	0.0031635
CATGAG	9791	3096890	0.00316156
AGTACG	9790	3096890	0.00316124
GACTTC	9788	3096890	0.00316059
TATCTG	9781	3096890	0.00315833
CACCGC	9779	3096890	0.00315768
TAGTCT	9778	3096890	0.00315736
GGGAGA	9774	3096890	0.00315607
CCATCG	9773	3096890	0.00315575
TTGAGC	9770	3096890	0.00315478
CCGCTC	9769	3096890	0.00315445
TGGAAA	9763	3096890	0.00315252
CCTTGC	9763	3096890	0.00315252
CGAGTC	9760	3096890	0.00315155
TGACAG	9757	3096890	0.00315058
CGAGGG	9754	3096890	0.00314961
ACGGAG	9751	3096890	0.00314864
CTCCGC	9750	3096890	0.00314832
GTAAAG	9738	3096890	0.00314444
ATCGCC	9736	3096890	0.0031438
AAAGTT	9733	3096890	0.00314283
ATTCTG	9731	3096890	0.00314218
ACCGAC	9731	3096890	0.00314218
GGTAGA	9730	3096890	0.00314186
AAACTG	9725	3096890	0.00314025
ACTGAG	9724	3096890	0.00313992
CGCTTC	9723	3096890	0.0031396
TTTTCC	9717	3096890	0.00313766
CACGCT	9709	3096890	0.00313508
GCCAAA	9709	3096890	0.00313508
ATTCGT	9707	3096890	0.00313443
GATTGA	9705	3096890	0.00313379
GCAGTA	9703	3096890	0.00313314
ACCGCC	9702	3096890	0.00313282
CCGTGA	9699	3096890	0.00313185
ACATTG	9698	3096890	0.00313153
CCGCAG	9685	3096890	0.00312733
CGCCTT	9684	3096890	0.00312701
[truncated: 2,097 more rows]

## Sheet: 6mer, R3
Motif	Counts_by_reads	Total_reads	Fraction_by_reads
GTGTGT	294879	6761810	0.0436095
TGTGTG	246353	6761810	0.036433
GGTGTG	187845	6761810	0.0277803
TGTGTT	184054	6761810	0.0272196
GTGTGG	182493	6761810	0.0269888
CGTGTG	162492	6761810	0.0240308
AGTGTG	162040	6761810	0.023964
TTGTGT	158540	6761810	0.0234464
GTTGTG	156562	6761810	0.0231539
GCGTGT	148833	6761810	0.0220108
GTGTTG	146541	6761810	0.0216719
GTGTGC	145035	6761810	0.0214491
GTGTTT	129184	6761810	0.0191049
TGTTGT	128776	6761810	0.0190446
TGGTGT	128354	6761810	0.0189822
TGTGGT	127664	6761810	0.0188802
GGCGTG	126435	6761810	0.0186984
GTGGTG	116564	6761810	0.0172386
TGCGTG	116083	6761810	0.0171674
ATGTGT	115299	6761810	0.0170515
GAGTGT	113132	6761810	0.016731
TGTGGG	108296	6761810	0.0160158
TGTTTG	107642	6761810	0.0159191
GTGTGA	105973	6761810	0.0156723
GTGCGT	105464	6761810	0.015597
GTGGTT	104789	6761810	0.0154972
TGTGTC	103566	6761810	0.0153163
GTTTGT	102783	6761810	0.0152005
GTGGGT	102003	6761810	0.0150852
GGAGTG	99984	6761810	0.0147866
GGGTGT	99208	6761810	0.0146718
GCGTGG	97563	6761810	0.0144285
GGTGTT	97275	6761810	0.0143859
TGAGTG	96110	6761810	0.0142136
CGTGTT	94453	6761810	0.0139686
CGGTGT	94282	6761810	0.0139433
TTTGTG	93862	6761810	0.0138812
GGTTGT	92364	6761810	0.0136597
CAGTGT	92064	6761810	0.0136153
GTTGTT	88397	6761810	0.013073
TGTGCG	87991	6761810	0.0130129
GTGAGT	87660	6761810	0.012964
GTGTTC	86120	6761810	0.0127362
CTGTGT	85111	6761810	0.012587
AGTGTT	84640	6761810	0.0125174
TGGCGT	84373	6761810	0.0124779
GATGTG	83428	6761810	0.0123381
CGTGGT	83253	6761810	0.0123122
TGGTTG	82871	6761810	0.0122557
GCGTGC	81435	6761810	0.0120434
TGTGTA	81015	6761810	0.0119813
GGTTTG	80979	6761810	0.0119759
GGGGTG	80467	6761810	0.0119002
GAGTGG	80292	6761810	0.0118743
GTGGTC	80279	6761810	0.0118724
GTGGGC	79329	6761810	0.0117319
AGTGGT	78951	6761810	0.011676
CGCGTG	78658	6761810	0.0116327
GGTGGT	77792	6761810	0.0115046
GCGGTG	77636	6761810	0.0114815
TAGTGT	77432	6761810	0.0114514
TGGGGT	76993	6761810	0.0113864
GTGGGG	76933	6761810	0.0113776
TTGTGG	76918	6761810	0.0113754
TGTGAG	76689	6761810	0.0113415
TGTTGG	76237	6761810	0.0112746
CCGTGT	75811	6761810	0.0112116
CGTTGT	75208	6761810	0.0111225
TCGTGT	75059	6761810	0.0111004
GTCGTG	74906	6761810	0.0110778
CGGCGT	74861	6761810	0.0110711
GCAGTG	74454	6761810	0.011011
GGGTTG	73839	6761810	0.01092
GTTTGG	73591	6761810	0.0108833
TGCGTT	73372	6761810	0.0108509
TGTGGA	72851	6761810	0.0107739
GTAGTG	72114	6761810	0.0106649
TGGGTT	72005	6761810	0.0106488
TTGTTG	71990	6761810	0.0106466
TTGTGC	71323	6761810	0.0105479
GTTGGT	71219	6761810	0.0105325
GGTGGG	71103	6761810	0.0105154
ACGTGT	70883	6761810	0.0104828
TTGCGT	70562	6761810	0.0104354
AAGTGT	70515	6761810	0.0104284
GGGTGG	70510	6761810	0.0104277
GTGTTA	70360	6761810	0.0104055
GCGTTG	69878	6761810	0.0103342
GCTGTG	69771	6761810	0.0103184
TGTGCT	69202	6761810	0.0102342
GTTTTG	68821	6761810	0.0101779
TGGGTG	68656	6761810	0.0101535
GGCGTT	68591	6761810	0.0101439
TGTGCC	68547	6761810	0.0101374
GTGTCT	68302	6761810	0.0101011
GGTTGG	68140	6761810	0.0100772
GTGCGG	67516	6761810	0.0099849
TGGTTT	67434	6761810	0.00997277
TGTGGC	66957	6761810	0.00990223
TGTTTT	66567	6761810	0.00984455
CATGTG	66254	6761810	0.00979826
TGGTGG	66182	6761810	0.00978762
GGCGGT	65955	6761810	0.00975405
GTTTGC	65917	6761810	0.00974843
AGCGTG	65915	6761810	0.00974813
GTGGCG	65544	6761810	0.00969326
CGTGTC	65188	6761810	0.00964061
CGTGGG	64900	6761810	0.00959802
TGGAGT	64615	6761810	0.00955587
TGTGAT	63929	6761810	0.00945442
ATGTGG	63745	6761810	0.00942721
TGGGTC	63162	6761810	0.00934099
GTGTCG	62711	6761810	0.00927429
TTGTTT	62501	6761810	0.00924324
TGCAGT	62237	6761810	0.00920419
GTTGGC	62016	6761810	0.00917151
GGGCGG	61906	6761810	0.00915524
GTGTCC	61630	6761810	0.00911442
GGCTGT	61475	6761810	0.0090915
GGTCTG	61337	6761810	0.00907109
TGTTGC	61079	6761810	0.00903294
AGTGGG	61018	6761810	0.00902392
GGGCGT	60995	6761810	0.00902051
GGCATG	60904	6761810	0.00900706
GTGGTA	60879	6761810	0.00900336
GTGGAG	60857	6761810	0.00900011
TGGCTG	60838	6761810	0.0089973
TGATGT	60812	6761810	0.00899345
GGCGGG	60786	6761810	0.0089896
GTTGGG	60680	6761810	0.00897393
GTTGTC	60678	6761810	0.00897363
GTGTAT	60610	6761810	0.00896358
GCCGTG	60519	6761810	0.00895012
AGTTGT	60451	6761810	0.00894006
GGCTGG	60330	6761810	0.00892217
CGTTTG	60255	6761810	0.00891108
TGTGCA	60253	6761810	0.00891078
TTTGTT	60211	6761810	0.00890457
TATGTG	59898	6761810	0.00885828
GTGCTG	59814	6761810	0.00884586
ATTGTG	59659	6761810	0.00882293
TGTCGT	59539	6761810	0.00880519
TGGCGG	59140	6761810	0.00874618
GGGGTT	59060	6761810	0.00873435
GGTCGT	58925	6761810	0.00871438
GTGGCT	58854	6761810	0.00870388
GGTCAG	58579	6761810	0.00866321
GGTGCG	58551	6761810	0.00865907
GTGCAG	58547	6761810	0.00865848
GTATGT	58165	6761810	0.00860199
GTTGCG	58145	6761810	0.00859903
TTTTGT	58135	6761810	0.00859755
GGATGT	57745	6761810	0.00853987
GCGTTT	57715	6761810	0.00853544
GTGGAT	57533	6761810	0.00850852
TGGGCG	56979	6761810	0.00842659
CGTGGC	56675	6761810	0.00838163
CGTGCG	56595	6761810	0.0083698
GAGTGC	56363	6761810	0.00833549
GCGTTC	56253	6761810	0.00831922
GGGCTG	56093	6761810	0.00829556
AGGTGT	55949	6761810	0.00827426
GTGTAG	55876	6761810	0.00826347
GCGCGT	55425	6761810	0.00819677
CGGTTG	55337	6761810	0.00818376
GGCAGT	55061	6761810	0.00814294
GCATGT	54909	6761810	0.00812046
TGTAGT	54796	6761810	0.00810375
GTGCCG	54652	6761810	0.00808245
GTCGGC	54631	6761810	0.00807935
AGTGTC	54547	6761810	0.00806692
GTGATG	54482	6761810	0.00805731
TTGGTG	54434	6761810	0.00805021
GGGTTT	54430	6761810	0.00804962
TGCCGT	54358	6761810	0.00803897
AATGTG	54331	6761810	0.00803498
CGGTGG	54296	6761810	0.0080298
GGTTGC	54194	6761810	0.00801472
GGGTCA	54084	6761810	0.00799845
TGGTCT	54080	6761810	0.00799786
GGGGGT	54070	6761810	0.00799638
GGTATG	54037	6761810	0.0079915
GTCTGT	53849	6761810	0.0079637
GCGGCG	53788	6761810	0.00795467
GCGGGT	53767	6761810	0.00795157
ATGCGT	53649	6761810	0.00793412
GCGGGG	53636	6761810	0.0079322
AGGCGT	53596	6761810	0.00792628
TGCTGT	53563	6761810	0.0079214
GGCGGC	53535	6761810	0.00791726
GGGTGC	53317	6761810	0.00788502
GCGGGC	53262	6761810	0.00787689
GGCCGT	53196	6761810	0.00786712
GCGTGA	53189	6761810	0.00786609
GGTCGG	53099	6761810	0.00785278
GGGAGT	53079	6761810	0.00784982
CAGTGG	53045	6761810	0.00784479
TTGGTT	52965	6761810	0.00783296
GGGCCA	52954	6761810	0.00783134
TGGTCG	52923	6761810	0.00782675
GTCTGG	52735	6761810	0.00779895
TGTCTG	52710	6761810	0.00779525
GTGGGA	52582	6761810	0.00777632
TGCGGG	52570	6761810	0.00777455
AGAGTG	52317	6761810	0.00773713
ATGTGC	52270	6761810	0.00773018
GGTGTC	52127	6761810	0.00770903
GTGAGG	52073	6761810	0.00770104
GGCCAG	52049	6761810	0.0076975
CGCGTT	51894	6761810	0.00767457
TGTATG	51796	6761810	0.00766008
CAGCGT	51792	6761810	0.00765949
CGTGCC	51769	6761810	0.00765609
TGCGGT	51577	6761810	0.00762769
TGGTCA	51560	6761810	0.00762518
GTTCGT	51465	6761810	0.00761113
TTCGTG	51396	6761810	0.00760092
TGTTCG	51184	6761810	0.00756957
GGCCTG	51160	6761810	0.00756602
ATGTTG	51144	6761810	0.00756366
TTGGCG	50799	6761810	0.00751263
TGCGTC	50794	6761810	0.00751189
GACGTG	50776	6761810	0.00750923
GAAGTG	50647	6761810	0.00749015
TGGGCC	50603	6761810	0.00748365
TTGGTC	50440	6761810	0.00745954
TGGTGC	50388	6761810	0.00745185
GTGGCC	50221	6761810	0.00742715
CTGTGC	50163	6761810	0.00741858
TTTGGT	50114	6761810	0.00741133
AGTGGC	50040	6761810	0.00740039
GGCAGG	50039	6761810	0.00740024
GGTCAA	49721	6761810	0.00735321
GTGCAT	49684	6761810	0.00734774
TCTGTG	49608	6761810	0.0073365
GGGGTC	49568	6761810	0.00733058
TGGTCC	49411	6761810	0.00730736
CTTGTG	49396	6761810	0.00730514
GGCTGC	49358	6761810	0.00729952
GTGCGC	49310	6761810	0.00729243
GGGATG	49309	6761810	0.00729228
CGGGTG	49238	6761810	0.00728178
CTGGGT	49165	6761810	0.00727098
GCGGTT	49137	6761810	0.00726684
GGATGG	49025	6761810	0.00725028
GGTCAT	48965	6761810	0.0072414
GGGCAG	48952	6761810	0.00723948
GGGTCG	48908	6761810	0.00723297
TTGGGT	48898	6761810	0.0072315
CTGGTG	48885	6761810	0.00722957
TGAGTT	48782	6761810	0.00721434
TAGTGG	48720	6761810	0.00720517
TGGTTC	48656	6761810	0.00719571
GCGGCA	48587	6761810	0.0071855
GAGTTG	48564	6761810	0.0071821
GTGCCT	48380	6761810	0.00715489
AGTGCG	48304	6761810	0.00714365
GTCGGT	48254	6761810	0.00713625
CGGCTG	48100	6761810	0.00711348
TGGGGC	48093	6761810	0.00711244
GGTCCG	48058	6761810	0.00710727
AGTTTG	48010	6761810	0.00710017
GCTGTT	47948	6761810	0.007091
AGGGTG	47823	6761810	0.00707251
TGGATG	47814	6761810	0.00707118
CGCGGT	47602	6761810	0.00703983
TTTGGC	47598	6761810	0.00703924
CGGCAT	47588	6761810	0.00703776
GTGGAC	47576	6761810	0.00703599
GGCGTC	47551	6761810	0.00703229
GGTTTT	47495	6761810	0.00702401
CTGTGG	47468	6761810	0.00702001
GTGTCA	47438	6761810	0.00701558
GCTGGT	47309	6761810	0.0069965
GGCAGC	47281	6761810	0.00699236
AGGCGG	47191	6761810	0.00697905
TGTCGG	47187	6761810	0.00697846
GCTGGC	47097	6761810	0.00696515
GATTGT	47067	6761810	0.00696071
GGCCAC	47067	6761810	0.00696071
GTGCTT	47053	6761810	0.00695864
GGCAAC	47025	6761810	0.0069545
GGTGGA	46951	6761810	0.00694356
CTGTTG	46835	6761810	0.0069264
TCAGTG	46827	6761810	0.00692522
CGGGGT	46820	6761810	0.00692418
TGTTTC	46744	6761810	0.00691294
CGTGCT	46706	6761810	0.00690732
GGTAGT	46671	6761810	0.00690215
TTGGCT	46656	6761810	0.00689993
GGGCCG	46584	6761810	0.00688928
GTCGTT	46471	6761810	0.00687257
TGGCTT	46470	6761810	0.00687242
TGCATG	46440	6761810	0.00686798
CCGCGT	46437	6761810	0.00686754
TCGTGG	46253	6761810	0.00684033
TGGGCT	46208	6761810	0.00683367
TGGGGG	46195	6761810	0.00683175
TGGGCA	46116	6761810	0.00682007
CGTTGG	46041	6761810	0.00680898
ATGGTG	46023	6761810	0.00680631
GTGCCA	45926	6761810	0.00679197
GGCGCG	45911	6761810	0.00678975
GCTGGG	45828	6761810	0.00677748
TCCGTG	45628	6761810	0.0067479
CGAGTG	45572	6761810	0.00673962
GTCAGT	45500	6761810	0.00672897
GTCTGC	45472	6761810	0.00672483
CCAGTG	45457	6761810	0.00672261
GGTCAC	45443	6761810	0.00672054
GGCCAT	45406	6761810	0.00671507
TTTGCG	45398	6761810	0.00671388
TGCGCG	45369	6761810	0.00670959
TGGCCG	45363	6761810	0.00670871
CTGCGT	45318	6761810	0.00670205
GCAGGC	45275	6761810	0.00669569
GCGGAC	45081	6761810	0.006667
GGCGGA	45013	6761810	0.00665695
GTTCGG	44954	6761810	0.00664822
GTCCGT	44877	6761810	0.00663683
GTGCGA	44867	6761810	0.00663535
ACGGTC	44829	6761810	0.00662973
TTGTGA	44815	6761810	0.00662766
ATGGGT	44756	6761810	0.00661894
GGCCGG	44751	6761810	0.0066182
AGGTCA	44684	6761810	0.00660829
GGATTG	44661	6761810	0.00660489
CTGGTC	44635	6761810	0.00660104
TGGCAG	44516	6761810	0.00658344
ACGTGG	44514	6761810	0.00658315
CGGCGG	44499	6761810	0.00658093
TGGCCA	44445	6761810	0.00657294
GGGTCT	44439	6761810	0.00657206
GTTGCC	44418	6761810	0.00656895
ACGGTG	44411	6761810	0.00656792
GCATGG	44407	6761810	0.00656732
GATGTT	44355	6761810	0.00655963
TTGAGT	44310	6761810	0.00655298
AGGCCA	44293	6761810	0.00655047
CGGCAG	44293	6761810	0.00655047
GGGGCG	44267	6761810	0.00654662
GGTCCA	44252	6761810	0.0065444
CGGTGC	44239	6761810	0.00654248
GATGGT	44234	6761810	0.00654174
AAGTGG	44143	6761810	0.00652828
TGCTGG	44143	6761810	0.00652828
GGCTTG	44092	6761810	0.00652074
GTGATT	44042	6761810	0.00651334
GGTTCG	44008	6761810	0.00650832
GCGCGG	43994	6761810	0.00650625
CGGTTT	43986	6761810	0.00650506
CGTCGT	43972	6761810	0.00650299
GGAGTT	43830	6761810	0.00648199
CTGGGG	43759	6761810	0.00647149
GGACGG	43751	6761810	0.00647031
CGGTCG	43747	6761810	0.00646972
GTATGG	43703	6761810	0.00646321
CTGGCG	43700	6761810	0.00646277
TCGCGT	43662	6761810	0.00645715
CGGTCA	43652	6761810	0.00645567
GTTTTT	43614	6761810	0.00645005
AGGCTG	43564	6761810	0.00644265
CAGTGC	43533	6761810	0.00643807
GCGGTC	43442	6761810	0.00642461
GCAGTT	43356	6761810	0.00641189
TACGTG	43312	6761810	0.00640539
TGGTAT	43271	6761810	0.00639932
TTGTTC	43226	6761810	0.00639267
AGGTTG	43218	6761810	0.00639148
TTTGTC	43180	6761810	0.00638586
GTCATG	43175	6761810	0.00638512
GGGCAA	43155	6761810	0.00638217
GACGGC	43124	6761810	0.00637758
TTGGGC	43092	6761810	0.00637285
CAGTTG	43007	6761810	0.00636028
AGTTGG	42862	6761810	0.00633884
GCTGTC	42843	6761810	0.00633603
ATGGTC	42817	6761810	0.00633218
CCTGTG	42778	6761810	0.00632641
GGGGCC	42763	6761810	0.00632419
CTGGGC	42737	6761810	0.00632035
TCGGCG	42659	6761810	0.00630881
GCCACG	42611	6761810	0.00630172
GTCGTC	42607	6761810	0.00630112
GCCGTT	42602	6761810	0.00630038
CAGGGT	42590	6761810	0.00629861
TGTGAA	42589	6761810	0.00629846
CTGGTT	42556	6761810	0.00629358
ATGTTT	42515	6761810	0.00628752
GACGGT	42463	6761810	0.00627983
TTGGCC	42459	6761810	0.00627924
CATGGT	42403	6761810	0.00627095
GTGGCA	42346	6761810	0.00626252
CGGTCC	42339	6761810	0.00626149
GCCTGT	42332	6761810	0.00626045
TGATTG	42320	6761810	0.00625868
TGATGG	42306	6761810	0.00625661
GGCTGA	42247	6761810	0.00624788
GGTGGC	42236	6761810	0.00624626
CGGGTC	42217	6761810	0.00624345
TGGCCT	42192	6761810	0.00623975
ATGGTT	42183	6761810	0.00623842
CGTGTA	42179	6761810	0.00623783
GTCAGG	42169	6761810	0.00623635
GCGTCC	42108	6761810	0.00622733
CAAGTG	42090	6761810	0.00622466
CACGTG	42080	6761810	0.00622319
TGGGAG	42077	6761810	0.00622274
CGGTCT	41961	6761810	0.00620559
CGTGGA	41936	6761810	0.00620189
TTAGTG	41932	6761810	0.0062013
CCGTGG	41893	6761810	0.00619553
CGTTGC	41821	6761810	0.00618488
AGCGGT	41646	6761810	0.006159
GCGTCG	41551	6761810	0.00614495
GTTTCG	41395	6761810	0.00612188
GGTGAG	41345	6761810	0.00611449
GGCTTT	41344	6761810	0.00611434
CTGAGT	41333	6761810	0.00611271
GTGTAC	41292	6761810	0.00610665
GTTAGT	41258	6761810	0.00610162
CGGAGT	41253	6761810	0.00610088
CGATGT	41225	6761810	0.00609674
CAGGTC	41210	6761810	0.00609452
GCCATG	41154	6761810	0.00608624
CGCGTC	41143	6761810	0.00608461
ACAGTG	41093	6761810	0.00607722
CGGGTT	41090	6761810	0.00607678
CGGGCA	41032	6761810	0.0060682
CATGTT	41001	6761810	0.00606361
GTGTAA	40986	6761810	0.00606139
GGGTTC	40982	6761810	0.0060608
CGTGCA	40974	6761810	0.00605962
TCGGTG	40957	6761810	0.00605711
TGTCCG	40945	6761810	0.00605533
TCGTGC	40922	6761810	0.00605193
GTCAGC	40917	6761810	0.00605119
GCCAGT	40911	6761810	0.0060503
GTCGCG	40898	6761810	0.00604838
GGTGCC	40890	6761810	0.0060472
GCGGTA	40878	6761810	0.00604542
GTTGCT	40876	6761810	0.00604513
ACTGTG	40874	6761810	0.00604483
TGCCTG	40858	6761810	0.00604246
GTTCTG	40838	6761810	0.00603951
GCTTGT	40829	6761810	0.00603818
TGTTGA	40823	6761810	0.00603729
GTCTTG	40821	6761810	0.00603699
ACGGCG	40797	6761810	0.00603344
TGCAGG	40774	6761810	0.00603004
GGCCAA	40740	6761810	0.00602501
GCGTCT	40715	6761810	0.00602132
CGTCTG	40677	6761810	0.0060157
GATGGC	40643	6761810	0.00601067
CGCGGG	40574	6761810	0.00600046
GTTGAG	40557	6761810	0.00599795
TGAGGT	40548	6761810	0.00599662
AGGGGT	40536	6761810	0.00599484
TGACGT	40528	6761810	0.00599366
GGTGTA	40385	6761810	0.00597251
TCGGTC	40377	6761810	0.00597133
CTGGCT	40351	6761810	0.00596749
GTTATG	40350	6761810	0.00596734
TGTTCT	40339	6761810	0.00596571
ATGGCG	40331	6761810	0.00596453
TGTTAT	40329	6761810	0.00596423
GGTCGC	40284	6761810	0.00595758
TGGTAG	40283	6761810	0.00595743
ACGTGC	40264	6761810	0.00595462
TGTCTC	40201	6761810	0.0059453
CCGTTG	40168	6761810	0.00594042
GGTGCT	40133	6761810	0.00593525
GGCCCG	40109	6761810	0.0059317
AACGTG	40049	6761810	0.00592282
CAACGT	40012	6761810	0.00591735
GCCTGG	39960	6761810	0.00590966
GTGCTC	39947	6761810	0.00590774
GGGTCC	39940	6761810	0.0059067
TGTTCC	39937	6761810	0.00590626
GGCAAG	39894	6761810	0.0058999
CAGGCC	39892	6761810	0.0058996
TTCGGC	39887	6761810	0.00589886
CTGGCC	39868	6761810	0.00589605
CGGGCC	39863	6761810	0.00589532
GTTGTA	39836	6761810	0.00589132
CGTTCG	39811	6761810	0.00588762
CGGGCG	39811	6761810	0.00588762
GCCAGG	39811	6761810	0.00588762
CGTTTT	39810	6761810	0.00588748
TGTTAG	39750	6761810	0.0058786
TGTCAG	39719	6761810	0.00587402
GATGGG	39715	6761810	0.00587343
TTTTGG	39714	6761810	0.00587328
AGGCCG	39667	6761810	0.00586633
GGTTGA	39661	6761810	0.00586544
GGCCGC	39651	6761810	0.00586396
GGGGGC	39650	6761810	0.00586381
CATTGT	39639	6761810	0.00586219
GTTTGA	39613	6761810	0.00585834
GTGAAG	39544	6761810	0.00584814
TTGGGG	39527	6761810	0.00584562
TTTTTG	39521	6761810	0.00584474
CTTTGT	39447	6761810	0.00583379
GTCAAC	39434	6761810	0.00583187
AGTGCC	39406	6761810	0.00582773
GCCGGC	39387	6761810	0.00582492
TTGTCG	39375	6761810	0.00582314
GGTCTT	39355	6761810	0.00582019
CGCTGT	39338	6761810	0.00581767
CTGTTT	39330	6761810	0.00581649
CCATGT	39268	6761810	0.00580732
GCCGTC	39190	6761810	0.00579579
GTCGGG	39146	6761810	0.00578928
AGTGGA	39084	6761810	0.00578011
CGGGGG	39030	6761810	0.00577212
TGCTTG	39013	6761810	0.00576961
ATGAGT	38931	6761810	0.00575748
CAGGCG	38930	6761810	0.00575733
TGGCAT	38893	6761810	0.00575186
GGGCCT	38884	6761810	0.00575053
CCGTGC	38879	6761810	0.00574979
CGTGAT	38853	6761810	0.00574595
TTTCGT	38842	6761810	0.00574432
TCGGCC	38770	6761810	0.00573367
ACGCGT	38768	6761810	0.00573338
TGTCTT	38762	6761810	0.00573249
AGTGAG	38739	6761810	0.00572909
TGGGAT	38738	6761810	0.00572894
TTGTCT	38706	6761810	0.00572421
GTCCGG	38704	6761810	0.00572391
CGTGAG	38631	6761810	0.00571312
GGCGAC	38576	6761810	0.00570498
CACGGT	38558	6761810	0.00570232
GTACGG	38532	6761810	0.00569847
GCGGAT	38473	6761810	0.00568975
GATTGG	38433	6761810	0.00568383
GGTAGG	38429	6761810	0.00568324
GCGGGA	38423	6761810	0.00568235
GACTGT	38382	6761810	0.00567629
AGGGTT	38341	6761810	0.00567023
TGACGG	38322	6761810	0.00566742
GTAGTT	38273	6761810	0.00566017
GTTGGA	38264	6761810	0.00565884
TTGCGG	38237	6761810	0.00565485
GTAGGC	38191	6761810	0.00564804
AGTGTA	38174	6761810	0.00564553
TGTCGC	38135	6761810	0.00563976
ACGGTT	38132	6761810	0.00563932
GGAGGC	38110	6761810	0.00563606
CGGCAA	38076	6761810	0.00563104
CCGGTG	38071	6761810	0.0056303
TAGCGT	38013	6761810	0.00562172
CGGTTC	38010	6761810	0.00562128
TGCGGA	37932	6761810	0.00560974
GCTTTG	37924	6761810	0.00560856
GTATGC	37919	6761810	0.00560782
GCAGGT	37904	6761810	0.0056056
AGGGTC	37870	6761810	0.00560057
GCGTCA	37856	6761810	0.0055985
CGGATG	37841	6761810	0.00559628
AGCGTT	37835	6761810	0.0055954
GCAGCG	37816	6761810	0.00559259
GGCATT	37812	6761810	0.00559199
TCTGGT	37785	6761810	0.005588
TGAGTC	37781	6761810	0.00558741
CGTCGG	37779	6761810	0.00558711
TTGCTG	37748	6761810	0.00558253
TTTGGG	37739	6761810	0.0055812
AGCGGG	37737	6761810	0.0055809
GGAGGT	37698	6761810	0.00557513
AGGCAG	37689	6761810	0.0055738
TCGTTG	37649	6761810	0.00556789
GAGTGA	37635	6761810	0.00556582
CAGCGG	37629	6761810	0.00556493
GACTGG	37609	6761810	0.00556197
CAAGGC	37596	6761810	0.00556005
CGGCGC	37561	6761810	0.00555487
CGGGGC	37535	6761810	0.00555103
CAATGT	37529	6761810	0.00555014
GGCACG	37506	6761810	0.00554674
TGAGGC	37497	6761810	0.00554541
GGCCGA	37486	6761810	0.00554378
ATGCGG	37483	6761810	0.00554334
TGTTCA	37454	6761810	0.00553905
GCCGAC	37440	6761810	0.00553698
TCATGT	37426	6761810	0.00553491
TGACTG	37413	6761810	0.00553299
GCCGGT	37324	6761810	0.00551982
GCGAGT	37303	6761810	0.00551672
CGGCTT	37253	6761810	0.00550932
CACGGC	37196	6761810	0.00550089
GGTTAG	37186	6761810	0.00549942
TCGGCT	37168	6761810	0.00549675
TAAGTG	37157	6761810	0.00549513
CGACGT	37145	6761810	0.00549335
ATGGGC	37108	6761810	0.00548788
GTCACG	37108	6761810	0.00548788
GGGCAT	37042	6761810	0.00547812
ACGGCC	36951	6761810	0.00546466
TTGCGC	36935	6761810	0.00546229
GCATGC	36894	6761810	0.00545623
CCGTTT	36892	6761810	0.00545594
CAGGTT	36886	6761810	0.00545505
TGGTTA	36885	6761810	0.0054549
TTGCAG	36878	6761810	0.00545387
TGGGTA	36863	6761810	0.00545165
AGGTCG	36855	6761810	0.00545046
ACGGCA	36808	6761810	0.00544351
TGCCGG	36808	6761810	0.00544351
TGGAGG	36805	6761810	0.00544307
GTTCGC	36759	6761810	0.00543627
CAACGG	36746	6761810	0.00543434
TTGTCC	36745	6761810	0.0054342
CATGCG	36737	6761810	0.00543301
AGGTGG	36729	6761810	0.00543183
GCCGCG	36702	6761810	0.00542784
GAGCGG	36677	6761810	0.00542414
ACGGGT	36665	6761810	0.00542236
GTACGT	36618	6761810	0.00541541
CGGACG	36602	6761810	0.00541305
GTGCAA	36589	6761810	0.00541113
TTTTGC	36580	6761810	0.00540979
GGCTAG	36571	6761810	0.00540846
GCTTGG	36545	6761810	0.00540462
GCATTG	36540	6761810	0.00540388
ATTGTT	36524	6761810	0.00540151
TGAAGT	36524	6761810	0.00540151
CATGGC	36521	6761810	0.00540107
TCGGCA	36498	6761810	0.00539767
GGTTTC	36497	6761810	0.00539752
GCAGGG	36482	6761810	0.0053953
GTTCAG	36473	6761810	0.00539397
CAGTTT	36461	6761810	0.0053922
ATGGCC	36446	6761810	0.00538998
ATCGTG	36443	6761810	0.00538953
GTGCCC	36426	6761810	0.00538702
TGGCTC	36393	6761810	0.00538214
ATTTGT	36388	6761810	0.0053814
TATGTT	36344	6761810	0.00537489
GTATTG	36307	6761810	0.00536942
ATGGGG	36282	6761810	0.00536572
GTCGAC	36251	6761810	0.00536114
GGTCGA	36219	6761810	0.00535641
GTTGCA	36186	6761810	0.00535153
TAGTTG	36180	6761810	0.00535064
TTGCCG	36161	6761810	0.00534783
GCTGCC	36140	6761810	0.00534472
CAGGTG	36118	6761810	0.00534147
CCGGTC	36099	6761810	0.00533866
CTGTTC	36072	6761810	0.00533467
GGTCTC	36070	6761810	0.00533437
GTCCAG	36062	6761810	0.00533319
GCCAGC	36061	6761810	0.00533304
CCGGCG	36058	6761810	0.0053326
GCGGCT	36048	6761810	0.00533112
CGGCGA	36016	6761810	0.00532638
GGCGTA	35999	6761810	0.00532387
CTAGTG	35992	6761810	0.00532284
GCAGTC	35977	6761810	0.00532062
TCGGTT	35972	6761810	0.00531988
CAGGGC	35907	6761810	0.00531026
GCGCTG	35845	6761810	0.0053011
GGGGCT	35842	6761810	0.00530065
TGCGCC	35809	6761810	0.00529577
AAGGCG	35802	6761810	0.00529474
AGGGCG	35790	6761810	0.00529296
ACGTTG	35772	6761810	0.0052903
GAGGTG	35768	6761810	0.00528971
TCTGGC	35627	6761810	0.00526886
GTTTTC	35616	6761810	0.00526723
TTATGT	35596	6761810	0.00526427
GGGTAG	35584	6761810	0.0052625
CGTTTC	35568	6761810	0.00526013
GATGCG	35564	6761810	0.00525954
CCACGT	35529	6761810	0.00525436
CATGGG	35490	6761810	0.00524859
GGTTCA	35454	6761810	0.00524327
GCGTTA	35443	6761810	0.00524164
ATTGGT	35427	6761810	0.00523928
TGCCAG	35412	6761810	0.00523706
GTCCGC	35395	6761810	0.00523455
GTGAGC	35332	6761810	0.00522523
CGACTG	35316	6761810	0.00522286
AAGGGT	35314	6761810	0.00522257
GCCAAG	35308	6761810	0.00522168
TTCGGT	35292	6761810	0.00521931
CAGGCT	35269	6761810	0.00521591
GGGTTA	35223	6761810	0.00520911
TGGATT	35204	6761810	0.0052063
GAATGT	35197	6761810	0.00520526
AATGGT	35190	6761810	0.00520423
GCGATG	35181	6761810	0.0052029
GACGGG	35100	6761810	0.00519092
AAGGTC	35069	6761810	0.00518633
GCCTGC	35055	6761810	0.00518426
CTGTCG	35051	6761810	0.00518367
AGGAGT	35040	6761810	0.00518204
CAAGGT	35028	6761810	0.00518027
TGCCGC	35023	6761810	0.00517953
GTGGAA	34996	6761810	0.00517554
TGCAGC	34980	6761810	0.00517317
TGGCCC	34926	6761810	0.00516519
CGGCCG	34916	6761810	0.00516371
CGCCGT	34869	6761810	0.00515676
GTTCCG	34849	6761810	0.0051538
ACGGGC	34844	6761810	0.00515306
CGGCAC	34835	6761810	0.00515173
GCTGCG	34818	6761810	0.00514921
TTTGCC	34806	6761810	0.00514744
CGTTCC	34793	6761810	0.00514552
GCGCCA	34754	6761810	0.00513975
CTGTCC	34753	6761810	0.0051396
GGTGCA	34749	6761810	0.00513901
GGCCTT	34730	6761810	0.0051362
GTAGGT	34721	6761810	0.00513487
GGTACG	34704	6761810	0.00513235
GCAACG	34702	6761810	0.00513206
TCTTGT	34663	6761810	0.00512629
CTGTCT	34656	6761810	0.00512525
CCCGTG	34655	6761810	0.00512511
TATGGT	34653	6761810	0.00512481
TCTGTT	34599	6761810	0.00511683
GGCAAT	34593	6761810	0.00511594
TGTCCA	34563	6761810	0.0051115
AGCGGC	34560	6761810	0.00511106
TGCGTA	34554	6761810	0.00511017
TGCGAC	34545	6761810	0.00510884
TGGACG	34529	6761810	0.00510647
AACGGT	34526	6761810	0.00510603
CGTCCG	34521	6761810	0.00510529
TGCGCT	34502	6761810	0.00510248
TGAGGG	34441	6761810	0.00509346
GCGGAG	34361	6761810	0.00508163
TGTCAT	34358	6761810	0.00508118
ACGGCT	34346	6761810	0.00507941
CGGTAT	34290	6761810	0.00507113
ACTGGC	34279	6761810	0.0050695
TCTGGG	34266	6761810	0.00506758
CGGACA	34239	6761810	0.00506359
ATGGCT	34215	6761810	0.00506004
TGTATT	34201	6761810	0.00505797
TGGCGA	34195	6761810	0.00505708
AGTTGC	34185	6761810	0.0050556
TGGCGC	34171	6761810	0.00505353
GGACTG	34168	6761810	0.00505308
CGTTCT	34152	6761810	0.00505072
GGGCGA	34148	6761810	0.00505013
TGTGAC	34143	6761810	0.00504939
CGACGG	34143	6761810	0.00504939
CGGGCT	34139	6761810	0.0050488
TACGGT	34123	6761810	0.00504643
ATTGGC	34106	6761810	0.00504392
TTCGTT	34076	6761810	0.00503948
GGGAGG	34062	6761810	0.00503741
CATGTC	34053	6761810	0.00503608
GCGCGC	34052	6761810	0.00503593
ACCGTG	34046	6761810	0.00503504
GTGATC	34021	6761810	0.00503135
GTGAAT	34014	6761810	0.00503031
AGTGCT	34000	6761810	0.00502824
TTCCGT	33993	6761810	0.0050272
GTTGAT	33990	6761810	0.00502676
CAGCTG	33981	6761810	0.00502543
GTCAAG	33950	6761810	0.00502085
TGGCTA	33943	6761810	0.00501981
GGCATC	33934	6761810	0.00501848
GTCCTG	33931	6761810	0.00501804
CCGGTT	33923	6761810	0.00501685
GAGGGT	33922	6761810	0.0050167
GATGTC	33912	6761810	0.00501523
TTCGTC	33901	6761810	0.0050136
GAGGCG	33888	6761810	0.00501168
GAGGCC	33881	6761810	0.00501064
GGGGCA	33877	6761810	0.00501005
TGTAGG	33868	6761810	0.00500872
GGATGC	33792	6761810	0.00499748
GGCGAG	33789	6761810	0.00499703
TCCGTT	33777	6761810	0.00499526
ACTGGG	33713	6761810	0.0049858
GGTCCT	33700	6761810	0.00498387
GTCGCC	33687	6761810	0.00498195
CTTGGC	33612	6761810	0.00497086
CGGCCT	33552	6761810	0.00496199
CAGGCA	33549	6761810	0.00496154
GCCACA	33545	6761810	0.00496095
TGGCAA	33535	6761810	0.00495947
CGTATG	33485	6761810	0.00495208
GGAGGG	33474	6761810	0.00495045
GCTGAC	33468	6761810	0.00494956
GGCGAT	33459	6761810	0.00494823
GGACAG	33435	6761810	0.00494468
TGTCCT	33428	6761810	0.00494365
GAGTTT	33423	6761810	0.00494291
GTCATC	33392	6761810	0.00493832
TGCGAT	33384	6761810	0.00493714
GTCCAC	33380	6761810	0.00493655
GGCCTC	33379	6761810	0.0049364
CTTGGT	33374	6761810	0.00493566
TCGTTT	33365	6761810	0.00493433
TAGGGT	33331	6761810	0.0049293
GAGGTC	33301	6761810	0.00492486
GGGCTT	33291	6761810	0.00492339
AGGCCT	33278	6761810	0.00492146
GGCCCA	33251	6761810	0.00491747
GGGTAT	33245	6761810	0.00491658
GCGACG	33243	6761810	0.00491629
CGTCTC	33235	6761810	0.0049151
TGTTTA	33225	6761810	0.00491363
TGCCAT	33217	6761810	0.00491244
AAAGTG	33209	6761810	0.00491126
GCTTTC	33149	6761810	0.00490239
GCCAAC	33145	6761810	0.00490179
GCAATG	33116	6761810	0.00489751
CGGACC	33111	6761810	0.00489677
TGCTGC	33107	6761810	0.00489617
ATCGGC	33103	6761810	0.00489558
GCTTGC	33095	6761810	0.0048944
TTCTGT	33051	6761810	0.00488789
TGAATG	33044	6761810	0.00488686
GCTGCA	33041	6761810	0.00488641
ACTGGT	33025	6761810	0.00488405
TGCTTT	32999	6761810	0.0048802
TGCCAC	32993	6761810	0.00487931
AGGTTT	32987	6761810	0.00487843
TACGGC	32987	6761810	0.00487843
TATTGT	32955	6761810	0.0048737
TGTACG	32917	6761810	0.00486808
AGGCAT	32912	6761810	0.00486734
GCCCGT	32906	6761810	0.00486645
CCAGGC	32904	6761810	0.00486615
CAATGG	32863	6761810	0.00486009
GGACGT	32863	6761810	0.00486009
AAGTTG	32832	6761810	0.0048555
GGCTAC	32830	6761810	0.00485521
TAGTGC	32816	6761810	0.00485314
CCGGCT	32795	6761810	0.00485003
CTTGTT	32794	6761810	0.00484988
CTGATG	32792	6761810	0.00484959
CCTTGT	32789	6761810	0.00484915
CCGGCC	32768	6761810	0.00484604
TCGCGG	32743	6761810	0.00484234
GCCTTG	32722	6761810	0.00483924
CTTGTC	32625	6761810	0.00482489
CGCGCG	32614	6761810	0.00482326
GCTGCT	32597	6761810	0.00482075
TTGATG	32592	6761810	0.00482001
AGGGCC	32582	6761810	0.00481853
AAGGCC	32579	6761810	0.00481809
CGCGGC	32571	6761810	0.00481691
TGCATT	32554	6761810	0.00481439
GAAGGC	32534	6761810	0.00481143
GGCCTA	32524	6761810	0.00480995
GATTGC	32520	6761810	0.00480936
GTGCTA	32478	6761810	0.00480315
CGTCGC	32426	6761810	0.00479546
CGGCTC	32413	6761810	0.00479354
GACGTT	32405	6761810	0.00479236
TCTGTC	32369	6761810	0.00478703
GGTTCT	32353	6761810	0.00478467
GCCATC	32347	6761810	0.00478378
GTCGGA	32272	6761810	0.00477269
CTGCCG	32240	6761810	0.00476795
GGCTTC	32223	6761810	0.00476544
GCAAGG	32200	6761810	0.00476204
GTAGCG	32191	6761810	0.00476071
AACGGC	32186	6761810	0.00475997
CTTTCG	32158	6761810	0.00475583
TGCCTC	32146	6761810	0.00475405
GTCTGA	32146	6761810	0.00475405
GGAAGG	32131	6761810	0.00475183
CGCAGT	32130	6761810	0.00475169
CTGACG	32121	6761810	0.00475036
CCAGGT	32099	6761810	0.0047471
TAGGCC	32098	6761810	0.00474695
GTTAGG	32085	6761810	0.00474503
CTGTGA	32078	6761810	0.004744
AAGCGT	32076	6761810	0.0047437
GCGCCG	32042	6761810	0.00473867
GTCTCC	32030	6761810	0.0047369
CAGGGG	32000	6761810	0.00473246
CTCCGT	31965	6761810	0.00472728
AAGGTG	31956	6761810	0.00472595
CCTGGT	31941	6761810	0.00472374
CAACTG	31898	6761810	0.00471738
CTGCTG	31885	6761810	0.00471545
GCCGGG	31873	6761810	0.00471368
CGCCAC	31860	6761810	0.00471176
CGGAGG	31849	6761810	0.00471013
CAGAGT	31812	6761810	0.00470466
TGCGAG	31811	6761810	0.00470451
TGGGGA	31769	6761810	0.0046983
CCAGCG	31761	6761810	0.00469712
TTGGCA	31760	6761810	0.00469697
CGCGCC	31754	6761810	0.00469608
GCCAAT	31743	6761810	0.00469445
GGGCTA	31743	6761810	0.00469445
TAGGTC	31739	6761810	0.00469386
TAGGCG	31737	6761810	0.00469357
AGGGCA	31722	6761810	0.00469135
GCACGG	31721	6761810	0.0046912
AAGTGC	31713	6761810	0.00469002
CGGCCA	31703	6761810	0.00468854
GGTATT	31697	6761810	0.00468765
ACGCGG	31672	6761810	0.00468395
ACGTTC	31671	6761810	0.00468381
GCGTAC	31656	6761810	0.00468159
AGGTCT	31644	6761810	0.00467981
AGTGCA	31638	6761810	0.00467892
GTCTTC	31638	6761810	0.00467892
GGAATG	31636	6761810	0.00467863
ATTGCG	31628	6761810	0.00467745
ATGTTC	31573	6761810	0.00466931
CGTTCA	31540	6761810	0.00466443
AGCTGT	31484	6761810	0.00465615
TCAGCG	31466	6761810	0.00465349
CCAACG	31466	6761810	0.00465349
GGTTCC	31466	6761810	0.00465349
GGGCGC	31458	6761810	0.0046523
TCGTCC	31457	6761810	0.00465216
GAATGG	31448	6761810	0.00465083
TTGTTA	31443	6761810	0.00465009
CGCGGA	31442	6761810	0.00464994
GTAGGG	31438	6761810	0.00464935
CAAGGG	31437	6761810	0.0046492
CCGTTC	31427	6761810	0.00464772
GAGCGT	31418	6761810	0.00464639
CGCTGG	31417	6761810	0.00464624
GACTGC	31411	6761810	0.00464535
GTTGAC	31409	6761810	0.00464506
GTCTCG	31405	6761810	0.00464447
TTGGAG	31399	6761810	0.00464358
TAGCGG	31365	6761810	0.00463855
CTTGCG	31342	6761810	0.00463515
GGACCA	31330	6761810	0.00463337
CTTCGT	31313	6761810	0.00463086
AATGGC	31305	6761810	0.00462968
GCTGAG	31302	6761810	0.00462923
TTGTCA	31299	6761810	0.00462879
TGAGCG	31264	6761810	0.00462361
GCCACT	31259	6761810	0.00462287
AAGCGG	31234	6761810	0.00461918
AGGTCC	31234	6761810	0.00461918
TCCGGC	31232	6761810	0.00461888
TGTTAC	31229	6761810	0.00461844
GGGGTA	31226	6761810	0.00461799
CGTCTT	31224	6761810	0.0046177
TTTGCT	31182	6761810	0.00461149
TGCCTT	31166	6761810	0.00460912
GTCAAT	31153	6761810	0.0046072
CGCATG	31131	6761810	0.00460394
AGGCAA	31119	6761810	0.00460217
TTGCCT	31117	6761810	0.00460187
GGCTAA	31085	6761810	0.00459714
GTTACG	31062	6761810	0.00459374
TCCGGT	31053	6761810	0.00459241
GGCGCC	31028	6761810	0.00458871
ACGTTT	31021	6761810	0.00458768
ATAGTG	31004	6761810	0.00458516
TCCGTC	31000	6761810	0.00458457
TGCGCA	30980	6761810	0.00458161
GGTCTA	30965	6761810	0.0045794
ATGTGA	30952	6761810	0.00457747
GCAAGT	30937	6761810	0.00457525
CATCGT	30936	6761810	0.00457511
AGCGTC	30934	6761810	0.00457481
CGTCCA	30931	6761810	0.00457437
TATGCG	30930	6761810	0.00457422
TCGTTC	30918	6761810	0.00457244
GTCCCG	30903	6761810	0.00457023
TATGGC	30892	6761810	0.0045686
TTGCAT	30889	6761810	0.00456816
GATTTG	30889	6761810	0.00456816
CACGTT	30885	6761810	0.00456756
TGCATC	30872	6761810	0.00456564
GCGACT	30854	6761810	0.00456298
GCGTAT	30839	6761810	0.00456076
TTTCGC	30821	6761810	0.0045581
GGGCAC	30817	6761810	0.00455751
CTGCAT	30779	6761810	0.00455189
TGTCCC	30777	6761810	0.00455159
GGCACA	30776	6761810	0.00455144
CACGCG	30759	6761810	0.00454893
TTGTAT	30755	6761810	0.00454834
CCGTCT	30744	6761810	0.00454671
GGAAGT	30743	6761810	0.00454656
TTCAGT	30737	6761810	0.00454568
GTGACG	30711	6761810	0.00454183
ATTGGG	30691	6761810	0.00453887
GGTTAT	30684	6761810	0.00453784
GTAAGT	30651	6761810	0.00453296
ATGCGC	30610	6761810	0.00452689
CTGCAG	30551	6761810	0.00451817
TCAGGC	30537	6761810	0.0045161
GTCCAT	30535	6761810	0.0045158
AATGGG	30490	6761810	0.00450915
AGTCTG	30481	6761810	0.00450782
AGTGAT	30457	6761810	0.00450427
GATCGG	30455	6761810	0.00450397
TTTCGG	30452	6761810	0.00450353
CCACGG	30448	6761810	0.00450294
GCAGCT	30399	6761810	0.00449569
CCGTCC	30393	6761810	0.0044948
CGATTG	30387	6761810	0.00449392
AGTCGT	30370	6761810	0.0044914
CGGCTA	30366	6761810	0.00449081
AAGGCA	30339	6761810	0.00448682
CTGGCA	30330	6761810	0.00448549
GGGGGG	30324	6761810	0.0044846
GAGGGC	30309	6761810	0.00448238
GCACGT	30304	6761810	0.00448164
ATGTCG	30296	6761810	0.00448046
GGCGCA	30295	6761810	0.00448031
GTCCAA	30283	6761810	0.00447853
TCAGGT	30270	6761810	0.00447661
GCAGCC	30255	6761810	0.00447439
GTTCAT	30250	6761810	0.00447365
CTGAGG	30238	6761810	0.00447188
TTTGCA	30237	6761810	0.00447173
CGATGG	30234	6761810	0.00447129
GTCTTT	30232	6761810	0.00447099
CACGTC	30223	6761810	0.00446966
CGAGTT	30214	6761810	0.00446833
GTAAGG	30212	6761810	0.00446803
CGTAGT	30202	6761810	0.00446656
ATTGTC	30194	6761810	0.00446537
GCCGCC	30185	6761810	0.00446404
AATGTT	30135	6761810	0.00445665
GAAGGT	30094	6761810	0.00445058
CTTTGC	30083	6761810	0.00444896
GCGGAA	30073	6761810	0.00444748
GGTAGC	30040	6761810	0.0044426
GGGGAG	30040	6761810	0.0044426
CTGCCT	30034	6761810	0.00444171
GAGGTT	30032	6761810	0.00444141
CAGTTC	29995	6761810	0.00443594
CGACCG	29982	6761810	0.00443402
CGGCCC	29975	6761810	0.00443298
GGAGCG	29963	6761810	0.00443121
GTTCTC	29961	6761810	0.00443091
ACGGGG	29959	6761810	0.00443062
ACTGTC	29950	6761810	0.00442929
GTAATG	29945	6761810	0.00442855
TCAGTT	29936	6761810	0.00442722
TCACGT	29922	6761810	0.00442515
TTGGAT	29921	6761810	0.004425
GTTAGC	29916	6761810	0.00442426
GTGCAC	29912	6761810	0.00442367
TCTGCG	29900	6761810	0.00442189
GTCATT	29879	6761810	0.00441879
GGTAAG	29872	6761810	0.00441775
AATTGT	29862	6761810	0.00441627
AATGCG	29855	6761810	0.00441524
GAGTTC	29853	6761810	0.00441494
CCGGCA	29837	6761810	0.00441258
TTGCCA	29835	6761810	0.00441228
CATTGG	29822	6761810	0.00441036
CCTGTT	29820	6761810	0.00441006
CAACGC	29814	6761810	0.00440917
CCAGTT	29807	6761810	0.00440814
GCCATT	29796	6761810	0.00440651
CAGCGC	29785	6761810	0.00440489
AGTCGG	29775	6761810	0.00440341
CGCTGC	29762	6761810	0.00440148
CCGGGT	29760	6761810	0.00440119
CCGTCG	29750	6761810	0.00439971
AAGGTT	29745	6761810	0.00439897
GGGCCC	29738	6761810	0.00439793
TACGTT	29635	6761810	0.0043827
CGGTAG	29620	6761810	0.00438048
TGAAGG	29616	6761810	0.00437989
TCATGG	29572	6761810	0.00437339
GGTTAA	29560	6761810	0.00437161
ACAGGC	29538	6761810	0.00436836
TGCTGA	29536	6761810	0.00436806
TAGTTT	29493	6761810	0.0043617
GGACAA	29473	6761810	0.00435874
ACATGT	29452	6761810	0.00435564
TGTAGC	29447	6761810	0.0043549
TTACGT	29385	6761810	0.00434573
TTGCTT	29378	6761810	0.00434469
AAGGGC	29335	6761810	0.00433834
CCGACG	29330	6761810	0.0043376
GGGTGA	29325	6761810	0.00433686
TTTGTA	29322	6761810	0.00433641
TGCGGC	29270	6761810	0.00432872
CCACGC	29261	6761810	0.00432739
TTCGCG	29253	6761810	0.00432621
GCCACC	29242	6761810	0.00432458
TGCCAA	29221	6761810	0.00432148
CCAATG	29198	6761810	0.00431807
CGTCAC	29188	6761810	0.0043166
GCCGCT	29130	6761810	0.00430802
GCTGAT	29122	6761810	0.00430684
CTGCCA	29117	6761810	0.0043061
TGTCAA	29108	6761810	0.00430476
GGTCCC	29102	6761810	0.00430388
CCAGGG	29063	6761810	0.00429811
AGGCTT	29058	6761810	0.00429737
CGTCCT	29030	6761810	0.00429323
TCAACG	29002	6761810	0.00428909
TTGTAG	28998	6761810	0.0042885
TAATGT	28972	6761810	0.00428465
CCTGGC	28972	6761810	0.00428465
GTTTCT	28965	6761810	0.00428362
GTTTCC	28932	6761810	0.00427874
TGGTGA	28923	6761810	0.00427741
GGCAAA	28921	6761810	0.00427711
AGGGGC	28906	6761810	0.00427489
GCGACC	28869	6761810	0.00426942
CTTTGG	28868	6761810	0.00426927
TGGATC	28849	6761810	0.00426646
TCCAGT	28834	6761810	0.00426424
TGCCGA	28831	6761810	0.0042638
ACCGGC	28819	6761810	0.00426202
TTTTCG	28805	6761810	0.00425995
CAGTCG	28750	6761810	0.00425182
TACGGG	28749	6761810	0.00425167
CATGCC	28726	6761810	0.00424827
TGGAAG	28714	6761810	0.0042465
TTCGCC	28677	6761810	0.00424102
GGCCCT	28665	6761810	0.00423925
ACTGTT	28663	6761810	0.00423895
CATTTG	28663	6761810	0.00423895
GTTCTT	28648	6761810	0.00423674
CCTGGG	28646	6761810	0.00423644
AGATGT	28641	6761810	0.0042357
GGCTTA	28621	6761810	0.00423274
CATTGC	28610	6761810	0.00423112
AGTTTT	28581	6761810	0.00422683
GCTAGT	28570	6761810	0.0042252
ACAGCG	28566	6761810	0.00422461
CCGCTG	28556	6761810	0.00422313
TAAGGC	28543	6761810	0.00422121
GTAGTC	28541	6761810	0.00422091
TGCCCG	28531	6761810	0.00421943
TCTCCG	28520	6761810	0.00421781
GACGCG	28520	6761810	0.00421781
CTACGT	28507	6761810	0.00421588
CTGCGC	28502	6761810	0.00421514
CTTTTG	28487	6761810	0.00421293
GGAGTC	28486	6761810	0.00421278
GCACGC	28471	6761810	0.00421056
CGCCGC	28445	6761810	0.00420671
ATGCCG	28442	6761810	0.00420627
GTCACC	28441	6761810	0.00420612
TCCCGT	28429	6761810	0.00420435
CTTGCC	28420	6761810	0.00420302
AGCGGA	28415	6761810	0.00420228
CGCGCT	28383	6761810	0.00419754
GACGTC	28361	6761810	0.00419429
GATCGT	28357	6761810	0.0041937
ATGCAG	28356	6761810	0.00419355
TGGACC	28327	6761810	0.00418926
TCGGGC	28308	6761810	0.00418645
AAGGCT	28302	6761810	0.00418557
CAGTCT	28299	6761810	0.00418512
GTCCGA	28271	6761810	0.00418098
TTCTGG	28264	6761810	0.00417995
TTGGTA	28253	6761810	0.00417832
CAGCTT	28253	6761810	0.00417832
CTGTCA	28252	6761810	0.00417817
ATGCTG	28236	6761810	0.0041758
CTAGGC	28236	6761810	0.0041758
TGATGC	28232	6761810	0.00417521
CCATGC	28215	6761810	0.0041727
TCTGCC	28178	6761810	0.00416723
TGGTAA	28178	6761810	0.00416723
TGTAAG	28172	6761810	0.00416634
GTCGCT	28146	6761810	0.00416249
GGCTCC	28139	6761810	0.00416146
TATGGG	28136	6761810	0.00416102
GTCCTC	28136	6761810	0.00416102
CGGGAT	28123	6761810	0.00415909
CAGCAG	28072	6761810	0.00415155
GGCGAA	28072	6761810	0.00415155
GGCAGA	28065	6761810	0.00415052
ACGGAC	28063	6761810	0.00415022
TGTTAA	28059	6761810	0.00414963
CGTACG	28042	6761810	0.00414711
TTGCGA	28031	6761810	0.00414549
TCGGGT	28030	6761810	0.00414534
GCCTTC	28030	6761810	0.00414534
GGACCG	28029	6761810	0.00414519
CGGTTA	28020	6761810	0.00414386
GCCGCA	28017	6761810	0.00414342
GCGCAT	28010	6761810	0.00414238
TGCTTC	28001	6761810	0.00414105
GCCTCG	27991	6761810	0.00413957
AGGCCC	27981	6761810	0.00413809
TCCGCG	27971	6761810	0.00413661
CTGCTT	27960	6761810	0.00413499
CACCGT	27956	6761810	0.0041344
CAGCCA	27948	6761810	0.00413321
GCAGCA	27942	6761810	0.00413233
CGCTTG	27941	6761810	0.00413218
CAACAG	27912	6761810	0.00412789
CCATGG	27893	6761810	0.00412508
TGCACG	27881	6761810	0.0041233
AGGTGC	27879	6761810	0.00412301
GTTATT	27874	6761810	0.00412227
AGCGCG	27851	6761810	0.00411887
CACAGT	27851	6761810	0.00411887
GGCTAT	27848	6761810	0.00411842
GCGAGC	27839	6761810	0.00411709
GAGGCT	27836	6761810	0.00411665
GCGCCT	27835	6761810	0.0041165
TGGACA	27831	6761810	0.00411591
TCAGGG	27829	6761810	0.00411561
AGGCTA	27825	6761810	0.00411502
TCGTCG	27823	6761810	0.00411473
AGCTGG	27808	6761810	0.00411251
TGTCAC	27806	6761810	0.00411221
CGCCTG	27805	6761810	0.00411206
GACCGT	27803	6761810	0.00411177
GACAGT	27790	6761810	0.00410985
ACGTCG	27785	6761810	0.00410911
GCGATC	27767	6761810	0.00410644
GTGACT	27763	6761810	0.00410585
CCGCGG	27759	6761810	0.00410526
AGCAGT	27723	6761810	0.00409994
CGGGAG	27721	6761810	0.00409964
CCAAGT	27716	6761810	0.0040989
GGATCG	27686	6761810	0.00409447
ATCGGT	27685	6761810	0.00409432
TCCTGT	27663	6761810	0.00409106
CGTCCC	27659	6761810	0.00409047
GCTTTT	27643	6761810	0.00408811
ATGGCA	27637	6761810	0.00408722
TGGTAC	27611	6761810	0.00408337
TCTTGC	27607	6761810	0.00408278
TCACGG	27590	6761810	0.00408027
GTTTCA	27590	6761810	0.00408027
GACAGG	27574	6761810	0.0040779
TGTATC	27562	6761810	0.00407613
CACTGT	27557	6761810	0.00407539
ATGTCC	27538	6761810	0.00407258
ACAGGT	27509	6761810	0.00406829
TTTCTG	27492	6761810	0.00406578
CAATGC	27480	6761810	0.004064
CGGTGA	27467	6761810	0.00406208
CTGACT	27455	6761810	0.0040603
GTTCAC	27453	6761810	0.00406001
GTTCCA	27448	6761810	0.00405927
GCCGAT	27433	6761810	0.00405705
CGGTAC	27380	6761810	0.00404921
TCGTCT	27378	6761810	0.00404892
GACAGC	27376	6761810	0.00404862
CGGATT	27369	6761810	0.00404758
TTGACG	27337	6761810	0.00404285
CGGATC	27334	6761810	0.00404241
TTTGGA	27307	6761810	0.00403842
GAAGGG	27294	6761810	0.00403649
CAAGTT	27291	6761810	0.00403605
GCTGGA	27286	6761810	0.00403531
TAGGTT	27282	6761810	0.00403472
ATGATG	27279	6761810	0.00403427
CGGACT	27276	6761810	0.00403383
CGCGAC	27275	6761810	0.00403368
CAGCCG	27274	6761810	0.00403354
TATGTC	27273	6761810	0.00403339
CACGGG	27259	6761810	0.00403132
CGACTT	27252	6761810	0.00403028
ATGTCT	27246	6761810	0.00402939
TTCTGC	27244	6761810	0.0040291
CCGGGC	27242	6761810	0.0040288
TCGGAC	27210	6761810	0.00402407
CACTGG	27203	6761810	0.00402304
CGTCAT	27190	6761810	0.00402111
GCAACA	27171	6761810	0.0040183
AGGCGC	27157	6761810	0.00401623
GACAAC	27157	6761810	0.00401623
AGTTCG	27156	6761810	0.00401608
GGGTAC	27150	6761810	0.0040152
CAGTCC	27105	6761810	0.00400854
CTGCAC	27095	6761810	0.00400706
CCTGTC	27088	6761810	0.00400603
TGCTCC	27085	6761810	0.00400558
ACGTCC	27081	6761810	0.00400499
CTGGGA	27068	6761810	0.00400307
GCGCAC	27066	6761810	0.00400277
AGGTTC	27064	6761810	0.00400248
TGCAAG	27064	6761810	0.00400248
CCATTG	27036	6761810	0.00399834
CACGCC	27006	6761810	0.0039939
AACGGG	26992	6761810	0.00399183
TCATGC	26947	6761810	0.00398518
CGTCAG	26945	6761810	0.00398488
TTAGGC	26921	6761810	0.00398133
GTTCCT	26906	6761810	0.00397911
GGGGAT	26877	6761810	0.00397482
GAGGCA	26874	6761810	0.00397438
TTGCTC	26848	6761810	0.00397053
CGTGAC	26834	6761810	0.00396846
CAGTGA	26808	6761810	0.00396462
GTTAAG	26807	6761810	0.00396447
GGTTTA	26768	6761810	0.0039587
CGTTGA	26742	6761810	0.00395486
GCATTT	26705	6761810	0.00394939
CGGGTA	26699	6761810	0.0039485
TAGGCA	26694	6761810	0.00394776
TCGAGT	26673	6761810	0.00394465
GTCGTA	26666	6761810	0.00394362
TCTTTG	26661	6761810	0.00394288
GGTATC	26633	6761810	0.00393874
GCGACA	26628	6761810	0.003938
ACTGCC	26615	6761810	0.00393608
CTCTGT	26606	6761810	0.00393475
GAGTCG	26606	6761810	0.00393475
GGCTCA	26606	6761810	0.00393475
GCTTCG	26591	6761810	0.00393253
CCACTG	26575	6761810	0.00393016
GTACTG	26567	6761810	0.00392898
GACCGG	26566	6761810	0.00392883
GTATTT	26536	6761810	0.00392439
GGGACG	26526	6761810	0.00392291
GCCTGA	26520	6761810	0.00392203
CGCCGG	26511	6761810	0.0039207
GCCCGC	26509	6761810	0.0039204
GTTCAA	26496	6761810	0.00391848
GCGATT	26491	6761810	0.00391774
GCCCGG	26488	6761810	0.00391729
GGGTAA	26468	6761810	0.00391434
ACCGGT	26466	6761810	0.00391404
CATCGG	26436	6761810	0.0039096
CCAAGG	26422	6761810	0.00390753
GTCACA	26421	6761810	0.00390739
TGATTT	26413	6761810	0.0039062
CCGATG	26394	6761810	0.00390339
GCGCTT	26376	6761810	0.00390073
ATTTGC	26373	6761810	0.00390029
CAATTG	26373	6761810	0.00390029
GGCTCG	26371	6761810	0.00389999
TCGCCG	26369	6761810	0.0038997
GCAACT	26366	6761810	0.00389925
CCTGCG	26360	6761810	0.00389836
AGGGGG	26339	6761810	0.00389526
GTTCGA	26338	6761810	0.00389511
GCATCG	26337	6761810	0.00389496
TACGTC	26323	6761810	0.00389289
TTCATG	26314	6761810	0.00389156
TGATCG	26308	6761810	0.00389067
TCCATG	26304	6761810	0.00389008
GTTTTA	26303	6761810	0.00388993
ACAACG	26299	6761810	0.00388934
AACGTT	26290	6761810	0.00388801
GATGCC	26270	6761810	0.00388505
GACTTG	26263	6761810	0.00388402
CCGACT	26223	6761810	0.0038781
GAGGGG	26219	6761810	0.00387751
TTTCCG	26207	6761810	0.00387574
ATTTGG	26191	6761810	0.00387337
TGTAAT	26181	6761810	0.00387189
TAGGCT	26178	6761810	0.00387145
TCAATG	26177	6761810	0.0038713
TATTGG	26147	6761810	0.00386686
AGTATG	26141	6761810	0.00386598
TTTGAG	26139	6761810	0.00386568
CGATGC	26138	6761810	0.00386553
GGCGCT	26123	6761810	0.00386331
CGACGC	26114	6761810	0.00386198
TAAGGT	26107	6761810	0.00386095
GCTGTA	26084	6761810	0.00385755
GCTAGG	26080	6761810	0.00385696
CTGGAT	26057	6761810	0.00385355
GCCTTT	26057	6761810	0.00385355
GGGAAG	26055	6761810	0.00385326
GCCCAC	26027	6761810	0.00384912
TTCGAC	26026	6761810	0.00384897
CGCCAT	26026	6761810	0.00384897
GTTTAT	26024	6761810	0.00384867
ACGTCT	26002	6761810	0.00384542
GGTTAC	25998	6761810	0.00384483
AACTGG	25994	6761810	0.00384424
ACGCGC	25994	6761810	0.00384424
GTCACT	25993	6761810	0.00384409
TGCCCA	25982	6761810	0.00384246
CTATGT	25979	6761810	0.00384202
CATGCT	25963	6761810	0.00383965
CGCTTT	25955	6761810	0.00383847
ACAGGG	25949	6761810	0.00383758
GGGATT	25946	6761810	0.00383714
CGCCAA	25944	6761810	0.00383684
CGTCAA	25942	6761810	0.00383655
CACTGC	25936	6761810	0.00383566
GCTACG	25927	6761810	0.00383433
TCAGTC	25926	6761810	0.00383418
CAGTCA	25902	6761810	0.00383063
CTGCTC	25900	6761810	0.00383034
CCAGTC	25893	6761810	0.0038293
GGCATA	25876	6761810	0.00382679
CAGCAT	25855	6761810	0.00382368
AGGATG	25828	6761810	0.00381969
TAACGT	25824	6761810	0.0038191
AACTGT	25799	6761810	0.0038154
CGCCAG	25792	6761810	0.00381436
TGCAAT	25783	6761810	0.00381303
TGACTT	25764	6761810	0.00381022
CAAGCG	25749	6761810	0.003808
TCGCTG	25721	6761810	0.00380386
TCATTG	25708	6761810	0.00380194
CCGAGT	25666	6761810	0.00379573
TCTGCT	25665	6761810	0.00379558
GTCCTT	25658	6761810	0.00379455
CCGCCG	25647	6761810	0.00379292
GACGAC	25632	6761810	0.0037907
ACTTGT	25596	6761810	0.00378538
TTCTTG	25596	6761810	0.00378538
GAGCCA	25594	6761810	0.00378508
GCCCTG	25592	6761810	0.00378479
AAGGGG	25586	6761810	0.0037839
CCGGGG	25583	6761810	0.00378345
AGTCAG	25579	6761810	0.00378286
GTCTCT	25557	6761810	0.00377961
GGTACA	25557	6761810	0.00377961
GCGCAA	25532	6761810	0.00377591
CGCAGG	25513	6761810	0.0037731
CTGCCC	25487	6761810	0.00376926
TCGCCA	25486	6761810	0.00376911
AGTAGT	25474	6761810	0.00376733
TCTTGG	25473	6761810	0.00376719
AGTTTC	25453	6761810	0.00376423
CAACAT	25453	6761810	0.00376423
GCATGA	25451	6761810	0.00376393
GCCCAG	25443	6761810	0.00376275
GCCTAC	25436	6761810	0.00376171
AGCCGT	25433	6761810	0.00376127
GCATTC	25427	6761810	0.00376038
TCTGCA	25415	6761810	0.00375861
CGACCA	25409	6761810	0.00375772
TTACGG	25401	6761810	0.00375654
TCCAGC	25391	6761810	0.00375506
CCCGTT	25368	6761810	0.00375166
GAACGG	25366	6761810	0.00375136
TTAGTT	25339	6761810	0.00374737
TACTGG	25338	6761810	0.00374722
AGCCAC	25315	6761810	0.00374382
CGTTAT	25302	6761810	0.0037419
ACTTTG	25300	6761810	0.0037416
TCCGAC	25257	6761810	0.00373524
GTCGCA	25250	6761810	0.00373421
ATTTTG	25235	6761810	0.00373199
CATCTG	25204	6761810	0.0037274
GTTTAG	25194	6761810	0.00372593
CGAGGC	25192	6761810	0.00372563
AGGCGA	25182	6761810	0.00372415
GGATTT	25180	6761810	0.00372386
CCTGCC	25172	6761810	0.00372267
GGTAAC	25170	6761810	0.00372238
CTGGAC	25140	6761810	0.00371794
CGGTAA	25109	6761810	0.00371335
GATCTG	25104	6761810	0.00371262
TCGCGC	25094	6761810	0.00371114
CGTGAA	25088	6761810	0.00371025
AGCTGC	25071	6761810	0.00370774
GCACTG	25059	6761810	0.00370596
GTACAG	25055	6761810	0.00370537
TGTCGA	25047	6761810	0.00370419
GCTCCG	25041	6761810	0.0037033
ATATGT	25037	6761810	0.00370271
ACATGG	25032	6761810	0.00370197
GACCAG	25031	6761810	0.00370182
ACCGTT	25026	6761810	0.00370108
AGGGCT	25022	6761810	0.00370049
AATTGG	25018	6761810	0.0036999
ATCTGT	25013	6761810	0.00369916
GTCTCA	25012	6761810	0.00369901
GCTAGC	25012	6761810	0.00369901
GCGCGA	25007	6761810	0.00369827
TGCAAC	25005	6761810	0.00369797
GCCTCC	24989	6761810	0.00369561
TTCAGC	24988	6761810	0.00369546
GACGGA	24988	6761810	0.00369546
GCCGTA	24978	6761810	0.00369398
TATTTG	24971	6761810	0.00369295
GTCCCA	24970	6761810	0.0036928
CGATCG	24968	6761810	0.0036925
GACTGA	24961	6761810	0.00369147
AGGCAC	24924	6761810	0.003686
CCGCGC	24897	6761810	0.003682
AACAGT	24893	6761810	0.00368141
GTAACG	24878	6761810	0.00367919
CGACAG	24859	6761810	0.00367638
ATTGCC	24843	6761810	0.00367402
CTCGGC	24842	6761810	0.00367387
AGCCAG	24813	6761810	0.00366958
TCCGCC	24801	6761810	0.0036678
CCAGCT	24786	6761810	0.00366559
TAGGGC	24784	6761810	0.00366529
ACTTGC	24782	6761810	0.003665
ATGCCA	24755	6761810	0.003661
CAGCCT	24722	6761810	0.00365612
TCCACG	24690	6761810	0.00365139
CGCACG	24662	6761810	0.00364725
TTGAGG	24658	6761810	0.00364666
GTCTAC	24655	6761810	0.00364621
GTGAGA	24646	6761810	0.00364488
CGTTAC	24644	6761810	0.00364459
ACAGTT	24636	6761810	0.0036434
GTTCCC	24636	6761810	0.0036434
CTTGCT	24631	6761810	0.00364266
TAATGG	24594	6761810	0.00363719
CCAGCC	24594	6761810	0.00363719
TAACGG	24589	6761810	0.00363645
TCACGC	24573	6761810	0.00363409
GGTGAT	24570	6761810	0.00363364
GCGTAA	24531	6761810	0.00362787
GAGTCA	24522	6761810	0.00362654
GACCGC	24517	6761810	0.0036258
GAGAGT	24517	6761810	0.0036258
CCGACC	24492	6761810	0.00362211
CTTCGC	24475	6761810	0.00361959
GACCAC	24459	6761810	0.00361723
ACCGTC	24450	6761810	0.0036159
TTATGG	24448	6761810	0.0036156
TCAAGG	24445	6761810	0.00361516
GTTATC	24443	6761810	0.00361486
CACAGC	24437	6761810	0.00361397
GCAAGC	24406	6761810	0.00360939
TCAGCC	24405	6761810	0.00360924
GCCGGA	24384	6761810	0.00360614
TTGCCC	24380	6761810	0.00360554
TATGCC	24365	6761810	0.00360333
TTCTCG	24360	6761810	0.00360259
GCGTAG	24354	6761810	0.0036017
AGCATG	24352	6761810	0.0036014
GCGCTC	24337	6761810	0.00359918
ACTTTC	24327	6761810	0.00359771
CTGCGA	24320	6761810	0.00359667
GGTAAT	24315	6761810	0.00359593
CCGCTT	24313	6761810	0.00359563
GCGCAG	24309	6761810	0.00359504
GGACGA	24302	6761810	0.00359401
CTGGTA	24287	6761810	0.00359179
CCCGGT	24286	6761810	0.00359164
GCTAAC	24281	6761810	0.0035909
TTCCGC	24280	6761810	0.00359075
CCTTTG	24278	6761810	0.00359046
CTAGCG	24249	6761810	0.00358617
CCATCG	24241	6761810	0.00358499
GTATGA	24240	6761810	0.00358484
TGGGAA	24232	6761810	0.00358366
AACGTC	24213	6761810	0.00358085
CTGTAT	24200	6761810	0.00357892
CCTTGC	24172	6761810	0.00357478
ACAGTC	24155	6761810	0.00357227
CGTATT	24151	6761810	0.00357168
CGCCTC	24146	6761810	0.00357094
TTGGGA	24143	6761810	0.00357049
AAAGGC	24140	6761810	0.00357005
GGTGAA	24136	6761810	0.00356946
AACGCG	24121	6761810	0.00356724
CGCATC	24120	6761810	0.00356709
TGCCCT	24113	6761810	0.00356606
GGCACC	24112	6761810	0.00356591
TCAAGT	24109	6761810	0.00356547
CAGCGA	24108	6761810	0.00356532
GTTAAC	24106	6761810	0.00356502
TCCTGG	24101	6761810	0.00356428
GAAGTT	24086	6761810	0.00356206
TTAGCG	24076	6761810	0.00356059
CTCGTG	24055	6761810	0.00355748
CCCAGT	24055	6761810	0.00355748
GTACGC	24052	6761810	0.00355704
CGCGCA	24048	6761810	0.00355644
TGCACC	24046	6761810	0.00355615
CTGATT	24046	6761810	0.00355615
GAATTG	24045	6761810	0.003556
TGACCG	24039	6761810	0.00355511
CGCATT	24030	6761810	0.00355378
GCATCC	24023	6761810	0.00355275
CACGCT	24001	6761810	0.00354949
TGAGCC	23990	6761810	0.00354787
AGCCAA	23986	6761810	0.00354728
GACTTT	23980	6761810	0.00354639
ACGCCA	23975	6761810	0.00354565
CCACCG	23965	6761810	0.00354417
TCGACG	23955	6761810	0.00354269
AAATGT	23953	6761810	0.00354239
CAACAC	23952	6761810	0.00354225
GACATG	23950	6761810	0.00354195
GTCTAG	23949	6761810	0.0035418
CTGACC	23948	6761810	0.00354166
TTTGAT	23946	6761810	0.00354136
CTTGGG	23937	6761810	0.00354003
CGTAGG	23935	6761810	0.00353973
ATCTGG	23931	6761810	0.00353914
CTTCGG	23930	6761810	0.00353899
CTGGAG	23929	6761810	0.00353885
CCAACA	23917	6761810	0.00353707
CAAGTC	23887	6761810	0.00353263
AATGTC	23886	6761810	0.00353249
TCAGCT	23857	6761810	0.0035282
CATGCA	23840	6761810	0.00352568
GATGAG	23830	6761810	0.0035242
TGCTAG	23810	6761810	0.00352125
GGATGA	23810	6761810	0.00352125
GCTCTG	23788	6761810	0.00351799
GCGAAC	23788	6761810	0.00351799
TACGCG	23787	6761810	0.00351785
GCCAGA	23778	6761810	0.00351651
GGGAGC	23774	6761810	0.00351592
GCGAGG	23757	6761810	0.00351341
TCGGGG	23756	6761810	0.00351326
GTCGAT	23730	6761810	0.00350942
CTAGGT	23726	6761810	0.00350882
CTACGG	23709	6761810	0.00350631
GAGTTA	23707	6761810	0.00350601
ATCGTT	23704	6761810	0.00350557
ACGGTA	23692	6761810	0.0035038
CCACAG	23683	6761810	0.00350246
TGGACT	23663	6761810	0.00349951
TTGTAC	23658	6761810	0.00349877
GATGGA	23654	6761810	0.00349818
GCGCCC	23644	6761810	0.0034967
ATGCAT	23634	6761810	0.00349522
CGGGAC	23624	6761810	0.00349374
CAACCG	23620	6761810	0.00349315
AGACGG	23617	6761810	0.0034927
CGCCTT	23614	6761810	0.00349226
AAGAGT	23607	6761810	0.00349122
ACATGC	23607	6761810	0.00349122
TCGTGA	23593	6761810	0.00348915
CACATG	23592	6761810	0.00348901
ACTGCA	23591	6761810	0.00348886
CACAGG	23589	6761810	0.00348856
GCTTCC	23585	6761810	0.00348797
ATGTCA	23583	6761810	0.00348768
TGCTCG	23580	6761810	0.00348723
GATATG	23571	6761810	0.0034859
TCTCTG	23561	6761810	0.00348442
CATCGC	23545	6761810	0.00348206
CCGCAT	23542	6761810	0.00348161
TTGACT	23539	6761810	0.00348117
TGTACC	23529	6761810	0.00347969
GCTATG	23526	6761810	0.00347925
CCGTGA	23523	6761810	0.0034788
TAGCTG	23519	6761810	0.00347821
CTCCGC	23514	6761810	0.00347747
TACAGT	23506	6761810	0.00347629
AGATGG	23500	6761810	0.0034754
TACCGT	23499	6761810	0.00347525
CGCAAC	23495	6761810	0.00347466
TTCAGG	23480	6761810	0.00347244
GGGATC	23472	6761810	0.00347126
CCCTGT	23453	6761810	0.00346845
CCCGGC	23449	6761810	0.00346786
GATGTA	23446	6761810	0.00346741
ACGGAT	23437	6761810	0.00346608
GTGAAA	23428	6761810	0.00346475
GCATCT	23418	6761810	0.00346327
CGGGGA	23414	6761810	0.00346268
TCTTCG	23407	6761810	0.00346165
GCACAC	23395	6761810	0.00345987
ATGTAT	23390	6761810	0.00345913
AGTCCG	23389	6761810	0.00345899
CGACAT	23386	6761810	0.00345854
CCCGTC	23366	6761810	0.00345558
CGCTCC	23363	6761810	0.00345514
TTATGC	23362	6761810	0.00345499
CCGGAC	23358	6761810	0.0034544
GCCAAA	23345	6761810	0.00345248
GTCCCT	23338	6761810	0.00345144
ACTGCG	23334	6761810	0.00345085
ATCGTC	23330	6761810	0.00345026
CGTATC	23318	6761810	0.00344848
TACTGT	23312	6761810	0.0034476
TCCAAC	23310	6761810	0.0034473
ATGGTA	23300	6761810	0.00344582
GGCTCT	23290	6761810	0.00344434
CTCTGC	23281	6761810	0.00344301
CCACAC	23269	6761810	0.00344124
TTTGAC	23255	6761810	0.00343917
ACGCTG	23244	6761810	0.00343754
GTTAAT	23216	6761810	0.0034334
AAGTTT	23212	6761810	0.00343281
CACCGC	23208	6761810	0.00343222
AGGTAG	23205	6761810	0.00343177
CTGTAC	23175	6761810	0.00342734
CGCAGC	23171	6761810	0.00342675
CAACTT	23157	6761810	0.00342467
TAAGGG	23154	6761810	0.00342423
TTCGGG	23154	6761810	0.00342423
TTGGAC	23154	6761810	0.00342423
GGATCA	23149	6761810	0.00342349
GAGTCC	23138	6761810	0.00342186
AGCTTG	23129	6761810	0.00342053
GCCGAG	23113	6761810	0.00341817
TGTCTA	23105	6761810	0.00341698
GCACAG	23105	6761810	0.00341698
ATCGCG	23092	6761810	0.00341506
GTACCG	23080	6761810	0.00341329
CTGATC	23076	6761810	0.0034127
GAAGCG	23066	6761810	0.00341122
TCCGGG	23062	6761810	0.00341063
TTTCAG	23057	6761810	0.00340989
GGGGGA	23030	6761810	0.00340589
ATCCGT	23029	6761810	0.00340574
TTATTG	23026	6761810	0.0034053
TCCAGG	23015	6761810	0.00340367
ATGCGA	23008	6761810	0.00340264
CGTCGA	22990	6761810	0.00339998
CACACG	22985	6761810	0.00339924
ACCGCG	22979	6761810	0.00339835
CGGAAG	22977	6761810	0.00339805
TCTCCA	22958	6761810	0.00339524
CGCCGA	22957	6761810	0.0033951
CATGAG	22950	6761810	0.00339406
CGAATG	22927	6761810	0.00339066
CAGATG	22917	6761810	0.00338918
GCCTAG	22904	6761810	0.00338726
TCGACC	22887	6761810	0.00338474
CCGCCT	22884	6761810	0.0033843
GTAGCC	22868	6761810	0.00338193
TGGAGC	22855	6761810	0.00338001
TCTGAC	22846	6761810	0.00337868
CTTTCC	22844	6761810	0.00337839
AGGTAT	22837	6761810	0.00337735
CCAGCA	22836	6761810	0.0033772
ACAAGG	22831	6761810	0.00337646
TTTATG	22831	6761810	0.00337646
CTTCTG	22810	6761810	0.00337336
GCCATA	22808	6761810	0.00337306
GGACGC	22804	6761810	0.00337247
GCCCAT	22796	6761810	0.00337129
ATGGAG	22792	6761810	0.0033707
TGCTCT	22786	6761810	0.00336981
GGACAT	22782	6761810	0.00336922
TCACTG	22761	6761810	0.00336611
GAGCTG	22756	6761810	0.00336537
CTCGAG	22746	6761810	0.00336389
CGCTTC	22741	6761810	0.00336315
TTCCGG	22738	6761810	0.00336271
GAATGC	22738	6761810	0.00336271
CAGGAG	22726	6761810	0.00336093
AGGGAG	22722	6761810	0.00336034
ACACGG	22720	6761810	0.00336005
CGCGAT	22710	6761810	0.00335857
GTTGAA	22708	6761810	0.00335827
TAGTGA	22698	6761810	0.00335679
GTCAAA	22692	6761810	0.00335591
GCACCG	22686	6761810	0.00335502
CACCGG	22678	6761810	0.00335384
CAACGA	22676	6761810	0.00335354
GTCAGA	22668	6761810	0.00335236
TTGCAC	22659	6761810	0.00335103
AGGGTA	22658	6761810	0.00335088
ACGATG	22657	6761810	0.00335073
ACGACG	22652	6761810	0.00334999
TCACCG	22644	6761810	0.00334881
GATGCA	22621	6761810	0.00334541
TGCGAA	22608	6761810	0.00334348
TGGGAC	22608	6761810	0.00334348
TCGTCA	22589	6761810	0.00334067
ACGCCG	22585	6761810	0.00334008
ATCTGC	22582	6761810	0.00333964
CTCGGT	22570	6761810	0.00333786
ATGTAG	22569	6761810	0.00333772
AGCAGG	22569	6761810	0.00333772
ACGTCA	22565	6761810	0.00333712
TAGGTG	22560	6761810	0.00333638
CTGTTA	22553	6761810	0.00333535
AGCCTG	22520	6761810	0.00333047
ATGCCT	22518	6761810	0.00333017
AAATGG	22498	6761810	0.00332722
CCGTCA	22480	6761810	0.00332455
CATTCG	22452	6761810	0.00332041
AAAGGT	22447	6761810	0.00331967
CTCAGT	22436	6761810	0.00331805
CCGCCA	22425	6761810	0.00331642
TCCTGC	22411	6761810	0.00331435
ATGAGG	22405	6761810	0.00331346
ACCAGC	22392	6761810	0.00331154
ACTGAC	22369	6761810	0.00330814
TGCTAC	22352	6761810	0.00330562
GTTTAC	22350	6761810	0.00330533
CACGAC	22330	6761810	0.00330237
CTTCCG	22319	6761810	0.00330074
GCCTCT	22317	6761810	0.00330045
TGTACT	22307	6761810	0.00329897
GCAGGA	22297	6761810	0.00329749
CTAGTT	22288	6761810	0.00329616
CAGCAC	22277	6761810	0.00329453
CACAAC	22271	6761810	0.00329364
GCTTAC	22267	6761810	0.00329305
GGCCCC	22241	6761810	0.00328921
CCTGCT	22240	6761810	0.00328906
TCGCCT	22236	6761810	0.00328847
CAAAGG	22226	6761810	0.00328699
GATCAG	22222	6761810	0.0032864
GTATCG	22218	6761810	0.00328581
CACGCA	22192	6761810	0.00328196
TTTTGA	22186	6761810	0.00328107
TAGGGG	22178	6761810	0.00327989
CAAAGT	22167	6761810	0.00327826
GTAGCT	22167	6761810	0.00327826
AGGCTC	22164	6761810	0.00327782
CGTACC	22158	6761810	0.00327693
CAGGTA	22155	6761810	0.00327649
TTGATT	22149	6761810	0.0032756
GAGTCT	22145	6761810	0.00327501
CGCCCG	22141	6761810	0.00327442
CCCATG	22131	6761810	0.00327294
ACTTGG	22129	6761810	0.00327264
CCGCAG	22123	6761810	0.00327176
ATACGG	22119	6761810	0.00327117
AGTTGA	22117	6761810	0.00327087
TCCGCT	22103	6761810	0.0032688
AAACGG	22102	6761810	0.00326865
CGACGA	22099	6761810	0.00326821
CCACAT	22096	6761810	0.00326776
CGAAGG	22090	6761810	0.00326688
TGCCTA	22085	6761810	0.00326614
TACAGG	22078	6761810	0.0032651
AGCGCC	22077	6761810	0.00326495
AGATTG	22071	6761810	0.00326407
TTTAGT	22054	6761810	0.00326155
AGACTG	22053	6761810	0.0032614
TTCCTG	22049	6761810	0.00326081
GCTCAC	22045	6761810	0.00326022
TCGGAT	22043	6761810	0.00325993
TCAACA	22040	6761810	0.00325948
CCCGCG	22035	6761810	0.00325874
TTAAGT	22020	6761810	0.00325652
GATCGC	21993	6761810	0.00325253
ATGTTA	21968	6761810	0.00324883
TGGCAC	21960	6761810	0.00324765
CTGCAA	21960	6761810	0.00324765
CGCACC	21957	6761810	0.00324721
GCAATT	21956	6761810	0.00324706
CGCGTA	21948	6761810	0.00324588
GCAACC	21928	6761810	0.00324292
ACAGCC	21923	6761810	0.00324218
TGACAG	21906	6761810	0.00323967
GCTTCT	21906	6761810	0.00323967
TCCTTG	21899	6761810	0.00323863
GGCACT	21890	6761810	0.0032373
ATGGAT	21878	6761810	0.00323552
TCGGAG	21863	6761810	0.00323331
CGAGTC	21862	6761810	0.00323316
ACGAGT	21859	6761810	0.00323271
AGTCGC	21834	6761810	0.00322902
GACCTG	21824	6761810	0.00322754
GACGAT	21814	6761810	0.00322606
ACCTGT	21802	6761810	0.00322428
TGCACA	21787	6761810	0.00322207
AGCAGC	21778	6761810	0.00322074
TCTGAG	21767	6761810	0.00321911
ACCAGT	21763	6761810	0.00321852
TCTCGT	21752	6761810	0.00321689
GAAAGG	21728	6761810	0.00321334
TCATCG	21702	6761810	0.0032095
AGGAGG	21696	6761810	0.00320861
TGATGA	21679	6761810	0.00320609
CATGAT	21679	6761810	0.00320609
CACATC	21670	6761810	0.00320476
CGATTT	21659	6761810	0.00320314
CCGTAT	21648	6761810	0.00320151
TAGTCG	21633	6761810	0.00319929
GACCAA	21611	6761810	0.00319604
CCTTCG	21603	6761810	0.00319485
TCTCAC	21601	6761810	0.00319456
CGACAA	21571	6761810	0.00319012
ACGTGA	21570	6761810	0.00318997
GGTACC	21556	6761810	0.0031879
TCCTCG	21551	6761810	0.00318716
GATGAT	21534	6761810	0.00318465
TCGACT	21513	6761810	0.00318154
AACTGC	21510	6761810	0.0031811
CGACTC	21506	6761810	0.00318051
GATAGG	21499	6761810	0.00317947
AGCCAT	21494	6761810	0.00317873
AGCCGC	21485	6761810	0.0031774
TGATCC	21476	6761810	0.00317607
AAAGGG	21473	6761810	0.00317563
TCGGTA	21469	6761810	0.00317504
GTCATA	21461	6761810	0.00317385
GGAGTA	21452	6761810	0.00317252
ACTGCT	21450	6761810	0.00317223
CCTAGT	21441	6761810	0.0031709
ACATTG	21438	6761810	0.00317045
AGTTAG	21435	6761810	0.00317001
AACATG	21429	6761810	0.00316912
GCTCCA	21426	6761810	0.00316868
AGTCAA	21416	6761810	0.0031672
CACACC	21408	6761810	0.00316602
ACCACG	21395	6761810	0.00316409
ACCGAC	21385	6761810	0.00316261
AGTGAA	21384	6761810	0.00316247
ACCAAC	21383	6761810	0.00316232
ATGACG	21373	6761810	0.00316084
ATCAGT	21364	6761810	0.00315951
ACAATG	21357	6761810	0.00315847
GCCCTC	21347	6761810	0.00315699
AGTCCA	21344	6761810	0.00315655
TTTCTC	21327	6761810	0.00315404
TTGAAG	21319	6761810	0.00315285
CCTCCG	21311	6761810	0.00315167
GATAGT	21301	6761810	0.00315019
CGACCT	21295	6761810	0.0031493
CGAGGT	21290	6761810	0.00314857
CCTTGG	21283	6761810	0.00314753
TCCATC	21278	6761810	0.00314679
CATCCG	21278	6761810	0.00314679
GCAAAC	21278	6761810	0.00314679
CGCCCA	21269	6761810	0.00314546
TTCTCA	21264	6761810	0.00314472
TCAGCA	21258	6761810	0.00314383
GCAATC	21256	6761810	0.00314354
ATGCTT	21255	6761810	0.00314339
CATTTC	21255	6761810	0.00314339
CTGTAG	21255	6761810	0.00314339
TTCGCT	21254	6761810	0.00314324
CTTCTC	21253	6761810	0.00314309
CACTTG	21245	6761810	0.00314191
CCGACA	21244	6761810	0.00314176
GTGACC	21241	6761810	0.00314132
GGGCTC	21240	6761810	0.00314117
GTTACC	21238	6761810	0.00314088
TGAGTA	21221	6761810	0.00313836
CAGCTC	21218	6761810	0.00313792
CATGTA	21215	6761810	0.00313747
AATTGC	21210	6761810	0.00313673
TAAGTT	21207	6761810	0.00313629
CCACTT	21207	6761810	0.00313629
CTTGCA	21194	6761810	0.00313437
GCAGAC	21190	6761810	0.00313378
ATATGG	21187	6761810	0.00313333
ATTCGT	21186	6761810	0.00313318
CTTAGT	21183	6761810	0.00313274
CTGAGC	21181	6761810	0.00313245
CGAACG	21176	6761810	0.00313171
TGCTCA	21162	6761810	0.00312964
TGGAAT	21161	6761810	0.00312949
TAGAGT	21150	6761810	0.00312786
CAAATG	21140	6761810	0.00312638
CTTTCA	21134	6761810	0.00312549
TATTGC	21128	6761810	0.00312461
AGCCGG	21122	6761810	0.00312372
CCTGCA	21114	6761810	0.00312254
TTGATC	21112	6761810	0.00312224
CCAACT	21109	6761810	0.0031218
TTCGGA	21105	6761810	0.00312121
GTGATA	21100	6761810	0.00312047
AACAGG	21098	6761810	0.00312017
CCCACG	21092	6761810	0.00311928
CGTTAG	21079	6761810	0.00311736
GGTACT	21079	6761810	0.00311736
ATAGGC	21060	6761810	0.00311455
AGGACG	21053	6761810	0.00311352
AAGCTG	21045	6761810	0.00311233
TACATG	21045	6761810	0.00311233
CGAAGT	21044	6761810	0.00311218
AGGTTA	21039	6761810	0.00311145
GTATTC	21037	6761810	0.00311115
AGAGTT	21017	6761810	0.00310819
GACTTC	21012	6761810	0.00310745
AGGGAT	20996	6761810	0.00310509
CTTTCT	20967	6761810	0.0031008
GGAAAG	20962	6761810	0.00310006
TGAGGA	20957	6761810	0.00309932
CTAGGG	20949	6761810	0.00309813
GCCCCG	20944	6761810	0.0030974
AATTTG	20933	6761810	0.00309577
TCTCGC	20931	6761810	0.00309547
CGTTTA	20931	6761810	0.00309547
GTTTAA	20928	6761810	0.00309503
GACCAT	20919	6761810	0.0030937
TGATTC	20914	6761810	0.00309296
AGTTCC	20887	6761810	0.00308897
GCCCTT	20878	6761810	0.00308763
TGCTTA	20876	6761810	0.00308734
GCTTCA	20876	6761810	0.00308734
GAAAGT	20874	6761810	0.00308704
ACACGT	20860	6761810	0.00308497
GTCTTA	20859	6761810	0.00308482
ACGACT	20857	6761810	0.00308453
GGAAGC	20850	6761810	0.00308349
ACCGCC	20849	6761810	0.00308335
CACCAC	20849	6761810	0.00308335
CAGGAT	20840	6761810	0.00308202
CCGATT	20840	6761810	0.00308202
CATCTC	20836	6761810	0.00308142
ATCGGG	20830	6761810	0.00308054
GCTCTC	20824	6761810	0.00307965
GGGACA	20823	6761810	0.0030795
CAAGCC	20822	6761810	0.00307935
GCATCA	20813	6761810	0.00307802
AGTTCT	20810	6761810	0.00307758
CCATTT	20801	6761810	0.00307625
GGATAG	20799	6761810	0.00307595
GATCCG	20785	6761810	0.00307388
TTCACG	20772	6761810	0.00307196
GGAGCC	20772	6761810	0.00307196
TCGCTT	20770	6761810	0.00307166
GGACAC	20768	6761810	0.00307137
CCACTC	20763	6761810	0.00307063
TTAGGG	20759	6761810	0.00307004
GAAATG	20752	6761810	0.003069
CATAGT	20738	6761810	0.00306693
[truncated: 2,097 more rows]

## Sheet: 7mer, R0,
Motif	Counts_by_reads	Total_reads	Fraction_by_reads
GGCGGGG	28137	10023959	0.00280697
GCGGGGG	25584	10023959	0.00255228
GGTCAGG	25543	10023959	0.00254819
GGGTCAG	24722	10023959	0.00246629
GGGCGGG	24141	10023959	0.00240833
GGGGTCA	23884	10023959	0.00238269
GGGTCGG	23828	10023959	0.0023771
GGTGGGG	22808	10023959	0.00227535
GGTCGGG	22781	10023959	0.00227265
GGTGTGG	22616	10023959	0.00225619
GGGGCGG	22578	10023959	0.0022524
GGGTCAA	22333	10023959	0.00222796
CGGGGGG	22213	10023959	0.00221599
GGGTGGG	21983	10023959	0.00219305
GGGCAGG	21793	10023959	0.00217409
GGTACGG	21658	10023959	0.00216062
GGGGTCG	21593	10023959	0.00215414
GGGGGTC	21576	10023959	0.00215244
GTGTGGG	21574	10023959	0.00215224
GGCTGGG	21405	10023959	0.00213538
GGGCTGG	21351	10023959	0.00213
GGCAGGG	21290	10023959	0.00212391
GGGGTGG	21259	10023959	0.00212082
GGGCGGT	21072	10023959	0.00210216
GTGGGGG	20999	10023959	0.00209488
GGTCAAG	20983	10023959	0.00209328
CGGTGGG	20794	10023959	0.00207443
GTGGGTC	20747	10023959	0.00206974
GTGGGGT	20720	10023959	0.00206705
GGTCGGT	20578	10023959	0.00205288
GGTGGGC	20481	10023959	0.0020432
GGGGGGT	20453	10023959	0.00204041
AGGGTCA	20326	10023959	0.00202774
GGATGGG	20313	10023959	0.00202644
GGGATGG	20290	10023959	0.00202415
GGGGGGC	20290	10023959	0.00202415
GTGGTCA	20281	10023959	0.00202325
GGTCAGT	20280	10023959	0.00202315
GGGGCTG	20161	10023959	0.00201128
GGACGGG	20101	10023959	0.0020053
GTGTGGT	20083	10023959	0.0020035
GGTCTGG	20013	10023959	0.00199652
TGGGTCA	19997	10023959	0.00199492
GGGACGG	19961	10023959	0.00199133
GGGGCAG	19936	10023959	0.00198883
GGTCATG	19931	10023959	0.00198834
AGGTCAG	19926	10023959	0.00198784
GTGCGGG	19902	10023959	0.00198544
GGGGAGG	19863	10023959	0.00198155
GTCAGGG	19860	10023959	0.00198125
GGTGGGT	19857	10023959	0.00198095
GGGTTGG	19847	10023959	0.00197996
GGGAGGG	19834	10023959	0.00197866
GGTGGTC	19797	10023959	0.00197497
TGGGGTC	19794	10023959	0.00197467
GTCGGGG	19778	10023959	0.00197307
GGTCGGC	19751	10023959	0.00197038
TGTGGGG	19707	10023959	0.00196599
CGGTCGG	19701	10023959	0.00196539
GGGAAGG	19668	10023959	0.0019621
GGTAAGG	19621	10023959	0.00195741
GGTTGGG	19584	10023959	0.00195372
GGTATGG	19567	10023959	0.00195202
GGTAGGG	19563	10023959	0.00195162
GCTGGGG	19556	10023959	0.00195093
GTGGGGC	19535	10023959	0.00194883
GGTCACG	19422	10023959	0.00193756
GTGGTGG	19366	10023959	0.00193197
GTGGTCG	19292	10023959	0.00192459
GGGTAGG	19286	10023959	0.00192399
GGCGGTG	19280	10023959	0.00192339
TGGTCAG	19279	10023959	0.00192329
TGGCGGG	19265	10023959	0.0019219
GGGTGGT	19254	10023959	0.0019208
AGGCGGG	19235	10023959	0.0019189
GCGGTGG	19229	10023959	0.0019183
GGACGGT	19197	10023959	0.00191511
GGGGGCG	19178	10023959	0.00191322
TGGTCGG	19127	10023959	0.00190813
GGCGTGG	19092	10023959	0.00190464
GGTGCGG	19049	10023959	0.00190035
GGGGGTG	19048	10023959	0.00190025
GGCAAGG	18947	10023959	0.00189017
GTACGGG	18923	10023959	0.00188778
GGTCCGG	18908	10023959	0.00188628
TGGGGGG	18907	10023959	0.00188618
GGTCAGC	18895	10023959	0.00188498
TGGTGGG	18886	10023959	0.00188409
GGAAGGG	18873	10023959	0.00188279
GCGGGGC	18859	10023959	0.00188139
GGGTGTG	18838	10023959	0.0018793
GGGGTTG	18825	10023959	0.001878
CGGGGGC	18811	10023959	0.0018766
CGGCGGG	18793	10023959	0.00187481
GGGTACG	18755	10023959	0.00187102
GGGTCAT	18748	10023959	0.00187032
TGGGCGG	18739	10023959	0.00186942
CGGGGTC	18725	10023959	0.00186802
AGGTCGG	18688	10023959	0.00186433
GGCAGGC	18668	10023959	0.00186234
GGCGGGC	18624	10023959	0.00185795
AGGGGTC	18598	10023959	0.00185535
TGGGGGT	18586	10023959	0.00185416
GATGTGG	18582	10023959	0.00185376
GCGGGGA	18581	10023959	0.00185366
GGAGGGG	18581	10023959	0.00185366
GGGCGGA	18546	10023959	0.00185017
GATGGGG	18545	10023959	0.00185007
GGGTCGA	18542	10023959	0.00184977
AGGGCGG	18535	10023959	0.00184907
CGGGGGT	18463	10023959	0.00184189
GTGGGCG	18458	10023959	0.00184139
GTGGGCA	18450	10023959	0.00184059
CGGGCGG	18445	10023959	0.00184009
TGTGGGT	18434	10023959	0.00183899
GGGCCGG	18404	10023959	0.001836
CTGGGGG	18403	10023959	0.0018359
GGCCAGG	18394	10023959	0.001835
CGGACGG	18384	10023959	0.00183401
TGTGGGC	18304	10023959	0.00182603
GCGGGGT	18262	10023959	0.00182184
GGTCGGA	18255	10023959	0.00182114
GTCAAGG	18228	10023959	0.00181844
CGGTCAG	18136	10023959	0.00180927
TGCGGGG	18131	10023959	0.00180877
TGGGTCG	18131	10023959	0.00180877
GGCTGGC	18128	10023959	0.00180847
GGAGTGG	18103	10023959	0.00180597
CGGGTCA	18084	10023959	0.00180408
GGCGGGA	18079	10023959	0.00180358
AAGGTCA	18051	10023959	0.00180079
GGTACAG	18043	10023959	0.00179999
ATGTGGG	18020	10023959	0.00179769
GGTCGTG	18001	10023959	0.0017958
GGGCCAG	17978	10023959	0.0017935
GGCACGG	17970	10023959	0.0017927
GACGGGG	17950	10023959	0.00179071
GGACAGG	17915	10023959	0.00178722
CGGTTGG	17896	10023959	0.00178532
GGGTCTG	17860	10023959	0.00178173
AGGTCAA	17846	10023959	0.00178033
GGATCGG	17817	10023959	0.00177744
CGTGGGG	17816	10023959	0.00177734
AGGTGGG	17800	10023959	0.00177575
GGGAGGT	17781	10023959	0.00177385
GCGTGGG	17771	10023959	0.00177285
GGTCAAT	17757	10023959	0.00177146
GTGGTTG	17754	10023959	0.00177116
ACGGGGG	17751	10023959	0.00177086
GTCTGGG	17748	10023959	0.00177056
GTTGGGG	17742	10023959	0.00176996
AGGGTCG	17731	10023959	0.00176886
GGGGGGA	17716	10023959	0.00176737
AGTGGGG	17715	10023959	0.00176727
ACGGTCA	17713	10023959	0.00176707
GGGGCAA	17706	10023959	0.00176637
CTGGGGT	17695	10023959	0.00176527
GTCACGG	17685	10023959	0.00176427
GGTTCGG	17676	10023959	0.00176338
GGAGGTC	17675	10023959	0.00176328
TGGGGGC	17669	10023959	0.00176268
AGTGTGG	17659	10023959	0.00176168
GTCGGTC	17656	10023959	0.00176138
GGTTGGC	17653	10023959	0.00176108
GGGGTAG	17647	10023959	0.00176048
GGAGGGT	17643	10023959	0.00176008
GGATGGT	17638	10023959	0.00175958
GAGGTCA	17604	10023959	0.00175619
GGCATGG	17603	10023959	0.00175609
ACGGGTC	17589	10023959	0.0017547
GTGGAGG	17563	10023959	0.0017521
GGAAGGT	17552	10023959	0.001751
TGGCTGG	17538	10023959	0.00174961
AAGGGTC	17518	10023959	0.00174761
GGGTCAC	17513	10023959	0.00174711
GGGCAGC	17494	10023959	0.00174522
GGGGGGG	17478	10023959	0.00174362
ATGGGGT	17475	10023959	0.00174332
GGGGATG	17468	10023959	0.00174262
TGTGTGG	17461	10023959	0.00174193
GTGTGGC	17441	10023959	0.00173993
GGGCGTG	17428	10023959	0.00173863
GGGTCGT	17415	10023959	0.00173734
ACGGTGG	17390	10023959	0.00173484
GGCGCGG	17388	10023959	0.00173464
GGTAGTG	17382	10023959	0.00173405
GTGGGCC	17362	10023959	0.00173205
AGGGGGG	17347	10023959	0.00173055
GGGCAAG	17342	10023959	0.00173005
GGACGGC	17329	10023959	0.00172876
CAGGGTC	17328	10023959	0.00172866
GTGGGGA	17328	10023959	0.00172866
GTCGTGG	17322	10023959	0.00172806
GGTGGTG	17315	10023959	0.00172736
GGTGAGG	17309	10023959	0.00172676
AGGCAGG	17301	10023959	0.00172596
CGTGGTC	17289	10023959	0.00172477
AGTGGTC	17287	10023959	0.00172457
ATGGTCA	17284	10023959	0.00172427
GTCGGGC	17283	10023959	0.00172417
GGTCAAA	17267	10023959	0.00172257
GTGGCGG	17257	10023959	0.00172158
GGCAGGT	17249	10023959	0.00172078
GTCGGTG	17242	10023959	0.00172008
CGGTGTG	17238	10023959	0.00171968
CGCGGGG	17236	10023959	0.00171948
TGGGCAG	17232	10023959	0.00171908
CGGGTCG	17204	10023959	0.00171629
GGTCAGA	17194	10023959	0.00171529
AAGGGGT	17191	10023959	0.00171499
GCGGAGG	17186	10023959	0.00171449
GGTTGGT	17168	10023959	0.0017127
GTGTCGG	17160	10023959	0.0017119
AGGCTGG	17159	10023959	0.0017118
GGGGTGT	17145	10023959	0.0017104
AGGGGGT	17141	10023959	0.00171
CGGTGGT	17136	10023959	0.0017095
ACGGTCG	17133	10023959	0.0017092
GGTAGGC	17132	10023959	0.00170911
GTTGTGG	17113	10023959	0.00170721
GGCCGGG	17113	10023959	0.00170721
GATGGGC	17110	10023959	0.00170691
GGATGGC	17108	10023959	0.00170671
GACGGTC	17106	10023959	0.00170651
AGGGTGG	17104	10023959	0.00170631
GGAATGG	17097	10023959	0.00170561
ACGGGGT	17089	10023959	0.00170482
GGTAGGT	17088	10023959	0.00170472
GGATGTG	17083	10023959	0.00170422
CGGGGCG	17077	10023959	0.00170362
GGGTGCG	17063	10023959	0.00170222
AGCGGGG	17057	10023959	0.00170162
GGAGGGC	17057	10023959	0.00170162
GGGGGCT	17054	10023959	0.00170132
GCAGGGG	17050	10023959	0.00170092
GGGGCCG	17043	10023959	0.00170023
GGGGGTA	17029	10023959	0.00169883
TGGTCAA	17022	10023959	0.00169813
GGGGGCA	17022	10023959	0.00169813
GGTCGAC	17014	10023959	0.00169733
CAGGGGT	17006	10023959	0.00169654
GCGGGTC	17005	10023959	0.00169644
GGGCTGA	16999	10023959	0.00169584
GGGTATG	16991	10023959	0.00169504
CAGGTCA	16987	10023959	0.00169464
GGAACGG	16976	10023959	0.00169354
GGGGGCC	16965	10023959	0.00169245
ACTGGGG	16960	10023959	0.00169195
CTGTGGG	16946	10023959	0.00169055
TGGGGTG	16936	10023959	0.00168955
GAGGGGG	16934	10023959	0.00168935
GTCAGGT	16931	10023959	0.00168905
CGGATGG	16927	10023959	0.00168865
TGGGGCG	16916	10023959	0.00168756
GGGGTGC	16904	10023959	0.00168636
TGGACGG	16902	10023959	0.00168616
GGCGGGT	16897	10023959	0.00168566
TGGCAGG	16889	10023959	0.00168486
GTGGCTG	16882	10023959	0.00168416
GGGTCCG	16876	10023959	0.00168357
GGAAGGC	16873	10023959	0.00168327
TGTGGTC	16872	10023959	0.00168317
CGGAGGG	16862	10023959	0.00168217
CGGTAGG	16855	10023959	0.00168147
GAGGGTC	16852	10023959	0.00168117
CGGGTGG	16850	10023959	0.00168097
GGGAGGC	16831	10023959	0.00167908
TGGGGTA	16819	10023959	0.00167788
GGGGGAG	16814	10023959	0.00167738
ATGTGGT	16806	10023959	0.00167658
AGGCGGT	16785	10023959	0.00167449
GGGGCGA	16772	10023959	0.00167319
GGCTGGT	16766	10023959	0.00167259
GATGGTC	16754	10023959	0.0016714
CGGGCAG	16741	10023959	0.0016701
GACTGGG	16729	10023959	0.0016689
GTACGGT	16729	10023959	0.0016689
CGTGGGC	16727	10023959	0.0016687
GTGCGGT	16725	10023959	0.0016685
ACGGGGC	16722	10023959	0.0016682
TGGGGCA	16696	10023959	0.00166561
CGGCAGG	16692	10023959	0.00166521
GTGGGTA	16691	10023959	0.00166511
CGGCTGG	16688	10023959	0.00166481
GGGCAGT	16683	10023959	0.00166431
GGGGGTT	16683	10023959	0.00166431
GGAAAGG	16678	10023959	0.00166381
GACGGGC	16676	10023959	0.00166361
TGGGCTG	16666	10023959	0.00166262
GTGAGGG	16655	10023959	0.00166152
ATGGGTC	16654	10023959	0.00166142
GGGGTAC	16654	10023959	0.00166142
GGGGTCT	16652	10023959	0.00166122
CAGGGGG	16650	10023959	0.00166102
CGTGTGG	16644	10023959	0.00166042
GTCATGG	16614	10023959	0.00165743
GTGGTGT	16606	10023959	0.00165663
GGGTGGA	16595	10023959	0.00165553
AGTGGGC	16594	10023959	0.00165543
GGGGCCA	16590	10023959	0.00165503
GGCGGAC	16575	10023959	0.00165354
GTGCAGG	16567	10023959	0.00165274
GGGCATG	16566	10023959	0.00165264
GGCGGTC	16542	10023959	0.00165025
GGGGCGT	16542	10023959	0.00165025
GGCGGTA	16519	10023959	0.00164795
CGGGAGG	16505	10023959	0.00164656
GTGGGTG	16497	10023959	0.00164576
GATGGGT	16494	10023959	0.00164546
GCGGTGT	16490	10023959	0.00164506
TGGGGTT	16485	10023959	0.00164456
ATGGGGG	16465	10023959	0.00164256
GGACTGG	16459	10023959	0.00164197
GGCTAGG	16445	10023959	0.00164057
GGTGTGT	16443	10023959	0.00164037
GCGTGGT	16425	10023959	0.00163857
GGGGACG	16422	10023959	0.00163827
GGTGGGA	16419	10023959	0.00163798
GTGCTGG	16418	10023959	0.00163788
TGTGGTG	16409	10023959	0.00163698
GGGAGTG	16409	10023959	0.00163698
GGCTGTG	16399	10023959	0.00163598
GGGACAG	16396	10023959	0.00163568
GTCGGGT	16391	10023959	0.00163518
GAGTGGG	16377	10023959	0.00163379
AAGTGGG	16370	10023959	0.00163309
GTCGGCG	16340	10023959	0.00163009
GGGCACG	16332	10023959	0.0016293
GCGGGCA	16317	10023959	0.0016278
GAGGGGT	16312	10023959	0.0016273
CAGTGGG	16310	10023959	0.0016271
ACGTGGG	16308	10023959	0.0016269
GGTTAGG	16299	10023959	0.001626
TCGGGGG	16292	10023959	0.00162531
TGGTTGG	16281	10023959	0.00162421
TGGATGG	16272	10023959	0.00162331
GCTGTGG	16271	10023959	0.00162321
CGGTGGA	16264	10023959	0.00162251
GAAGGTC	16262	10023959	0.00162231
GTAGTGG	16256	10023959	0.00162171
TCGGTGG	16255	10023959	0.00162161
GTCAGGC	16246	10023959	0.00162072
AGGGCAG	16241	10023959	0.00162022
GGTGCAG	16210	10023959	0.00161713
GGTCGCG	16195	10023959	0.00161563
CGGGGTG	16188	10023959	0.00161493
GGCGAGG	16187	10023959	0.00161483
TGTCGGG	16185	10023959	0.00161463
TGGTGGT	16183	10023959	0.00161443
CGGGCTG	16172	10023959	0.00161333
AGGTCAT	16168	10023959	0.00161294
GAAGGGT	16163	10023959	0.00161244
GGTGGTT	16162	10023959	0.00161234
TCGGTCA	16154	10023959	0.00161154
AGTGGGT	16151	10023959	0.00161124
CGGGGGA	16146	10023959	0.00161074
GGTCCAG	16133	10023959	0.00160944
GTGTGTG	16126	10023959	0.00160875
GTTGGGC	16125	10023959	0.00160865
GACGTGG	16123	10023959	0.00160845
GTTGGTC	16120	10023959	0.00160815
GGAGCGG	16092	10023959	0.00160535
GGGTAAG	16091	10023959	0.00160525
GTCAGTG	16090	10023959	0.00160515
GGTTGTG	16086	10023959	0.00160476
GTGGATG	16074	10023959	0.00160356
GGCAGCG	16074	10023959	0.00160356
GCGCGGG	16066	10023959	0.00160276
TGGTGTG	16044	10023959	0.00160057
CGGGGCA	16023	10023959	0.00159847
CAGCGGG	16020	10023959	0.00159817
GGGGTAA	16019	10023959	0.00159807
TGGAGGG	16017	10023959	0.00159787
GTGGTAG	16017	10023959	0.00159787
GTGTGGA	16011	10023959	0.00159727
GTATGGG	15998	10023959	0.00159598
GGGGAAG	15997	10023959	0.00159588
TGTGGTA	15990	10023959	0.00159518
GAAGGGG	15989	10023959	0.00159508
GACAGGG	15989	10023959	0.00159508
CGATGGG	15984	10023959	0.00159458
AGGGGTG	15980	10023959	0.00159418
GGTACGT	15978	10023959	0.00159398
GCAGGTC	15973	10023959	0.00159348
CGGAAGG	15961	10023959	0.00159229
GTGGGCT	15960	10023959	0.00159219
GACGGGT	15956	10023959	0.00159179
GGCAGTG	15954	10023959	0.00159159
TGGGAGG	15951	10023959	0.00159129
AACGGTC	15945	10023959	0.00159069
GAGGCGG	15939	10023959	0.00159009
GGCGGTT	15936	10023959	0.00158979
GGTCACA	15935	10023959	0.00158969
GCTGGGT	15923	10023959	0.00158849
AAGGTCG	15916	10023959	0.0015878
GTGTTGG	15912	10023959	0.0015874
GGTCATC	15909	10023959	0.0015871
GCCAGGG	15908	10023959	0.001587
AAGTGGT	15901	10023959	0.0015863
TGGCGGT	15900	10023959	0.0015862
TGGGCAA	15899	10023959	0.0015861
GCGGGCG	15892	10023959	0.0015854
GTGGGTT	15891	10023959	0.0015853
CAGGTCG	15887	10023959	0.0015849
GCAGGGT	15885	10023959	0.0015847
GCGGTTG	15880	10023959	0.0015842
AGGGCTG	15872	10023959	0.00158341
GTCAATG	15869	10023959	0.00158311
GTAAGGG	15861	10023959	0.00158231
GGGTCGC	15861	10023959	0.00158231
AGGGAGG	15845	10023959	0.00158071
AGGTTGG	15840	10023959	0.00158021
GTGGTCT	15840	10023959	0.00158021
TACGGGG	15837	10023959	0.00157991
AATGTGG	15831	10023959	0.00157932
GGCAATG	15828	10023959	0.00157902
GGGCTAG	15827	10023959	0.00157892
GAGCGGG	15824	10023959	0.00157862
GATCGGG	15820	10023959	0.00157822
TCGGTCG	15817	10023959	0.00157792
GGTCGAT	15801	10023959	0.00157632
AAGGGGG	15796	10023959	0.00157582
CTGGGTC	15796	10023959	0.00157582
GGGGTCC	15788	10023959	0.00157503
GCGTCGG	15781	10023959	0.00157433
TGGGTGG	15773	10023959	0.00157353
CAAGGGG	15762	10023959	0.00157243
GGGCTGT	15751	10023959	0.00157134
GGGGTTA	15749	10023959	0.00157114
GTCCGGG	15747	10023959	0.00157094
CGTGGGT	15746	10023959	0.00157084
GTGGACG	15740	10023959	0.00157024
GGTGCTG	15740	10023959	0.00157024
GCGGGAC	15732	10023959	0.00156944
GGTCGTC	15716	10023959	0.00156784
AATGGGG	15710	10023959	0.00156725
GGGTACA	15707	10023959	0.00156695
GGGGCTA	15701	10023959	0.00156635
TGTGGTT	15698	10023959	0.00156605
AACGGGG	15687	10023959	0.00156495
TGTGGGA	15685	10023959	0.00156475
GGTGGAG	15679	10023959	0.00156415
ATGCGGG	15676	10023959	0.00156385
GTGGGAG	15676	10023959	0.00156385
GGGTCCA	15674	10023959	0.00156365
GTGGCAG	15673	10023959	0.00156355
GGTAATG	15667	10023959	0.00156296
GTAGGTC	15653	10023959	0.00156156
CACGGTC	15652	10023959	0.00156146
GTACAGG	15651	10023959	0.00156136
CAGGCGG	15644	10023959	0.00156066
ATGGTCG	15637	10023959	0.00155996
ACAGTGG	15636	10023959	0.00155986
GTGCGTG	15623	10023959	0.00155857
GGGACTG	15617	10023959	0.00155797
CGGTCTG	15616	10023959	0.00155787
CGACGGG	15610	10023959	0.00155727
GCTGGGC	15610	10023959	0.00155727
TGCTGGG	15601	10023959	0.00155637
ACGTGGT	15594	10023959	0.00155567
GACGGTG	15594	10023959	0.00155567
AGGTGGT	15590	10023959	0.00155527
GGCGGAT	15582	10023959	0.00155448
GTAGGGG	15580	10023959	0.00155428
GGTCAAC	15573	10023959	0.00155358
GTGTCAG	15552	10023959	0.00155148
GTGATGG	15549	10023959	0.00155118
GTGCGGA	15541	10023959	0.00155039
GGTAACG	15541	10023959	0.00155039
AAGGCGG	15535	10023959	0.00154979
GAACGGG	15535	10023959	0.00154979
CGGTATG	15533	10023959	0.00154959
GGTGCGT	15531	10023959	0.00154939
GGGTTAG	15529	10023959	0.00154919
AGGATGG	15527	10023959	0.00154899
GCAAGGG	15521	10023959	0.00154839
GGGCGGC	15502	10023959	0.00154649
GAAGTGG	15501	10023959	0.00154639
TGGTCGA	15499	10023959	0.0015462
GTGGTTA	15489	10023959	0.0015452
ATGGCGG	15486	10023959	0.0015449
AGGACGG	15481	10023959	0.0015444
ATGGGGC	15467	10023959	0.001543
AGGTGTG	15462	10023959	0.0015425
AGGGGGC	15460	10023959	0.0015423
GGATAGG	15460	10023959	0.0015423
GGTGGAC	15452	10023959	0.00154151
GTGGTAA	15448	10023959	0.00154111
ACAGGGG	15444	10023959	0.00154071
CAGTGGT	15431	10023959	0.00153941
GTCGCGG	15431	10023959	0.00153941
GGTGTGC	15429	10023959	0.00153921
GGGCTGC	15428	10023959	0.00153911
GGGCGCG	15422	10023959	0.00153851
GAGTGGT	15421	10023959	0.00153841
TGGTCAT	15415	10023959	0.00153782
GCGGGAA	15412	10023959	0.00153752
GGCAACG	15411	10023959	0.00153742
GAATGGG	15410	10023959	0.00153732
GATCGGT	15407	10023959	0.00153702
GGGGGAC	15407	10023959	0.00153702
CGGTGCG	15389	10023959	0.00153522
GAGGTGG	15389	10023959	0.00153522
CGGGGCC	15387	10023959	0.00153502
CAGGGGC	15381	10023959	0.00153442
GCCGGGG	15380	10023959	0.00153432
GGATTGG	15375	10023959	0.00153383
GTCAGCG	15372	10023959	0.00153353
GTGTGCG	15362	10023959	0.00153253
GGGATGT	15357	10023959	0.00153203
GGGAATG	15356	10023959	0.00153193
GGTTCAG	15346	10023959	0.00153093
GGGCAAT	15343	10023959	0.00153063
GAAAGGG	15337	10023959	0.00153003
GCGGGTG	15331	10023959	0.00152944
GCGGACG	15316	10023959	0.00152794
AGGTAGG	15314	10023959	0.00152774
TGAGGGG	15311	10023959	0.00152744
GTCGGTA	15310	10023959	0.00152734
GCGGGAT	15307	10023959	0.00152704
GGCCTGG	15304	10023959	0.00152674
GGAAGTG	15303	10023959	0.00152664
AGGTACG	15278	10023959	0.00152415
GGCGGAG	15277	10023959	0.00152405
GCGCGGT	15275	10023959	0.00152385
GGGTTGA	15275	10023959	0.00152385
GGTGTTG	15264	10023959	0.00152275
TGGTAGG	15260	10023959	0.00152235
GCGATGG	15253	10023959	0.00152165
GCGGATG	15246	10023959	0.00152096
GTAGGGT	15244	10023959	0.00152076
GGAGGTG	15242	10023959	0.00152056
TGGAAGG	15239	10023959	0.00152026
GTAACGG	15231	10023959	0.00151946
GGCTGGA	15229	10023959	0.00151926
AGCGGGT	15228	10023959	0.00151916
GGCAGGA	15222	10023959	0.00151856
CGGTCCG	15220	10023959	0.00151836
CGGTACG	15219	10023959	0.00151826
GCAGGGC	15218	10023959	0.00151816
GCGGGAG	15217	10023959	0.00151806
TGGGGAG	15213	10023959	0.00151766
GTCGGTT	15211	10023959	0.00151746
GGGCAAC	15205	10023959	0.00151687
TGCGTGG	15203	10023959	0.00151667
GGGTGGC	15195	10023959	0.00151587
GAACGGT	15190	10023959	0.00151537
TGGGGGA	15189	10023959	0.00151527
AGGAAGG	15188	10023959	0.00151517
GGTCGAA	15188	10023959	0.00151517
GAGGGGC	15183	10023959	0.00151467
GTGGTCC	15183	10023959	0.00151467
GGGGGAT	15182	10023959	0.00151457
AGGGGCG	15180	10023959	0.00151437
CGGTCGA	15178	10023959	0.00151417
AGGGGTA	15172	10023959	0.00151357
CGTCGGG	15171	10023959	0.00151347
GGGCGAG	15170	10023959	0.00151337
CATGGGG	15167	10023959	0.00151307
ACGGGCG	15160	10023959	0.00151238
GGGTAGT	15154	10023959	0.00151178
GTGTGTC	15153	10023959	0.00151168
TGGTCTG	15146	10023959	0.00151098
TGACGGG	15132	10023959	0.00150958
ACGGTTG	15129	10023959	0.00150928
TAGGTCA	15126	10023959	0.00150898
GGACGTG	15125	10023959	0.00150888
GCGGGTA	15124	10023959	0.00150879
GGTCATA	15123	10023959	0.00150869
GTCGGGA	15116	10023959	0.00150799
ACAGGGT	15111	10023959	0.00150749
TCTGGGG	15110	10023959	0.00150739
GTCGGAC	15106	10023959	0.00150699
GGGGTAT	15106	10023959	0.00150699
AGGAGGG	15105	10023959	0.00150689
TTGTGGG	15104	10023959	0.00150679
TGGCGGA	15104	10023959	0.00150679
TGCAGGG	15102	10023959	0.00150659
GTGAAGG	15093	10023959	0.00150569
GCAGTGG	15091	10023959	0.00150549
CGGGGAG	15075	10023959	0.0015039
TGATGGG	15070	10023959	0.0015034
AAGGGGC	15064	10023959	0.0015028
GGGGGAA	15063	10023959	0.0015027
GTCAACG	15062	10023959	0.0015026
ATCGGGG	15052	10023959	0.0015016
AGGTCGA	15051	10023959	0.0015015
CAAGGGT	15049	10023959	0.0015013
GAAGGGC	15049	10023959	0.0015013
TCAGGGG	15046	10023959	0.001501
TCGGCGG	15045	10023959	0.0015009
GGGGAGT	15039	10023959	0.00150031
CGGACAG	15034	10023959	0.00149981
GAGGTCG	15033	10023959	0.00149971
TGGTCAC	15032	10023959	0.00149961
TGGTCGT	15027	10023959	0.00149911
CGTCGGT	15026	10023959	0.00149901
CTGGGGA	15023	10023959	0.00149871
AGGCGGA	15022	10023959	0.00149861
GGTACGA	15016	10023959	0.00149801
TGCGGGT	15014	10023959	0.00149781
CGGGATG	15010	10023959	0.00149741
GGCGGAA	15010	10023959	0.00149741
GGTCTGT	15009	10023959	0.00149731
CACGGGG	15005	10023959	0.00149691
GGTATGT	14995	10023959	0.00149592
GGCGTGT	14994	10023959	0.00149582
ACAGGTC	14992	10023959	0.00149562
GTGAGGT	14992	10023959	0.00149562
GGCGATG	14991	10023959	0.00149552
GTGGTGC	14986	10023959	0.00149502
TGTTGGG	14984	10023959	0.00149482
CGGTAAG	14983	10023959	0.00149472
AAGCGGG	14982	10023959	0.00149462
GGTCGAG	14979	10023959	0.00149432
GCGTGGC	14976	10023959	0.00149402
GCGGTAA	14975	10023959	0.00149392
GCGACGG	14971	10023959	0.00149352
CAGGGCG	14960	10023959	0.00149242
GTAAGGT	14941	10023959	0.00149053
GCGGTCG	14939	10023959	0.00149033
ATGGTGG	14938	10023959	0.00149023
TGGGTTG	14938	10023959	0.00149023
TGGGCCG	14921	10023959	0.00148853
GCATGGG	14904	10023959	0.00148684
GGACGGA	14901	10023959	0.00148654
GGTATTG	14900	10023959	0.00148644
TGCGGGA	14891	10023959	0.00148554
AAAGGTC	14888	10023959	0.00148524
AAAGGGT	14885	10023959	0.00148494
CGGGCCG	14885	10023959	0.00148494
TCGTGGG	14884	10023959	0.00148484
GGTTGCG	14882	10023959	0.00148464
GGTAGCG	14878	10023959	0.00148424
GAGGGCG	14877	10023959	0.00148414
GGTTGGA	14875	10023959	0.00148394
GCAACGG	14872	10023959	0.00148365
AGGTCAC	14870	10023959	0.00148345
AGGGGTT	14870	10023959	0.00148345
GGGTTAA	14869	10023959	0.00148335
CGGGGCT	14861	10023959	0.00148255
GGTGGAT	14856	10023959	0.00148205
AGGGTTG	14855	10023959	0.00148195
TTGGTCA	14846	10023959	0.00148105
GGGATCG	14830	10023959	0.00147946
GGTGCGA	14828	10023959	0.00147926
AGTGGTG	14823	10023959	0.00147876
GGATGCG	14822	10023959	0.00147866
GTGAGGC	14821	10023959	0.00147856
GGACCGG	14821	10023959	0.00147856
GTACGGC	14817	10023959	0.00147816
GGCTGAG	14814	10023959	0.00147786
GGTACAA	14802	10023959	0.00147666
GTGGCGA	14798	10023959	0.00147626
AGGGCCA	14793	10023959	0.00147576
GAGGCTG	14790	10023959	0.00147546
ACGGGCA	14788	10023959	0.00147527
AAGGGCG	14786	10023959	0.00147507
GGGCAAA	14785	10023959	0.00147497
GGGTGAG	14784	10023959	0.00147487
GGCTGAC	14781	10023959	0.00147457
AGGTCGT	14779	10023959	0.00147437
GGCCGGC	14775	10023959	0.00147397
GGCAGTC	14773	10023959	0.00147377
AGGTCTG	14767	10023959	0.00147317
GGGAGGA	14762	10023959	0.00147267
TGGGGCT	14756	10023959	0.00147207
GGGGCAT	14750	10023959	0.00147147
GGAGGCG	14748	10023959	0.00147127
AAAGGGG	14747	10023959	0.00147118
GACAGGT	14747	10023959	0.00147118
GATCAGG	14746	10023959	0.00147108
GCACGGT	14746	10023959	0.00147108
AGGGCAA	14743	10023959	0.00147078
CGGCGGT	14739	10023959	0.00147038
GGGTTGT	14737	10023959	0.00147018
GTTGGGT	14736	10023959	0.00147008
GGGTAGC	14736	10023959	0.00147008
AAAGTGG	14734	10023959	0.00146988
AGCGGTG	14733	10023959	0.00146978
TGTGCGG	14733	10023959	0.00146978
GATGGCG	14727	10023959	0.00146918
GTCGGCA	14720	10023959	0.00146848
GGGAACG	14719	10023959	0.00146838
GGAGGGA	14718	10023959	0.00146828
CGCGGTG	14717	10023959	0.00146818
GGCGGCG	14717	10023959	0.00146818
GCGTGTG	14708	10023959	0.00146728
GTGGCGT	14694	10023959	0.00146589
GGTCGTA	14690	10023959	0.00146549
GGGCCTG	14669	10023959	0.00146339
TGAGGGT	14668	10023959	0.00146329
TACGGGT	14663	10023959	0.0014628
TGCGGTG	14663	10023959	0.0014628
AGGCGTG	14661	10023959	0.0014626
CGGTCGT	14658	10023959	0.0014623
GGTTTGG	14655	10023959	0.001462
GGATGGA	14646	10023959	0.0014611
CAGGCTG	14638	10023959	0.0014603
GTGGGAA	14635	10023959	0.00146
AACGTGG	14625	10023959	0.001459
GTGGGAT	14623	10023959	0.0014588
CGGGTTG	14615	10023959	0.00145801
ACGGCGG	14613	10023959	0.00145781
CCGGGGG	14611	10023959	0.00145761
CTGGGGC	14606	10023959	0.00145711
CAAGGTC	14605	10023959	0.00145701
GCGGTGA	14603	10023959	0.00145681
GGGTTCG	14601	10023959	0.00145661
GTGGACA	14600	10023959	0.00145651
GCACGGG	14600	10023959	0.00145651
TGGCGTG	14598	10023959	0.00145631
GGGCCGA	14597	10023959	0.00145621
GTTCGGT	14594	10023959	0.00145591
GGAGGCT	14592	10023959	0.00145571
GTACTGG	14589	10023959	0.00145541
ATGGGCG	14588	10023959	0.00145531
GGTCTGC	14588	10023959	0.00145531
GGGCGTC	14588	10023959	0.00145531
GGGCTAA	14585	10023959	0.00145501
TGTCGGT	14584	10023959	0.00145491
AATGGTC	14583	10023959	0.00145481
ACGCGGG	14583	10023959	0.00145481
GATGGTG	14580	10023959	0.00145452
GGCGTCG	14579	10023959	0.00145442
CAACGGG	14576	10023959	0.00145412
TGGTCCG	14573	10023959	0.00145382
TGGGCGT	14573	10023959	0.00145382
GGTGGTA	14568	10023959	0.00145332
AGGAGGT	14567	10023959	0.00145322
CGGTGGC	14564	10023959	0.00145292
GGACAGT	14560	10023959	0.00145252
AGATGGG	14558	10023959	0.00145232
TGTCAGG	14557	10023959	0.00145222
CGGGCAA	14553	10023959	0.00145182
GGGATGC	14553	10023959	0.00145182
GGACAGC	14546	10023959	0.00145112
TGGTACG	14544	10023959	0.00145092
TGGCCGG	14540	10023959	0.00145052
TGAGGTC	14537	10023959	0.00145023
GGGCGAT	14536	10023959	0.00145013
CGGCGTG	14534	10023959	0.00144993
CGGTCAC	14532	10023959	0.00144973
ACTGGGT	14530	10023959	0.00144953
GGTAAGT	14523	10023959	0.00144883
ACGGTGT	14516	10023959	0.00144813
GTCGATG	14516	10023959	0.00144813
GGGCGAA	14516	10023959	0.00144813
GGTGGCT	14514	10023959	0.00144793
CGGTGAG	14506	10023959	0.00144713
ATCGGTC	14500	10023959	0.00144653
CGCGGGT	14500	10023959	0.00144653
ATTGGGG	14497	10023959	0.00144623
TAGTGGG	14497	10023959	0.00144623
GACTGTG	14495	10023959	0.00144604
GGCGTGC	14491	10023959	0.00144564
GATCGGC	14490	10023959	0.00144554
CGGGACG	14488	10023959	0.00144534
GGCCCGG	14487	10023959	0.00144524
AAGGCTG	14484	10023959	0.00144494
AAGGCAG	14481	10023959	0.00144464
GCGGTAG	14480	10023959	0.00144454
GTGACGG	14476	10023959	0.00144414
GGCCGGT	14476	10023959	0.00144414
GGGCGAC	14474	10023959	0.00144394
CGGTTCG	14473	10023959	0.00144384
GGGCCGT	14470	10023959	0.00144354
TGGGGAT	14469	10023959	0.00144344
TAGGGTC	14467	10023959	0.00144324
AACGGGT	14466	10023959	0.00144314
TGGGATG	14461	10023959	0.00144264
ATGGCTG	14459	10023959	0.00144244
GATAGGG	14458	10023959	0.00144234
CTGTGGT	14455	10023959	0.00144205
GTCGGAG	14451	10023959	0.00144165
CGGCGGA	14449	10023959	0.00144145
AGCGGGA	14446	10023959	0.00144115
CGGTCAA	14446	10023959	0.00144115
CGTGGTG	14444	10023959	0.00144095
TGAGGGC	14433	10023959	0.00143985
GCGGTGC	14428	10023959	0.00143935
AAGGTGG	14423	10023959	0.00143885
TTGGGGT	14410	10023959	0.00143756
GCAGCGG	14410	10023959	0.00143756
GGAGAGG	14410	10023959	0.00143756
TGGGTAG	14408	10023959	0.00143736
AGCGGGC	14406	10023959	0.00143716
GGATCAG	14403	10023959	0.00143686
GTATGGC	14402	10023959	0.00143676
GGTGTCG	14399	10023959	0.00143646
TGGGCGA	14391	10023959	0.00143566
GTGGTTC	14390	10023959	0.00143556
GCAGGCA	14388	10023959	0.00143536
GTCCAGG	14384	10023959	0.00143496
TGGGCCA	14383	10023959	0.00143486
GATATGG	14379	10023959	0.00143446
CGGACTG	14373	10023959	0.00143386
ACGGTGC	14371	10023959	0.00143367
AGGGGCA	14369	10023959	0.00143347
GGTCTGA	14363	10023959	0.00143287
TCGCGGG	14358	10023959	0.00143237
AGTCGGT	14354	10023959	0.00143197
CGGGGTA	14353	10023959	0.00143187
GGGGCGC	14351	10023959	0.00143167
AGGGATG	14347	10023959	0.00143127
CGGTTGA	14345	10023959	0.00143107
ACAGGGC	14339	10023959	0.00143047
CGGTCAT	14337	10023959	0.00143027
GAGGGTG	14337	10023959	0.00143027
GCCAAGG	14336	10023959	0.00143017
GCAAGGT	14333	10023959	0.00142987
GACGCGG	14332	10023959	0.00142977
GAGGAGG	14328	10023959	0.00142938
GGTTAGC	14326	10023959	0.00142918
CGGGGAC	14325	10023959	0.00142908
GGGGTGA	14322	10023959	0.00142878
TGGAGGT	14321	10023959	0.00142868
GAGCGGT	14319	10023959	0.00142848
CTGAGGG	14312	10023959	0.00142778
GTGTAGG	14312	10023959	0.00142778
GGGTTGC	14312	10023959	0.00142778
GCGGGCT	14310	10023959	0.00142758
AGTCGGG	14308	10023959	0.00142738
GATAAGG	14307	10023959	0.00142728
GTGGAAG	14299	10023959	0.00142648
GCTGGTC	14299	10023959	0.00142648
TGTGGCG	14298	10023959	0.00142638
TGTGGAC	14297	10023959	0.00142628
GCGGGTT	14291	10023959	0.00142568
AGGCAAG	14285	10023959	0.00142509
GTACGTG	14285	10023959	0.00142509
GGGGTTC	14282	10023959	0.00142479
GAGGCAG	14276	10023959	0.00142419
GTAAGGC	14275	10023959	0.00142409
GTCGGCT	14275	10023959	0.00142409
AGTGGTT	14272	10023959	0.00142379
TCAGTGG	14271	10023959	0.00142369
GTGTCAA	14270	10023959	0.00142359
GTCTGGC	14267	10023959	0.00142329
CATGGTC	14258	10023959	0.00142239
GTAGGGC	14258	10023959	0.00142239
GGTTGAG	14256	10023959	0.00142219
ATGGGCA	14254	10023959	0.00142199
CTGGGCG	14250	10023959	0.00142159
AACGGGC	14248	10023959	0.00142139
TCAGGTC	14248	10023959	0.00142139
AGGGTAG	14245	10023959	0.0014211
CAGGTGG	14245	10023959	0.0014211
GATGAGG	14245	10023959	0.0014211
GTGGCAA	14245	10023959	0.0014211
GCGGTAC	14245	10023959	0.0014211
CTGGCGG	14243	10023959	0.0014209
GAGTGGC	14241	10023959	0.0014207
GGCAAGT	14239	10023959	0.0014205
GTCAAGT	14237	10023959	0.0014203
GCCACGG	14229	10023959	0.0014195
GGTACTG	14228	10023959	0.0014194
GCAGGCT	14226	10023959	0.0014192
GTCCGGT	14225	10023959	0.0014191
AGGTATG	14224	10023959	0.001419
CATGTGG	14222	10023959	0.0014188
ACGTGGC	14221	10023959	0.0014187
AGGGCCG	14211	10023959	0.0014177
TCAGGGT	14210	10023959	0.0014176
CGGTACA	14210	10023959	0.0014176
GTAATGG	14205	10023959	0.0014171
TGGTGGA	14200	10023959	0.00141661
GGTAAAG	14194	10023959	0.00141601
GCTGAGG	14193	10023959	0.00141591
AAACGGT	14189	10023959	0.00141551
CAACGGT	14184	10023959	0.00141501
GCAGTCA	14181	10023959	0.00141471
GATGCGG	14180	10023959	0.00141461
GTGGTAT	14178	10023959	0.00141441
AAGGGTA	14174	10023959	0.00141401
GTTCGGC	14170	10023959	0.00141361
GGTGTGA	14169	10023959	0.00141351
TGTGGAG	14168	10023959	0.00141341
GGTTAAG	14167	10023959	0.00141331
GACAGGC	14166	10023959	0.00141321
CAGGCAG	14156	10023959	0.00141222
ACGGCAG	14152	10023959	0.00141182
GAAACGG	14149	10023959	0.00141152
TACGTGG	14146	10023959	0.00141122
GGGATTG	14143	10023959	0.00141092
GATTGGG	14142	10023959	0.00141082
ATGTGTG	14137	10023959	0.00141032
TCGGGGC	14133	10023959	0.00140992
AATGGGT	14131	10023959	0.00140972
GGGAGCG	14129	10023959	0.00140952
GTCGACG	14126	10023959	0.00140922
AGTGGCG	14121	10023959	0.00140872
TACGGTC	14120	10023959	0.00140863
GGTTGAC	14119	10023959	0.00140853
AGGCCGG	14116	10023959	0.00140823
GGTCCGA	14113	10023959	0.00140793
GGGCAGA	14113	10023959	0.00140793
CGAACGG	14103	10023959	0.00140693
GGGGACA	14101	10023959	0.00140673
TCAAGGG	14100	10023959	0.00140663
GCGTGTC	14097	10023959	0.00140633
GTTCGGG	14096	10023959	0.00140623
TAAGGTC	14091	10023959	0.00140573
GCGGTAT	14091	10023959	0.00140573
GTTGGCG	14089	10023959	0.00140553
GTGCCGG	14087	10023959	0.00140533
GAAAGGT	14083	10023959	0.00140493
AGGGTCT	14082	10023959	0.00140483
TCGGTTG	14081	10023959	0.00140473
GGAGGTA	14080	10023959	0.00140463
GACACGG	14079	10023959	0.00140453
CAATGGG	14078	10023959	0.00140444
CGATCGG	14078	10023959	0.00140444
GTATGGT	14076	10023959	0.00140424
ATGTGGC	14073	10023959	0.00140394
TAGGGGT	14073	10023959	0.00140394
GGTCTAG	14073	10023959	0.00140394
ACGGTCT	14070	10023959	0.00140364
CAGGGCA	14069	10023959	0.00140354
GCGAGGG	14067	10023959	0.00140334
TGTGAGG	14065	10023959	0.00140314
AGTCAGG	14064	10023959	0.00140304
GTCCGGC	14062	10023959	0.00140284
TGTACGG	14058	10023959	0.00140244
GTGGAGT	14056	10023959	0.00140224
ATTGTGG	14052	10023959	0.00140184
AGTGCGG	14052	10023959	0.00140184
TTGGGGG	14052	10023959	0.00140184
ACGGCTG	14050	10023959	0.00140164
AGTGGTA	14044	10023959	0.00140104
GCCAGGT	14044	10023959	0.00140104
CGGAGGT	14040	10023959	0.00140064
TGACGGT	14038	10023959	0.00140044
GTAAAGG	14034	10023959	0.00140005
ACGGGCC	14033	10023959	0.00139995
TGAGTGG	14033	10023959	0.00139995
TGAAGGG	14032	10023959	0.00139985
TGGCTGA	14032	10023959	0.00139985
GGGCCAT	14032	10023959	0.00139985
AGGGCGT	14030	10023959	0.00139965
TCGGCAG	14029	10023959	0.00139955
CGCGGGA	14022	10023959	0.00139885
CGGGGTT	14018	10023959	0.00139845
GTTACGG	14018	10023959	0.00139845
GGCAAGC	14012	10023959	0.00139785
AGGTCCG	14011	10023959	0.00139775
GGCAGCA	14009	10023959	0.00139755
AATGGGC	14008	10023959	0.00139745
GACTGGC	14007	10023959	0.00139735
GTGGCTA	14003	10023959	0.00139695
CCGGGGC	14000	10023959	0.00139665
CAGCGGT	13990	10023959	0.00139566
CAAGTGG	13987	10023959	0.00139536
GAGTCGG	13987	10023959	0.00139536
CGACGGT	13982	10023959	0.00139486
TTGTGGT	13981	10023959	0.00139476
GTGGTAC	13980	10023959	0.00139466
CGGCAAG	13978	10023959	0.00139446
GACGGCG	13973	10023959	0.00139396
AAGTGTG	13972	10023959	0.00139386
CTGGTCA	13971	10023959	0.00139376
CGGGAAG	13971	10023959	0.00139376
GGTCCGT	13970	10023959	0.00139366
GTATGTG	13968	10023959	0.00139346
TGGACAG	13958	10023959	0.00139246
AGGCTGA	13957	10023959	0.00139236
CGTGGCT	13957	10023959	0.00139236
GGTGGCG	13952	10023959	0.00139187
ATGGCAG	13949	10023959	0.00139157
AGGGTGT	13949	10023959	0.00139157
TGGGTCC	13948	10023959	0.00139147
ACGGGTG	13947	10023959	0.00139137
GATGGCT	13947	10023959	0.00139137
GTAGCGG	13945	10023959	0.00139117
TTGGGGC	13943	10023959	0.00139097
GCAATGG	13942	10023959	0.00139087
GGAGGTT	13941	10023959	0.00139077
GATACGG	13935	10023959	0.00139017
AGTTGGG	13934	10023959	0.00139007
GGCACAG	13934	10023959	0.00139007
GCGGAGT	13932	10023959	0.00138987
GGCAACA	13932	10023959	0.00138987
GTCAGGA	13931	10023959	0.00138977
TCGGGGT	13928	10023959	0.00138947
GGTCTCG	13926	10023959	0.00138927
CGGGCGA	13920	10023959	0.00138867
AAGGGTG	13918	10023959	0.00138847
GACGGTT	13912	10023959	0.00138787
AACGGTG	13909	10023959	0.00138758
GGTTCAA	13909	10023959	0.00138758
GGGAAAG	13907	10023959	0.00138738
GGCAAAG	13906	10023959	0.00138728
GGTATGC	13905	10023959	0.00138718
GGCTGAT	13901	10023959	0.00138678
GGGATAG	13897	10023959	0.00138638
TGGAGGC	13895	10023959	0.00138618
CTGGTGG	13893	10023959	0.00138598
ATGTGGA	13891	10023959	0.00138578
TGTGTGC	13890	10023959	0.00138568
GGGCACA	13888	10023959	0.00138548
GAATGGC	13886	10023959	0.00138528
CAGTCGG	13885	10023959	0.00138518
TGGGTCT	13882	10023959	0.00138488
ACTGGGC	13880	10023959	0.00138468
GGACTGT	13871	10023959	0.00138378
TATGTGG	13870	10023959	0.00138368
CGGGTAG	13870	10023959	0.00138368
GGGAAGT	13869	10023959	0.00138359
AGGGGCT	13864	10023959	0.00138309
CGTGGTT	13858	10023959	0.00138249
TGGGGAA	13854	10023959	0.00138209
GGCTAAG	13854	10023959	0.00138209
AAGGGCA	13852	10023959	0.00138189
CGTGCGG	13845	10023959	0.00138119
GTTGCGG	13845	10023959	0.00138119
CGTACGG	13838	10023959	0.00138049
TCGGCTG	13837	10023959	0.00138039
GTCTGTG	13835	10023959	0.00138019
ACGGTCC	13834	10023959	0.00138009
CGGGCCA	13833	10023959	0.00137999
TCGGAGG	13832	10023959	0.00137989
GTTGGCT	13832	10023959	0.00137989
GTCTGGT	13830	10023959	0.00137969
GGTCCGC	13827	10023959	0.0013794
TGGGGAC	13826	10023959	0.0013793
CTGGGCA	13826	10023959	0.0013793
GCTGGCG	13825	10023959	0.0013792
GGGACAA	13824	10023959	0.0013791
GAGTGTG	13820	10023959	0.0013787
GGCCATG	13820	10023959	0.0013787
GGCGACG	13820	10023959	0.0013787
TGGGGCC	13817	10023959	0.0013784
TGGTATG	13813	10023959	0.001378
CGACAGG	13806	10023959	0.0013773
AGGCAGC	13805	10023959	0.0013772
GGCTCGG	13805	10023959	0.0013772
AGCGTGG	13804	10023959	0.0013771
CGGTTAG	13804	10023959	0.0013771
GGCTGCG	13804	10023959	0.0013771
GGGTAAC	13804	10023959	0.0013771
ACGGTAA	13803	10023959	0.001377
GGTAGGA	13803	10023959	0.001377
TGCAGGT	13796	10023959	0.0013763
CGATGGT	13795	10023959	0.0013762
TAGTGGT	13794	10023959	0.0013761
CGAGGGG	13787	10023959	0.0013754
ACGATGG	13786	10023959	0.0013753
CAGGGTG	13785	10023959	0.00137521
AAAGGGC	13783	10023959	0.00137501
CGACTGG	13779	10023959	0.00137461
GACGGGA	13779	10023959	0.00137461
GGAAGGA	13778	10023959	0.00137451
GACGGTA	13777	10023959	0.00137441
CGCGGGC	13770	10023959	0.00137371
GAAAGGC	13770	10023959	0.00137371
GCGGCGG	13769	10023959	0.00137361
CTGGTCG	13766	10023959	0.00137331
GCGGAAA	13766	10023959	0.00137331
GACGGCA	13764	10023959	0.00137311
GGGTTCA	13759	10023959	0.00137261
CGTGGCG	13756	10023959	0.00137231
GTCAGTC	13756	10023959	0.00137231
AGCGGTA	13749	10023959	0.00137161
CATGGGT	13749	10023959	0.00137161
GTGCGTC	13748	10023959	0.00137151
GGGTCTA	13747	10023959	0.00137141
CGGGGAT	13743	10023959	0.00137102
GTGGCCG	13742	10023959	0.00137092
GCGGACA	13742	10023959	0.00137092
GGGGCCT	13742	10023959	0.00137092
GCGGTCA	13740	10023959	0.00137072
GGGTGCT	13740	10023959	0.00137072
CGGTGTC	13736	10023959	0.00137032
CAAGGGC	13733	10023959	0.00137002
CGAAGGG	13733	10023959	0.00137002
GGGGAGC	13733	10023959	0.00137002
GTGGGAC	13726	10023959	0.00136932
ATGTCGG	13725	10023959	0.00136922
CAGTGGC	13723	10023959	0.00136902
GGTCATT	13723	10023959	0.00136902
GGGCCCG	13723	10023959	0.00136902
TGTGGCA	13722	10023959	0.00136892
GGTTACG	13719	10023959	0.00136862
GTCGGAT	13717	10023959	0.00136842
CACGGGC	13716	10023959	0.00136832
TGGTGCG	13714	10023959	0.00136812
GGTGCAA	13709	10023959	0.00136762
GATGTGT	13708	10023959	0.00136752
GGCCAAG	13708	10023959	0.00136752
GAATGGT	13706	10023959	0.00136732
GTCAAAG	13705	10023959	0.00136722
GGCTGTC	13705	10023959	0.00136722
GGGCCAA	13704	10023959	0.00136712
AGGGCGA	13699	10023959	0.00136663
TCGATGG	13697	10023959	0.00136643
AGCTGGG	13695	10023959	0.00136623
GCCGTGG	13695	10023959	0.00136623
TAGCGGG	13693	10023959	0.00136603
TGGGTAA	13692	10023959	0.00136593
CGATGTG	13691	10023959	0.00136583
GTGTGAG	13690	10023959	0.00136573
ATCGTGG	13683	10023959	0.00136503
TGGCCAG	13680	10023959	0.00136473
ACGGAGG	13676	10023959	0.00136433
TCGGTAG	13674	10023959	0.00136413
CGGTGCA	13673	10023959	0.00136403
GGGTGTC	13671	10023959	0.00136383
ACTGTGG	13668	10023959	0.00136353
GGTTAAC	13668	10023959	0.00136353
GCAGGCG	13665	10023959	0.00136323
GCATGGT	13662	10023959	0.00136293
GGGTGCA	13662	10023959	0.00136293
AGGGGCC	13660	10023959	0.00136274
TGTGGAT	13658	10023959	0.00136254
GGCCAGT	13655	10023959	0.00136224
AAGGTTG	13654	10023959	0.00136214
GGGACGT	13654	10023959	0.00136214
GACTGGT	13653	10023959	0.00136204
AGGCCAG	13650	10023959	0.00136174
ACGGACG	13648	10023959	0.00136154
GGTACAT	13642	10023959	0.00136094
GAAATGG	13641	10023959	0.00136084
TCAGGGC	13638	10023959	0.00136054
CAAAGGG	13632	10023959	0.00135994
AGGCAGT	13630	10023959	0.00135974
TGTGGCT	13627	10023959	0.00135944
GAACGGC	13627	10023959	0.00135944
TTGGGTC	13625	10023959	0.00135924
CGATGGC	13622	10023959	0.00135894
TACAGGG	13619	10023959	0.00135864
GTTGAGG	13614	10023959	0.00135815
CAGGGTA	13612	10023959	0.00135795
GGCATCG	13612	10023959	0.00135795
GGGCCAC	13608	10023959	0.00135755
GGTGGCC	13607	10023959	0.00135745
GGTGCCG	13606	10023959	0.00135735
AGGGTAC	13604	10023959	0.00135715
TGATGGT	13597	10023959	0.00135645
GAATGTG	13596	10023959	0.00135635
AGTGGCT	13593	10023959	0.00135605
CCGGGGT	13590	10023959	0.00135575
GGATATG	13584	10023959	0.00135515
TGGGAAG	13583	10023959	0.00135505
GCGGAAG	13582	10023959	0.00135495
GTGGTGA	13578	10023959	0.00135455
GGTACCG	13578	10023959	0.00135455
GGGTTTG	13575	10023959	0.00135426
TGGCAAG	13572	10023959	0.00135396
GGGATGA	13572	10023959	0.00135396
GTTAGGG	13569	10023959	0.00135366
GTTCAGG	13568	10023959	0.00135356
AAACGGG	13566	10023959	0.00135336
GGTCGCA	13566	10023959	0.00135336
GCGTGCG	13564	10023959	0.00135316
GGCCGTG	13563	10023959	0.00135306
GGGACGA	13559	10023959	0.00135266
AACGGTA	13558	10023959	0.00135256
GACATGG	13556	10023959	0.00135236
CACGGGT	13553	10023959	0.00135206
GGAGTGT	13553	10023959	0.00135206
CGCGTGG	13546	10023959	0.00135136
GGTCCAA	13546	10023959	0.00135136
AAGCGGT	13542	10023959	0.00135096
CGGTCGC	13542	10023959	0.00135096
TTGGCGG	13539	10023959	0.00135066
ATGGAGG	13536	10023959	0.00135036
GACAAGG	13535	10023959	0.00135026
GCATGGC	13534	10023959	0.00135017
GGTGAGT	13534	10023959	0.00135017
AAGGCAA	13533	10023959	0.00135007
TCGGTGT	13532	10023959	0.00134997
CAGGAGG	13529	10023959	0.00134967
GTCAACA	13526	10023959	0.00134937
CCGGTCG	13524	10023959	0.00134917
GGACATG	13519	10023959	0.00134867
GAGGTTG	13517	10023959	0.00134847
GAGGGCA	13510	10023959	0.00134777
TCGTGGT	13509	10023959	0.00134767
ATGCGGT	13507	10023959	0.00134747
ACGGGTA	13506	10023959	0.00134737
TGGGTAC	13505	10023959	0.00134727
CGGACCG	13505	10023959	0.00134727
GGGCCGC	13505	10023959	0.00134727
AAATGGG	13503	10023959	0.00134707
AGTGAGG	13503	10023959	0.00134707
AGGGTGC	13503	10023959	0.00134707
TTGCGGG	13502	10023959	0.00134697
GTGCCAG	13502	10023959	0.00134697
GACAGTG	13498	10023959	0.00134657
GATGGGA	13496	10023959	0.00134637
GTATCGG	13494	10023959	0.00134617
GTGAGTG	13494	10023959	0.00134617
AAGGAGG	13493	10023959	0.00134607
AGGGGGA	13493	10023959	0.00134607
GTCAGCA	13493	10023959	0.00134607
ACAAGGG	13492	10023959	0.00134598
ACGGTAC	13488	10023959	0.00134558
AGTACGG	13485	10023959	0.00134528
TGGTAAG	13485	10023959	0.00134528
GTCGTGT	13482	10023959	0.00134498
AACTGGG	13480	10023959	0.00134478
GGTACGC	13473	10023959	0.00134408
AGGTAAG	13471	10023959	0.00134388
GGTAAGC	13471	10023959	0.00134388
ACGGATG	13468	10023959	0.00134358
TCACGGG	13467	10023959	0.00134348
GGTATGA	13466	10023959	0.00134338
AGGCACG	13465	10023959	0.00134328
CGGTTCA	13464	10023959	0.00134318
GGGGAAA	13464	10023959	0.00134318
ACGTCGG	13462	10023959	0.00134298
AGGTGCG	13459	10023959	0.00134268
CGGAGTG	13457	10023959	0.00134248
TGGGCAT	13456	10023959	0.00134238
CGGTAGT	13455	10023959	0.00134228
GGCATGT	13452	10023959	0.00134198
GGCTACG	13452	10023959	0.00134198
TCACGGT	13451	10023959	0.00134188
GCGGTTA	13449	10023959	0.00134169
TGATGGC	13447	10023959	0.00134149
GGCTAGC	13446	10023959	0.00134139
GGCTGCA	13445	10023959	0.00134129
GCGTGGA	13444	10023959	0.00134119
GGGTAAA	13444	10023959	0.00134119
AGGCTGT	13441	10023959	0.00134089
TGGGTGT	13439	10023959	0.00134069
AAGGGTT	13436	10023959	0.00134039
GGGAGTC	13433	10023959	0.00134009
AGGGTCC	13431	10023959	0.00133989
GGCGGCA	13431	10023959	0.00133989
CAGTGTG	13430	10023959	0.00133979
TGACTGG	13427	10023959	0.00133949
GAGATGG	13426	10023959	0.00133939
GGGCGTA	13426	10023959	0.00133939
GGACCAG	13425	10023959	0.00133929
CGGTTGT	13423	10023959	0.00133909
CAGGGCC	13422	10023959	0.00133899
ATGGGTA	13420	10023959	0.00133879
ACATGGG	13420	10023959	0.00133879
TAAGGGT	13419	10023959	0.00133869
TCAACGG	13417	10023959	0.00133849
GACGGAC	13417	10023959	0.00133849
GTCGAGG	13417	10023959	0.00133849
GGCCACG	13413	10023959	0.00133809
ACGCGGT	13412	10023959	0.00133799
GTACGGA	13412	10023959	0.00133799
ACGGGGA	13410	10023959	0.00133779
GGCGAAC	13410	10023959	0.00133779
GTGCGAC	13407	10023959	0.0013375
GCGCGGA	13404	10023959	0.0013372
TAGGCGG	13403	10023959	0.0013371
CGGGACA	13403	10023959	0.0013371
CGGGTCC	13402	10023959	0.001337
TGGGCTA	13399	10023959	0.0013367
GGCAGCC	13399	10023959	0.0013367
GGACAAG	13397	10023959	0.0013365
TAAGGGG	13396	10023959	0.0013364
ATCGGTG	13395	10023959	0.0013363
GGCTTGG	13390	10023959	0.0013358
GCTGGGA	13386	10023959	0.0013354
GGAGGCA	13385	10023959	0.0013353
GCGGAGA	13383	10023959	0.0013351
TACGGGC	13380	10023959	0.0013348
GTGCAGC	13379	10023959	0.0013347
ATACGGG	13378	10023959	0.0013346
AGGCATG	13377	10023959	0.0013345
TACGGTG	13376	10023959	0.0013344
GGTATCG	13375	10023959	0.0013343
GGTGTAG	13375	10023959	0.0013343
ACGGGTT	13374	10023959	0.0013342
GTCGTGC	13372	10023959	0.001334
ACGGCAA	13370	10023959	0.0013338
GTATTGG	13360	10023959	0.00133281
TAGGTCG	13359	10023959	0.00133271
CGCGGTA	13357	10023959	0.00133251
TGGCAGC	13352	10023959	0.00133201
CGGCACG	13351	10023959	0.00133191
AAGTGGC	13349	10023959	0.00133171
AGACGGG	13347	10023959	0.00133151
GTGCAGT	13347	10023959	0.00133151
GTCACAG	13344	10023959	0.00133121
ATGGTTG	13343	10023959	0.00133111
TGGCTGT	13343	10023959	0.00133111
GATGGCC	13342	10023959	0.00133101
GTCGTCG	13342	10023959	0.00133101
GGAAATG	13342	10023959	0.00133101
TACTGGG	13341	10023959	0.00133091
TGGTCCA	13339	10023959	0.00133071
GGTGGAA	13337	10023959	0.00133051
CGGATGT	13336	10023959	0.00133041
GAGAAGG	13335	10023959	0.00133031
CGGATCG	13334	10023959	0.00133021
GCAAGGC	13332	10023959	0.00133001
GTGTGCC	13331	10023959	0.00132991
AACAGGG	13329	10023959	0.00132971
AGTGTGT	13329	10023959	0.00132971
CAGGGTT	13329	10023959	0.00132971
ACGTGTG	13326	10023959	0.00132941
CCGGGTC	13321	10023959	0.00132892
GCAAAGG	13321	10023959	0.00132892
GAGGGCC	13319	10023959	0.00132872
AGGGGAG	13318	10023959	0.00132862
GTTAAGG	13316	10023959	0.00132842
GGGGATC	13313	10023959	0.00132812
TGCAGGC	13311	10023959	0.00132792
GCCTGGG	13310	10023959	0.00132782
GGTCGTT	13310	10023959	0.00132782
GCACGGC	13308	10023959	0.00132762
CATGGGC	13307	10023959	0.00132752
ACGGGCT	13305	10023959	0.00132732
TGTGTGT	13305	10023959	0.00132732
GTAGGCG	13301	10023959	0.00132692
TCGGGTC	13300	10023959	0.00132682
TATGGGG	13298	10023959	0.00132662
CGCTGGG	13298	10023959	0.00132662
GATTGGC	13295	10023959	0.00132632
GGAGGAG	13294	10023959	0.00132622
TCGACGG	13291	10023959	0.00132592
AGGGTAA	13290	10023959	0.00132582
ATGAGGG	13284	10023959	0.00132522
GCATCGG	13283	10023959	0.00132513
AGGCTAG	13270	10023959	0.00132383
CGGAATG	13266	10023959	0.00132343
ACGGTAG	13264	10023959	0.00132323
AACGGTT	13256	10023959	0.00132243
CCGTGGG	13256	10023959	0.00132243
TGGGTGC	13254	10023959	0.00132223
CGGAGGC	13253	10023959	0.00132213
GGATGTC	13253	10023959	0.00132213
AAGGATG	13252	10023959	0.00132203
ACTGGTC	13251	10023959	0.00132193
GCGTTGG	13249	10023959	0.00132173
AGACGGT	13247	10023959	0.00132153
TGGCTAG	13247	10023959	0.00132153
GCGAAGG	13247	10023959	0.00132153
CGTTGGG	13244	10023959	0.00132123
ATGATGG	13243	10023959	0.00132113
TGGGCAC	13238	10023959	0.00132064
TGGGACG	13236	10023959	0.00132044
GGTTAGT	13235	10023959	0.00132034
GGTGAAG	13235	10023959	0.00132034
ACGGCGA	13232	10023959	0.00132004
GGTTGAT	13232	10023959	0.00132004
GGCACGT	13232	10023959	0.00132004
GAGGGTA	13229	10023959	0.00131974
GATGTGC	13226	10023959	0.00131944
AGAGGGG	13224	10023959	0.00131924
TGAAGGT	13221	10023959	0.00131894
GGCAGAC	13218	10023959	0.00131864
AGGTCGC	13216	10023959	0.00131844
ATGTTGG	13212	10023959	0.00131804
TCGGACG	13209	10023959	0.00131774
ATGGGGA	13208	10023959	0.00131764
CGTCGGC	13203	10023959	0.00131714
CACGGTG	13194	10023959	0.00131625
GGATACG	13194	10023959	0.00131625
CGGCGCG	13190	10023959	0.00131585
GAAAAGG	13189	10023959	0.00131575
GGATGAG	13189	10023959	0.00131575
GGCGTGA	13187	10023959	0.00131555
TGCCGGG	13184	10023959	0.00131525
ACGGTAT	13182	10023959	0.00131505
GTGCTGT	13182	10023959	0.00131505
CGGGGAA	13181	10023959	0.00131495
TAGGGGG	13180	10023959	0.00131485
ATGGGCC	13179	10023959	0.00131475
GGAAGCG	13171	10023959	0.00131395
GCGTCAA	13170	10023959	0.00131385
GGACGCG	13169	10023959	0.00131375
TGGTCGC	13165	10023959	0.00131335
TTGGTCG	13159	10023959	0.00131275
GAAGGCA	13158	10023959	0.00131266
GGTTATG	13158	10023959	0.00131266
CGTGGGA	13155	10023959	0.00131236
GGTCCTG	13155	10023959	0.00131236
AGGTACA	13154	10023959	0.00131226
CAGCGGA	13154	10023959	0.00131226
GATAGTG	13153	10023959	0.00131216
AGATGGT	13150	10023959	0.00131186
TGTGTCA	13150	10023959	0.00131186
CAGGTTG	13150	10023959	0.00131186
CGGAAAG	13150	10023959	0.00131186
ACGGTTA	13149	10023959	0.00131176
AAGGGCC	13146	10023959	0.00131146
ACACGGT	13145	10023959	0.00131136
TCTGTGG	13138	10023959	0.00131066
CGGTCCA	13134	10023959	0.00131026
GGCGTTG	13134	10023959	0.00131026
AGTGGGA	13131	10023959	0.00130996
TGCGGTA	13130	10023959	0.00130986
TGGGAGT	13130	10023959	0.00130986
GGAGTCA	13127	10023959	0.00130956
GAAGGTA	13124	10023959	0.00130926
GCCAGGC	13122	10023959	0.00130906
GGTTGTC	13120	10023959	0.00130886
CTGTGTG	13117	10023959	0.00130856
GGCGAGT	13115	10023959	0.00130837
GCCGGGT	13114	10023959	0.00130827
GTAAGTG	13113	10023959	0.00130817
ACCGGGG	13112	10023959	0.00130807
TAAGTGG	13110	10023959	0.00130787
TGAACGG	13110	10023959	0.00130787
CCAGGGT	13110	10023959	0.00130787
GAAGGTG	13110	10023959	0.00130787
GCCGGTC	13103	10023959	0.00130717
AGAGTGG	13099	10023959	0.00130677
GGACGAT	13099	10023959	0.00130677
TAACGGT	13098	10023959	0.00130667
AGGGTAT	13096	10023959	0.00130647
GCTGGCT	13095	10023959	0.00130637
GGGAAGC	13095	10023959	0.00130637
ATGCAGG	13090	10023959	0.00130587
GAGAGGG	13090	10023959	0.00130587
TGTCTGG	13089	10023959	0.00130577
GGGGATA	13088	10023959	0.00130567
CCAGGGG	13087	10023959	0.00130557
GTGGCCA	13087	10023959	0.00130557
TGATCGG	13086	10023959	0.00130547
CGGACGT	13084	10023959	0.00130527
GTCGACA	13077	10023959	0.00130457
TGCATGG	13076	10023959	0.00130447
GTCATCG	13075	10023959	0.00130437
GAAGGCT	13071	10023959	0.00130398
TGTAGGG	13070	10023959	0.00130388
CACTGGG	13070	10023959	0.00130388
AGGAGTG	13064	10023959	0.00130328
CGGGCAC	13062	10023959	0.00130308
GACCGGC	13062	10023959	0.00130308
CCGGCGG	13061	10023959	0.00130298
CGGGTGT	13060	10023959	0.00130288
CGGGTGC	13059	10023959	0.00130278
GGAGTGC	13058	10023959	0.00130268
AAAAGGG	13056	10023959	0.00130248
GATGGTT	13056	10023959	0.00130248
GGAGGAT	13056	10023959	0.00130248
CACAGGG	13053	10023959	0.00130218
GAGGATG	13052	10023959	0.00130208
AGTGTGC	13051	10023959	0.00130198
GAAGGCG	13051	10023959	0.00130198
TCCGGGG	13050	10023959	0.00130188
GGCCGGA	13047	10023959	0.00130158
GAGTCAG	13042	10023959	0.00130108
GGGTGTT	13042	10023959	0.00130108
ATCGGGC	13041	10023959	0.00130098
GGCGTAA	13041	10023959	0.00130098
GCGGGCC	13038	10023959	0.00130068
CGGTGTA	13033	10023959	0.00130018
GTGTGCA	13033	10023959	0.00130018
TGATGTG	13030	10023959	0.00129989
AGGTTAG	13029	10023959	0.00129979
TGGCAGT	13026	10023959	0.00129949
GAAGCGG	13026	10023959	0.00129949
AGGTGGA	13025	10023959	0.00129939
CTGACGG	13024	10023959	0.00129929
TCATGGG	13013	10023959	0.00129819
CGTGGTA	13013	10023959	0.00129819
GGGGCAC	13013	10023959	0.00129819
GTCATGT	13010	10023959	0.00129789
GGAGGCC	13009	10023959	0.00129779
GGGGTTT	13006	10023959	0.00129749
AAGGTCT	13002	10023959	0.00129709
TGGGTTA	12997	10023959	0.00129659
AGGGCTA	12996	10023959	0.00129649
AGGGAGT	12995	10023959	0.00129639
CGGCATG	12994	10023959	0.00129629
CGGGTAC	12991	10023959	0.00129599
TGCGTGT	12990	10023959	0.0012959
TCGTCGG	12989	10023959	0.0012958
GGTCACT	12988	10023959	0.0012957
GCGATGT	12987	10023959	0.0012956
CTGGCTG	12986	10023959	0.0012955
CGGCGAG	12985	10023959	0.0012954
AGAGGGT	12982	10023959	0.0012951
CGGGCGT	12981	10023959	0.001295
ATGGGTT	12979	10023959	0.0012948
GTGAGTC	12975	10023959	0.0012944
GGGATCA	12975	10023959	0.0012944
GGCGCGT	12974	10023959	0.0012943
TGGTGGC	12972	10023959	0.0012941
GACAGCG	12972	10023959	0.0012941
GCTGGTG	12971	10023959	0.001294
ACGGTTC	12968	10023959	0.0012937
TGGCGTC	12968	10023959	0.0012937
GGGACCG	12968	10023959	0.0012937
AGGTCCA	12965	10023959	0.0012934
ACCGGTC	12963	10023959	0.0012932
ATGGCGT	12960	10023959	0.0012929
GGCGAGC	12960	10023959	0.0012929
GGGTCTC	12960	10023959	0.0012929
TGGGCGC	12959	10023959	0.0012928
GATAGGT	12957	10023959	0.0012926
TAACGGG	12953	10023959	0.0012922
AGGGTTA	12949	10023959	0.0012918
TGTGTCG	12944	10023959	0.00129131
CAGGGGA	12944	10023959	0.00129131
TGGTTCG	12943	10023959	0.00129121
CAATGGT	12943	10023959	0.00129121
GGGGAGA	12943	10023959	0.00129121
GCGGATC	12940	10023959	0.00129091
GGGCGCA	12940	10023959	0.00129091
GACCGGG	12939	10023959	0.00129081
GAGGGAG	12939	10023959	0.00129081
GTTGGTG	12939	10023959	0.00129081
GGCTAGT	12938	10023959	0.00129071
ACGACGG	12935	10023959	0.00129041
GGAGGAC	12934	10023959	0.00129031
AGCGGTT	12933	10023959	0.00129021
TGTTGGC	12931	10023959	0.00129001
AAGGCGT	12928	10023959	0.00128971
GGTAGTC	12928	10023959	0.00128971
AGGGAAG	12927	10023959	0.00128961
AAGATGG	12926	10023959	0.00128951
TGGATGT	12925	10023959	0.00128941
TGTCGGA	12921	10023959	0.00128901
GGAAACG	12921	10023959	0.00128901
ACAACGG	12920	10023959	0.00128891
TGGACTG	12920	10023959	0.00128891
GCTGTGT	12920	10023959	0.00128891
CGTCAGG	12919	10023959	0.00128881
GTGTCTG	12919	10023959	0.00128881
GGGCATC	12919	10023959	0.00128881
CCGCGGG	12910	10023959	0.00128791
ACGGCGT	12907	10023959	0.00128762
TGGAGTG	12907	10023959	0.00128762
ATGGCAA	12906	10023959	0.00128752
GGGTAAT	12905	10023959	0.00128742
AGGTTAA	12903	10023959	0.00128722
GTACAGT	12903	10023959	0.00128722
AGGATGT	12902	10023959	0.00128712
TGTTGGT	12900	10023959	0.00128692
CCGGTCA	12899	10023959	0.00128682
GTAGGCA	12899	10023959	0.00128682
GTCACGT	12899	10023959	0.00128682
CAGGGCT	12894	10023959	0.00128632
CGGCAGT	12894	10023959	0.00128632
GTCGGAA	12892	10023959	0.00128612
GGTTCGA	12889	10023959	0.00128582
ACAGCGG	12888	10023959	0.00128572
GGGCGTT	12888	10023959	0.00128572
GGGGACT	12887	10023959	0.00128562
TGGTTGA	12883	10023959	0.00128522
ATGGATG	12880	10023959	0.00128492
GATCGGA	12879	10023959	0.00128482
GATGTTG	12875	10023959	0.00128442
GCCATGG	12875	10023959	0.00128442
GCAGGGA	12872	10023959	0.00128412
GCCGGGC	12872	10023959	0.00128412
GGGAGAG	12872	10023959	0.00128412
AGGCGCG	12870	10023959	0.00128392
TATGGTC	12869	10023959	0.00128382
GTGTCGT	12869	10023959	0.00128382
TGTCGGC	12865	10023959	0.00128343
CGAATGG	12862	10023959	0.00128313
GGGTACT	12862	10023959	0.00128313
GAAGGTT	12861	10023959	0.00128303
TGGTTAG	12859	10023959	0.00128283
CTGGGCT	12859	10023959	0.00128283
GCGGTTC	12859	10023959	0.00128283
CGCGGTC	12858	10023959	0.00128273
GATAGGC	12858	10023959	0.00128273
GCGGAAT	12857	10023959	0.00128263
CGGGTCT	12855	10023959	0.00128243
GATGCAG	12854	10023959	0.00128233
TGTGCGT	12851	10023959	0.00128203
GTACCGG	12849	10023959	0.00128183
GTGGACC	12848	10023959	0.00128173
CGGCAGC	12846	10023959	0.00128153
GTAGTGT	12844	10023959	0.00128133
GGCGATC	12843	10023959	0.00128123
AGAAGGG	12837	10023959	0.00128063
CGGACGA	12836	10023959	0.00128053
GATGGCA	12836	10023959	0.00128053
GACCGGT	12835	10023959	0.00128043
AGATCGG	12833	10023959	0.00128023
GCACAGG	12833	10023959	0.00128023
AAGGTAG	12830	10023959	0.00127993
GGAATGT	12826	10023959	0.00127953
CATCGGT	12818	10023959	0.00127874
CGTGGCA	12818	10023959	0.00127874
GATGGTA	12814	10023959	0.00127834
GGACACG	12814	10023959	0.00127834
GGAAAGT	12811	10023959	0.00127804
GGACGAC	12810	10023959	0.00127794
ATAGTGG	12808	10023959	0.00127774
GAGACGG	12804	10023959	0.00127734
CAGCGTG	12802	10023959	0.00127714
GGATGCA	12801	10023959	0.00127704
CGTGAGG	12800	10023959	0.00127694
TCGGATG	12795	10023959	0.00127644
GAAGGGA	12795	10023959	0.00127644
AGAGGTC	12791	10023959	0.00127604
AATGGCG	12789	10023959	0.00127584
AGGAGGC	12789	10023959	0.00127584
CGTGGAC	12788	10023959	0.00127574
ATGGGCT	12786	10023959	0.00127554
ATGGGTG	12782	10023959	0.00127514
GCTGGCA	12782	10023959	0.00127514
CGGAGGA	12781	10023959	0.00127505
GCGAACG	12781	10023959	0.00127505
TGGCATG	12779	10023959	0.00127485
CGGTGAA	12779	10023959	0.00127485
GTGCGCG	12778	10023959	0.00127475
GGGGAAT	12777	10023959	0.00127465
TCGGTGC	12776	10023959	0.00127455
GTGTACG	12775	10023959	0.00127445
TGCCAGG	12772	10023959	0.00127415
CAGGCAA	12770	10023959	0.00127395
TCGTGGC	12769	10023959	0.00127385
GGTCTAA	12768	10023959	0.00127375
TGTAAGG	12763	10023959	0.00127325
CGGTGTT	12763	10023959	0.00127325
GGCATGC	12761	10023959	0.00127305
GTGGATC	12759	10023959	0.00127285
GAGTTGG	12757	10023959	0.00127265
GAGCGGA	12757	10023959	0.00127265
GTGGAAA	12756	10023959	0.00127255
TGAGCGG	12754	10023959	0.00127235
GATTGGT	12754	10023959	0.00127235
CCAGGTC	12753	10023959	0.00127225
AAGGGAG	12752	10023959	0.00127215
ATGGTGT	12750	10023959	0.00127195
GGTCACC	12750	10023959	0.00127195
TGCAGTG	12748	10023959	0.00127175
AAAGGCG	12747	10023959	0.00127165
AAGGTAC	12747	10023959	0.00127165
GCCAGTG	12747	10023959	0.00127165
CGTGTCG	12744	10023959	0.00127135
TTCGGTC	12741	10023959	0.00127105
GTTGGCC	12740	10023959	0.00127095
ACGGGAG	12739	10023959	0.00127086
TGCACGG	12738	10023959	0.00127076
GCAGGTT	12738	10023959	0.00127076
CAGGCCG	12737	10023959	0.00127066
AACGGCG	12735	10023959	0.00127046
GGCGTCA	12734	10023959	0.00127036
CGGCCGG	12732	10023959	0.00127016
ATCAGGG	12729	10023959	0.00126986
CGTCCGG	12728	10023959	0.00126976
CGGGAGT	12726	10023959	0.00126956
TGGTTGT	12721	10023959	0.00126906
GGAGATG	12715	10023959	0.00126846
ATGCGTG	12713	10023959	0.00126826
AGTGGAC	12710	10023959	0.00126796
CAGGGAG	12710	10023959	0.00126796
TGCAAGG	12707	10023959	0.00126766
TCGGGCG	12706	10023959	0.00126756
CCGGTGG	12705	10023959	0.00126746
GGTCCAC	12704	10023959	0.00126736
TCGCGGT	12700	10023959	0.00126696
TGCGCGG	12700	10023959	0.00126696
GGGTGTA	12698	10023959	0.00126676
CGCGGTT	12696	10023959	0.00126657
GTGCATG	12693	10023959	0.00126627
GAAAGTG	12692	10023959	0.00126617
CACGGCG	12689	10023959	0.00126587
CCGTGGT	12688	10023959	0.00126577
GTGCAAG	12685	10023959	0.00126547
TCGGTCT	12684	10023959	0.00126537
TCGGCGT	12684	10023959	0.00126537
TCGGTAA	12680	10023959	0.00126497
CGTGTCA	12680	10023959	0.00126497
GTGTCGA	12676	10023959	0.00126457
GGACTGA	12674	10023959	0.00126437
ATGTGCG	12673	10023959	0.00126427
AAGTCGG	12670	10023959	0.00126397
TCAGCGG	12669	10023959	0.00126387
GGCAGCT	12669	10023959	0.00126387
AGTCGGC	12665	10023959	0.00126347
CGGTTGC	12661	10023959	0.00126307
GGGGCTT	12658	10023959	0.00126277
GGTCCAT	12656	10023959	0.00126257
ACGGGAT	12654	10023959	0.00126238
TGTCGTG	12654	10023959	0.00126238
CTGGGTG	12651	10023959	0.00126208
TCTGGGC	12648	10023959	0.00126178
TCGGTCC	12647	10023959	0.00126168
CGGCTGA	12646	10023959	0.00126158
GGCAAGA	12646	10023959	0.00126158
TGAATGG	12642	10023959	0.00126118
GTTAGGC	12639	10023959	0.00126088
CGACCGG	12637	10023959	0.00126068
GGCGTCC	12636	10023959	0.00126058
GGCGGCT	12635	10023959	0.00126048
CGGGTAA	12629	10023959	0.00125988
GCCGCGG	12629	10023959	0.00125988
GATCTGG	12628	10023959	0.00125978
GGCGTAC	12627	10023959	0.00125968
GGCGAAA	12626	10023959	0.00125958
GAGGGGA	12625	10023959	0.00125948
ATGCGGA	12621	10023959	0.00125908
ATTGGTC	12619	10023959	0.00125888
CGGGCGC	12617	10023959	0.00125868
CGTCGGA	12614	10023959	0.00125839
AGGTAGT	12613	10023959	0.00125829
CGGTTTG	12613	10023959	0.00125829
AAAGCGG	12612	10023959	0.00125819
CGACGGC	12612	10023959	0.00125819
TGGCGCG	12611	10023959	0.00125809
TGTATGG	12604	10023959	0.00125739
GTGCTGA	12603	10023959	0.00125729
GGGACCA	12602	10023959	0.00125719
GTTGGGA	12601	10023959	0.00125709
GACGGCT	12599	10023959	0.00125689
ACTGAGG	12598	10023959	0.00125679
TGGTGAG	12598	10023959	0.00125679
AGTGGCA	12597	10023959	0.00125669
TGTTGTG	12597	10023959	0.00125669
GAACAGG	12597	10023959	0.00125669
GAGGCAA	12597	10023959	0.00125669
ATCGGCG	12596	10023959	0.00125659
TGGCGAG	12595	10023959	0.00125649
GTTTGGC	12594	10023959	0.00125639
TGGGTAT	12593	10023959	0.00125629
CGGTAAC	12592	10023959	0.00125619
ATGGTCT	12587	10023959	0.00125569
TGAAGGC	12587	10023959	0.00125569
GGTCTTG	12585	10023959	0.00125549
TGTAGGT	12584	10023959	0.00125539
TGAGGCA	12583	10023959	0.00125529
GCTAGGG	12582	10023959	0.00125519
ATGCTGG	12580	10023959	0.00125499
CTGGGTT	12580	10023959	0.00125499
GTAGGTT	12580	10023959	0.00125499
CGTGGCC	12578	10023959	0.00125479
TGGTACA	12572	10023959	0.0012542
CTGTCGG	12572	10023959	0.0012542
GATCGTG	12571	10023959	0.0012541
GTGGTTT	12571	10023959	0.0012541
GGCAGTT	12566	10023959	0.0012536
AGATGTG	12562	10023959	0.0012532
CGTGTGT	12562	10023959	0.0012532
GAGGGTT	12561	10023959	0.0012531
GTGTTGT	12561	10023959	0.0012531
GGCATGA	12560	10023959	0.001253
CACGTGG	12559	10023959	0.0012529
CTGATGG	12559	10023959	0.0012529
GCCGGCG	12558	10023959	0.0012528
TAGGGGC	12556	10023959	0.0012526
GTTGGCA	12555	10023959	0.0012525
GCTACGG	12555	10023959	0.0012525
AGGTTCG	12553	10023959	0.0012523
CAGTTGG	12553	10023959	0.0012523
GGCGAAT	12552	10023959	0.0012522
ATGACGG	12549	10023959	0.0012519
GTAGTCA	12548	10023959	0.0012518
AGGCTGC	12547	10023959	0.0012517
ACCGTGG	12546	10023959	0.0012516
CGGCGTC	12543	10023959	0.0012513
ATGAGGT	12542	10023959	0.0012512
GGTTCGT	12541	10023959	0.0012511
GGGTGAA	12541	10023959	0.0012511
CGAGTGG	12539	10023959	0.0012509
GCAGTGT	12537	10023959	0.0012507
CTGGCAG	12536	10023959	0.0012506
GTTGTGT	12536	10023959	0.0012506
CCAGGGC	12535	10023959	0.0012505
CGACGTG	12533	10023959	0.0012503
GGGTGCC	12531	10023959	0.0012501
GTTTGGG	12530	10023959	0.00125001
TGCGGGC	12529	10023959	0.00124991
GGAGTCG	12529	10023959	0.00124991
CGTTCGG	12527	10023959	0.00124971
ATTGGGC	12524	10023959	0.00124941
AGGTTGT	12524	10023959	0.00124941
CTGTGGA	12524	10023959	0.00124941
CACGGTT	12523	10023959	0.00124931
GGAACAG	12522	10023959	0.00124921
ACACGGG	12521	10023959	0.00124911
GGACTGC	12521	10023959	0.00124911
GAGGTAG	12520	10023959	0.00124901
GGTGAGC	12520	10023959	0.00124901
CGGGCAT	12519	10023959	0.00124891
GAGTGCG	12519	10023959	0.00124891
GGAGTTG	12519	10023959	0.00124891
CATCGGG	12517	10023959	0.00124871
GATGTCG	12516	10023959	0.00124861
CAGGGAT	12512	10023959	0.00124821
AATCGGT	12509	10023959	0.00124791
AGATGGC	12509	10023959	0.00124791
GTGGCTC	12506	10023959	0.00124761
CGTCGTG	12504	10023959	0.00124741
CGGCGAC	12504	10023959	0.00124741
AGTGTCA	12503	10023959	0.00124731
GGGGAAC	12503	10023959	0.00124731
TGAGGCG	12502	10023959	0.00124721
AGCGGTC	12501	10023959	0.00124711
GTCTCGG	12501	10023959	0.00124711
CGTCTGG	12500	10023959	0.00124701
TGGTAGT	12499	10023959	0.00124691
ATCGGGT	12498	10023959	0.00124681
CAGTGTC	12497	10023959	0.00124671
TCGGCGA	12496	10023959	0.00124661
TGAAAGG	12491	10023959	0.00124611
GCGTGCA	12490	10023959	0.00124601
GGGCTAC	12490	10023959	0.00124601
CAGTCAG	12489	10023959	0.00124591
GTGCGAG	12489	10023959	0.00124591
TGGCTGC	12484	10023959	0.00124542
CTGGAGG	12483	10023959	0.00124532
AGTTGGC	12480	10023959	0.00124502
GGTCCCG	12480	10023959	0.00124502
AGCGGAC	12478	10023959	0.00124482
CAAGGCG	12477	10023959	0.00124472
CAGCTGG	12475	10023959	0.00124452
AGGACAG	12472	10023959	0.00124422
GTGTATG	12471	10023959	0.00124412
GCGCAGG	12471	10023959	0.00124412
CGTGTGC	12469	10023959	0.00124392
ACATGGC	12467	10023959	0.00124372
GAGGGCT	12467	10023959	0.00124372
GACGATG	12466	10023959	0.00124362
TCAATGG	12465	10023959	0.00124352
CTGAGGT	12465	10023959	0.00124352
CAGGTCT	12464	10023959	0.00124342
GTGTCCG	12464	10023959	0.00124342
ATAGGGT	12462	10023959	0.00124322
TGACAGG	12460	10023959	0.00124302
GGCCGCG	12458	10023959	0.00124282
AAGTGGA	12452	10023959	0.00124222
CGGTAAT	12451	10023959	0.00124212
GAGTCAA	12449	10023959	0.00124192
ATCGGTA	12447	10023959	0.00124172
CTCGAGT	12446	10023959	0.00124163
AACGGCA	12442	10023959	0.00124123
TTGGCTG	12441	10023959	0.00124113
GGAATGC	12441	10023959	0.00124113
AAATGGT	12438	10023959	0.00124083
GTTGGTA	12437	10023959	0.00124073
CGATTGG	12434	10023959	0.00124043
GCGACTG	12434	10023959	0.00124043
CAGACGG	12431	10023959	0.00124013
ACAGGCG	12430	10023959	0.00124003
GAGGTGT	12430	10023959	0.00124003
GCAGGTA	12430	10023959	0.00124003
CCTGGGG	12425	10023959	0.00123953
GCGAGGC	12421	10023959	0.00123913
AAGGGCT	12420	10023959	0.00123903
GATGGAC	12420	10023959	0.00123903
GCAGCGT	12420	10023959	0.00123903
AAGTGCG	12419	10023959	0.00123893
GGTAGAG	12418	10023959	0.00123883
ATGGCCA	12416	10023959	0.00123863
TGTTCGG	12416	10023959	0.00123863
GGTGTAA	12415	10023959	0.00123853
TCGGGCA	12414	10023959	0.00123843
CGGTAAA	12414	10023959	0.00123843
CGGTTAA	12413	10023959	0.00123833
GTGGAGA	12412	10023959	0.00123823
GCGTAGG	12412	10023959	0.00123823
AGTGTCG	12411	10023959	0.00123813
TCGGCAA	12411	10023959	0.00123813
GTACATG	12410	10023959	0.00123803
GGATCAA	12410	10023959	0.00123803
AGGGACG	12407	10023959	0.00123773
ACGGGAC	12406	10023959	0.00123763
GTAGGTA	12405	10023959	0.00123753
GGATAAG	12399	10023959	0.00123694
ATCTGGG	12398	10023959	0.00123684
GGCTGAA	12398	10023959	0.00123684
CTGGGTA	12396	10023959	0.00123664
AAAAGGT	12390	10023959	0.00123604
TGTGCAG	12390	10023959	0.00123604
GTGAGCG	12388	10023959	0.00123584
GGCACGC	12388	10023959	0.00123584
GGGTAGA	12388	10023959	0.00123584
AGCGGAT	12385	10023959	0.00123554
CAGTGGA	12384	10023959	0.00123544
AGGGGAT	12383	10023959	0.00123534
ATGGGAG	12381	10023959	0.00123514
AGAAGGT	12381	10023959	0.00123514
AAGGGGA	12380	10023959	0.00123504
TGTCAGC	12380	10023959	0.00123504
GGTCGCC	12377	10023959	0.00123474
CAGGCGT	12372	10023959	0.00123424
GAATCGG	12372	10023959	0.00123424
TGGGCCT	12371	10023959	0.00123414
AGTTGGT	12368	10023959	0.00123384
ATGGCGA	12365	10023959	0.00123354
AGACTGG	12365	10023959	0.00123354
TGCGGAG	12365	10023959	0.00123354
GGATCGA	12365	10023959	0.00123354
AGTGGAG	12364	10023959	0.00123344
TGCTGTG	12362	10023959	0.00123325
TAGTGTG	12361	10023959	0.00123315
AGGCAAA	12357	10023959	0.00123275
AAAGGCA	12356	10023959	0.00123265
AGGCGAA	12356	10023959	0.00123265
CGGTGCC	12356	10023959	0.00123265
AGGGCAT	12354	10023959	0.00123245
TAGCGGT	12354	10023959	0.00123245
TGTCCGG	12354	10023959	0.00123245
ATAGGGG	12352	10023959	0.00123225
TAGGCTG	12351	10023959	0.00123215
GATGGAG	12350	10023959	0.00123205
GTAGGCT	12350	10023959	0.00123205
GGACAAT	12350	10023959	0.00123205
GGGCATA	12349	10023959	0.00123195
TATTGGG	12348	10023959	0.00123185
TAAGGGC	12345	10023959	0.00123155
GGTTCTG	12345	10023959	0.00123155
CAACAGG	12341	10023959	0.00123115
GTGAGGA	12339	10023959	0.00123095
GATTGTG	12338	10023959	0.00123085
GGCAAAC	12338	10023959	0.00123085
GTGTGTT	12337	10023959	0.00123075
GGAAAGC	12337	10023959	0.00123075
GGCAGAG	12337	10023959	0.00123075
AGCGGAA	12336	10023959	0.00123065
TAGGCAG	12334	10023959	0.00123045
GACGTGC	12334	10023959	0.00123045
AACGGGA	12333	10023959	0.00123035
CAAACGG	12330	10023959	0.00123005
CGCGGAC	12329	10023959	0.00122995
GGCGCGA	12326	10023959	0.00122965
GTCAGTT	12324	10023959	0.00122945
CGAAAGG	12323	10023959	0.00122935
ATACGGT	12322	10023959	0.00122925
AGGCAAC	12321	10023959	0.00122916
GCCGGTG	12321	10023959	0.00122916
GCGGTCT	12321	10023959	0.00122916
GGCACGA	12318	10023959	0.00122886
AGCGCGG	12317	10023959	0.00122876
GTCGAAG	12315	10023959	0.00122856
GGCCTCG	12315	10023959	0.00122856
AAGGGAT	12314	10023959	0.00122846
AAAGGTA	12310	10023959	0.00122806
GGTCGCT	12310	10023959	0.00122806
TGGCGAA	12309	10023959	0.00122796
GCGATCG	12309	10023959	0.00122796
CAGAGGG	12308	10023959	0.00122786
AAGGTGT	12307	10023959	0.00122776
GGAAAAG	12307	10023959	0.00122776
CGGATGC	12303	10023959	0.00122736
GCATGTG	12298	10023959	0.00122686
CGGCTCG	12297	10023959	0.00122676
GCGGCAG	12297	10023959	0.00122676
GGGATAA	12296	10023959	0.00122666
TAATGGG	12294	10023959	0.00122646
AGGCGAG	12293	10023959	0.00122636
TTGGGCA	12291	10023959	0.00122616
AAGGTAT	12290	10023959	0.00122606
GGTGTCA	12290	10023959	0.00122606
AACAGGT	12287	10023959	0.00122576
GCGTCAG	12287	10023959	0.00122576
AGTCAGC	12286	10023959	0.00122566
GGTAAAC	12286	10023959	0.00122566
ATAGGTC	12285	10023959	0.00122556
ACAAGGT	12285	10023959	0.00122556
GACGTGT	12285	10023959	0.00122556
GGCCGTC	12284	10023959	0.00122546
TGTAGGC	12283	10023959	0.00122536
GGGAGTA	12283	10023959	0.00122536
AAGCGGA	12282	10023959	0.00122526
GGTCTAC	12282	10023959	0.00122526
GGGTATT	12281	10023959	0.00122516
GGCGAAG	12277	10023959	0.00122477
TAGTGGC	12276	10023959	0.00122467
CGGCTAG	12272	10023959	0.00122427
CAAAGGT	12271	10023959	0.00122417
GGACGTC	12271	10023959	0.00122417
AAGTTGG	12270	10023959	0.00122407
ACGTGTC	12270	10023959	0.00122407
TGTGTTG	12270	10023959	0.00122407
ACGTTGG	12269	10023959	0.00122397
GCGAGGT	12268	10023959	0.00122387
AGTAAGG	12266	10023959	0.00122367
TGGTTCA	12266	10023959	0.00122367
CAGGATG	12265	10023959	0.00122357
AAGGTAA	12264	10023959	0.00122347
GTGCGAT	12264	10023959	0.00122347
CGTGCTG	12263	10023959	0.00122337
AGAGGGC	12262	10023959	0.00122327
GTCGCGT	12262	10023959	0.00122327
ATTGGGT	12261	10023959	0.00122317
GGTATAG	12259	10023959	0.00122297
TAGGGTG	12258	10023959	0.00122287
CCAAGGG	12257	10023959	0.00122277
CCGGCTG	12257	10023959	0.00122277
TCAAGGT	12256	10023959	0.00122267
TGTGGAA	12256	10023959	0.00122267
GACCAGG	12255	10023959	0.00122257
AGTGCGT	12254	10023959	0.00122247
ATGGCCG	12253	10023959	0.00122237
GTCTAGG	12253	10023959	0.00122237
AGTCAAG	12252	10023959	0.00122227
GCCAATG	12250	10023959	0.00122207
GTCCGTG	12249	10023959	0.00122197
AGGGCGC	12248	10023959	0.00122187
AGCGTGT	12247	10023959	0.00122177
GAGGCCA	12246	10023959	0.00122167
GTGACTG	12245	10023959	0.00122157
ACGGAAG	12239	10023959	0.00122097
AGCCAGG	12239	10023959	0.00122097
AGGTCTA	12238	10023959	0.00122087
TGGGTTC	12237	10023959	0.00122078
GGATCGT	12237	10023959	0.00122078
GCGGACT	12236	10023959	0.00122068
TATGGGT	12233	10023959	0.00122038
CGTTGGC	12232	10023959	0.00122028
[truncated: 14,385 more rows]

## Sheet: 7mer, R1
Motif	Counts_by_reads	Total_reads	Fraction_by_reads
GGGTGTG	21098	4111991	0.00513085
GGGGGTG	20647	4111991	0.00502117
GGGGTGT	20467	4111991	0.00497739
GGGGTGG	20146	4111991	0.00489933
GGTGTGT	19001	4111991	0.00462088
GGTGTGG	18640	4111991	0.00453308
GGGTGGG	17806	4111991	0.00433026
GGGGGGT	17776	4111991	0.00432297
GTGTGGG	17646	4111991	0.00429135
GGGTGGT	17373	4111991	0.00422496
TGGGGTG	17350	4111991	0.00421937
GTGGGGT	16957	4111991	0.00412379
GTGTGTG	16876	4111991	0.00410409
TGGTGTG	16407	4111991	0.00399004
GTGGTGT	16125	4111991	0.00392146
GTGTGGT	16003	4111991	0.00389179
GTGGGTG	15900	4111991	0.00386674
GTGGGGG	15885	4111991	0.00386309
GGGAGTG	15743	4111991	0.00382856
GGTGGGG	15262	4111991	0.00371158
GGAGTGG	15190	4111991	0.00369407
GGGGGTT	15152	4111991	0.00368483
GGGTGTT	15101	4111991	0.00367243
TGGGTGT	15097	4111991	0.00367146
GGGGTTG	15059	4111991	0.00366222
GGTGGGT	15006	4111991	0.00364933
AGGGGTG	14836	4111991	0.00360798
GGTGGTG	14813	4111991	0.00360239
GTGGTGG	14769	4111991	0.00359169
TGTGTGG	14603	4111991	0.00355132
GTGTGTT	14428	4111991	0.00350876
TGGGGGT	14407	4111991	0.00350366
GGTTGTG	14380	4111991	0.00349709
GTTGTGT	14092	4111991	0.00342705
TGTGTGT	14043	4111991	0.00341513
GGGTTGG	13894	4111991	0.0033789
GGGTTGT	13799	4111991	0.0033558
GAGTGGG	13702	4111991	0.00333221
AGGTGTG	13685	4111991	0.00332807
GGTGTTG	13685	4111991	0.00332807
TGGGTGG	13628	4111991	0.00331421
TGTGGGG	13614	4111991	0.0033108
GGGATGG	13372	4111991	0.00325195
TGGGGGG	13356	4111991	0.00324806
TGTGGTG	13315	4111991	0.00323809
GTGTTGT	13253	4111991	0.00322301
GGCGGGG	13231	4111991	0.00321766
GGAGTGT	13214	4111991	0.00321353
GGGTGGA	13090	4111991	0.00318337
GTGTTGG	13086	4111991	0.0031824
GTGAGTG	13047	4111991	0.00317292
GGCGTGG	12997	4111991	0.00316076
CGGTGTG	12989	4111991	0.00315881
TGTGGGT	12988	4111991	0.00315857
AGGGTGT	12981	4111991	0.00315686
CGGGGTG	12980	4111991	0.00315662
GTTGTGG	12946	4111991	0.00314835
AGTGTGT	12920	4111991	0.00314203
TGTTGTG	12866	4111991	0.0031289
GTGGGTT	12866	4111991	0.0031289
TGGGGTT	12759	4111991	0.00310288
GTGGTTG	12677	4111991	0.00308293
GGGTTTG	12671	4111991	0.00308148
TGGTGGG	12659	4111991	0.00307856
GGTGTGA	12633	4111991	0.00307223
TGGAGTG	12613	4111991	0.00306737
AGGGGGT	12611	4111991	0.00306688
GGTGGTT	12561	4111991	0.00305472
TGGTGTT	12460	4111991	0.00303016
GGGGTGC	12453	4111991	0.00302846
GGGGGGG	12449	4111991	0.00302749
GGGCGTG	12400	4111991	0.00301557
GTGTGGA	12395	4111991	0.00301435
GAGTGGT	12394	4111991	0.00301411
GGGGAGT	12347	4111991	0.00300268
GGGGATG	12330	4111991	0.00299855
GGGATGT	12305	4111991	0.00299247
GCGTGGG	12279	4111991	0.00298614
AGTGGTG	12191	4111991	0.00296474
GCGGGGG	12177	4111991	0.00296134
AGTGGGT	12150	4111991	0.00295477
AGTGGGG	12110	4111991	0.00294505
GTGTTTG	12103	4111991	0.00294334
GAGTGTG	12101	4111991	0.00294286
CGGGGGG	12091	4111991	0.00294042
TGTGTTG	12066	4111991	0.00293434
TTGTGTG	12056	4111991	0.00293191
GGTTTGG	11973	4111991	0.00291173
TGGTGGT	11970	4111991	0.002911
AGGGTGG	11951	4111991	0.00290638
GTGTGTA	11926	4111991	0.0029003
GGATGTG	11920	4111991	0.00289884
TGGGTTG	11888	4111991	0.00289106
GTGGAGT	11885	4111991	0.00289033
AGTGTGG	11853	4111991	0.00288255
GGTTGGG	11847	4111991	0.00288109
GGCGTGT	11845	4111991	0.0028806
TGAGTGG	11835	4111991	0.00287817
GGGGTTT	11803	4111991	0.00287039
ATGTGTG	11700	4111991	0.00284534
AGGGGGG	11644	4111991	0.00283172
GGTGTGC	11610	4111991	0.00282345
TGGGATG	11417	4111991	0.00277651
GTGGGAG	11397	4111991	0.00277165
GTGTGTC	11380	4111991	0.00276752
GTGTGAG	11366	4111991	0.00276411
GGTGTTT	11319	4111991	0.00275268
GGGGTGA	11299	4111991	0.00274782
GTTGGGT	11295	4111991	0.00274684
GCGTGTG	11283	4111991	0.00274393
CGGGGGT	11181	4111991	0.00271912
GCGTGGT	11166	4111991	0.00271547
TGGGAGT	11123	4111991	0.00270502
GTTTGTG	11112	4111991	0.00270234
CGTGTGT	11101	4111991	0.00269967
AGGAGTG	11043	4111991	0.00268556
TGGTTGT	11041	4111991	0.00268507
GGGTGTC	10985	4111991	0.00267146
TTGGGGT	10980	4111991	0.00267024
GGGGGAG	10938	4111991	0.00266003
GGGTGTA	10914	4111991	0.00265419
GGATGGG	10907	4111991	0.00265249
TGAGTGT	10903	4111991	0.00265151
GGGGGGA	10896	4111991	0.00264981
GGTAGTG	10880	4111991	0.00264592
TTGGTGT	10838	4111991	0.00263571
TGTGGTT	10817	4111991	0.0026306
ATGGGGT	10794	4111991	0.00262501
CGTGTGG	10782	4111991	0.00262209
GGTTGGT	10763	4111991	0.00261747
GTGCGTG	10748	4111991	0.00261382
GGTGAGT	10743	4111991	0.0026126
GGGGAGG	10734	4111991	0.00261041
GGTTTGT	10707	4111991	0.00260385
AGTTGTG	10705	4111991	0.00260336
GGGAGGG	10693	4111991	0.00260044
TTGTGGG	10677	4111991	0.00259655
GTTGGGG	10676	4111991	0.00259631
GGGGGGC	10650	4111991	0.00258999
GGGTGAG	10645	4111991	0.00258877
CGGGTGT	10642	4111991	0.00258804
AGGTGGG	10631	4111991	0.00258537
CGTGGGG	10601	4111991	0.00257807
GGTGGAG	10579	4111991	0.00257272
GGTGGGA	10578	4111991	0.00257248
GGAGGGG	10564	4111991	0.00256907
TGGTTTG	10557	4111991	0.00256737
AGGGGTT	10517	4111991	0.00255764
GGGGGTC	10514	4111991	0.00255691
ATGGGTG	10513	4111991	0.00255667
AAGTGTG	10471	4111991	0.00254645
GTGGGTC	10470	4111991	0.00254621
GTAGTGG	10458	4111991	0.00254329
GGGAGTT	10451	4111991	0.00254159
GTTTGGG	10422	4111991	0.00253454
GGCGGTG	10406	4111991	0.00253065
GGCAGTG	10394	4111991	0.00252773
TGGCGTG	10382	4111991	0.00252481
TGGTTGG	10380	4111991	0.00252432
GTGGGAT	10359	4111991	0.00251922
CGTGGTG	10354	4111991	0.002518
GTGGGGA	10354	4111991	0.002518
GCGGTGT	10348	4111991	0.00251654
AAGGGTG	10342	4111991	0.00251508
CGGGTGG	10337	4111991	0.00251387
CGGTGGG	10328	4111991	0.00251168
CAGTGTG	10323	4111991	0.00251046
ATGGTGT	10321	4111991	0.00250998
GTTGGTG	10291	4111991	0.00250268
GTGGAGG	10291	4111991	0.00250268
GGGGGTA	10291	4111991	0.00250268
GGGGCGT	10289	4111991	0.00250219
GGAGTTG	10287	4111991	0.00250171
GTGGATG	10267	4111991	0.00249684
GTGGTTT	10261	4111991	0.00249538
GATGTGT	10258	4111991	0.00249466
GTAGTGT	10218	4111991	0.00248493
GGTGGGC	10206	4111991	0.00248201
GTGTGAT	10194	4111991	0.00247909
GGGTATG	10194	4111991	0.00247909
TGTGAGT	10191	4111991	0.00247836
GGGGTTA	10181	4111991	0.00247593
GGGGTTC	10173	4111991	0.00247398
TGTTGGG	10137	4111991	0.00246523
GCGGGGT	10134	4111991	0.0024645
GGAGGGT	10127	4111991	0.0024628
GTGTAGT	10118	4111991	0.00246061
AAGGGGT	10090	4111991	0.0024538
GGTTGTT	10082	4111991	0.00245185
TGTGTGA	10079	4111991	0.00245112
GTGAGGG	10071	4111991	0.00244918
GGTCTGG	10067	4111991	0.00244821
TGTTTGG	10064	4111991	0.00244748
GGGGTAG	10063	4111991	0.00244723
TGTGTTT	10053	4111991	0.0024448
TTGTGGT	10052	4111991	0.00244456
CGTGGGT	10045	4111991	0.00244286
GGAGGTG	9991	4111991	0.00242972
TTGTGTT	9990	4111991	0.00242948
GAGGGTG	9973	4111991	0.00242535
GGGGGAT	9966	4111991	0.00242364
TGCGTGG	9960	4111991	0.00242218
GGCAGGG	9956	4111991	0.00242121
GGGCGGG	9953	4111991	0.00242048
GGGTAGT	9949	4111991	0.00241951
GGTGTTC	9945	4111991	0.00241854
TGTGGGA	9922	4111991	0.00241294
GTGTATG	9916	4111991	0.00241148
GTTTGGT	9900	4111991	0.00240759
GGTGGTC	9898	4111991	0.00240711
AGGGTTG	9888	4111991	0.00240467
GGATGGT	9880	4111991	0.00240273
TGTAGTG	9851	4111991	0.00239568
GAGGGGT	9850	4111991	0.00239543
ATGTGGG	9840	4111991	0.002393
GTGGGGC	9839	4111991	0.00239276
CGTTGTG	9838	4111991	0.00239251
GTTGTTG	9835	4111991	0.00239179
GGTATGG	9825	4111991	0.00238935
GGTGTTA	9819	4111991	0.00238789
GGGCTGG	9817	4111991	0.00238741
CAGGGTG	9808	4111991	0.00238522
AGGTGGT	9807	4111991	0.00238498
GTGATGT	9794	4111991	0.00238181
GGGAGGT	9781	4111991	0.00237865
AGTGTTG	9775	4111991	0.00237719
TTGGGTG	9761	4111991	0.00237379
GGCTGGG	9750	4111991	0.00237111
GTGGGTA	9743	4111991	0.00236941
TGTGTGC	9735	4111991	0.00236747
CAGGGGT	9720	4111991	0.00236382
AGTGGTT	9710	4111991	0.00236139
TGGGTTT	9699	4111991	0.00235871
GGTCGTG	9681	4111991	0.00235433
GGGTAGG	9676	4111991	0.00235312
GGGTCTG	9639	4111991	0.00234412
GAGGGGG	9615	4111991	0.00233828
GGTGGAT	9608	4111991	0.00233658
GGGCAGG	9592	4111991	0.00233269
GAGGTGT	9581	4111991	0.00233001
GTGGTAG	9576	4111991	0.0023288
GCGGTGG	9548	4111991	0.00232199
AAGGGGG	9530	4111991	0.00231761
TAGGGTG	9504	4111991	0.00231129
TTTGTGT	9474	4111991	0.00230399
CTGGTGT	9472	4111991	0.00230351
GGGGCGG	9466	4111991	0.00230205
TGTTTGT	9465	4111991	0.0023018
ATGGGGG	9458	4111991	0.0023001
AGGTGTT	9457	4111991	0.00229986
TAGTGTG	9457	4111991	0.00229986
CAGGGGG	9456	4111991	0.00229962
AGAGTGG	9448	4111991	0.00229767
GTGGTGC	9445	4111991	0.00229694
GGAAGTG	9439	4111991	0.00229548
GGGTGGC	9438	4111991	0.00229524
GTGTGGC	9434	4111991	0.00229427
CAGTGGG	9428	4111991	0.00229281
GGTGTAG	9428	4111991	0.00229281
GGTGCGT	9414	4111991	0.0022894
CTGTGTG	9400	4111991	0.002286
GTGGCGT	9392	4111991	0.00228405
GAGTGGA	9391	4111991	0.00228381
GAGTGTT	9390	4111991	0.00228357
TGTGGAG	9379	4111991	0.00228089
GGTGGTA	9372	4111991	0.00227919
GTCGTGG	9360	4111991	0.00227627
AAGTGGG	9347	4111991	0.00227311
GGTAGGG	9328	4111991	0.00226849
GTATGTG	9322	4111991	0.00226703
GGGGGCG	9310	4111991	0.00226411
TGGGGAG	9284	4111991	0.00225779
CGGGGTT	9281	4111991	0.00225706
GTTGTGC	9279	4111991	0.00225657
GGCTGTG	9273	4111991	0.00225511
CTGGGTG	9268	4111991	0.0022539
TGATGTG	9259	4111991	0.00225171
GGATTGG	9246	4111991	0.00224855
TTGGGGG	9232	4111991	0.00224514
GGGGCTG	9229	4111991	0.00224441
GTGAGTT	9225	4111991	0.00224344
GTGATGG	9215	4111991	0.00224101
TGCGTGT	9204	4111991	0.00223833
CGGTGTT	9204	4111991	0.00223833
TGGGAGG	9201	4111991	0.0022376
GTTGTGA	9195	4111991	0.00223614
TGTTGTT	9193	4111991	0.00223566
GGTATGT	9192	4111991	0.00223541
GGGATTG	9192	4111991	0.00223541
TGGGCGT	9189	4111991	0.00223468
GTCGTGT	9178	4111991	0.00223201
AGGCGTG	9170	4111991	0.00223006
GGGCGGT	9168	4111991	0.00222958
TTGAGTG	9135	4111991	0.00222155
TGTTGGT	9131	4111991	0.00222058
ATGTGTT	9128	4111991	0.00221985
GGTGAGG	9121	4111991	0.00221815
GGGTGCG	9120	4111991	0.0022179
GGGGTAT	9098	4111991	0.00221255
GATGTGG	9097	4111991	0.00221231
GGTTTTG	9084	4111991	0.00220915
GTGTAGG	9071	4111991	0.00220599
GCAGTGT	9065	4111991	0.00220453
GGAGTGC	9057	4111991	0.00220258
GTGTTAG	9054	4111991	0.00220185
GTGTGCG	9054	4111991	0.00220185
GCGTGTT	9037	4111991	0.00219772
TTGGGTT	9031	4111991	0.00219626
AGGGATG	9028	4111991	0.00219553
TGGATGT	9021	4111991	0.00219383
ATGTGGT	9020	4111991	0.00219358
GTGGGCG	9019	4111991	0.00219334
GAGGTGG	9017	4111991	0.00219285
GGAGTGA	9015	4111991	0.00219237
GGCATGG	9014	4111991	0.00219213
TGGTGGA	9004	4111991	0.00218969
GCAGTGG	9004	4111991	0.00218969
GAGTTGG	8995	4111991	0.0021875
GGGTTAG	8973	4111991	0.00218215
GGAAGGG	8971	4111991	0.00218167
AGGGAGT	8968	4111991	0.00218094
CGGTGGT	8968	4111991	0.00218094
TAGTGGG	8963	4111991	0.00217972
GTGGTAT	8960	4111991	0.00217899
TAGGGGT	8950	4111991	0.00217656
TGGGGTA	8946	4111991	0.00217559
GTGAGGT	8942	4111991	0.00217462
GGGTCGG	8918	4111991	0.00216878
GTAGGGT	8917	4111991	0.00216854
TGTGATG	8916	4111991	0.00216829
GGTCGGG	8911	4111991	0.00216708
TGTGTTA	8898	4111991	0.00216392
CTGGGGT	8886	4111991	0.002161
GGGTTTT	8877	4111991	0.00215881
TGTGGGC	8875	4111991	0.00215832
TGTGGTA	8867	4111991	0.00215638
GGCGTTG	8866	4111991	0.00215613
GAGTTGT	8860	4111991	0.00215467
TATGTGT	8856	4111991	0.0021537
TGGTATG	8848	4111991	0.00215176
TGTGAGG	8846	4111991	0.00215127
TGGAGTT	8831	4111991	0.00214762
GTGTCGT	8826	4111991	0.00214641
GATGGGT	8821	4111991	0.00214519
GTCTGGG	8815	4111991	0.00214373
GGTCAGG	8814	4111991	0.00214349
AAGGTGT	8804	4111991	0.00214106
TGGAGGG	8802	4111991	0.00214057
TGTGTAG	8794	4111991	0.00213862
ATGAGTG	8779	4111991	0.00213498
GTGGTTC	8770	4111991	0.00213279
GTATGGG	8767	4111991	0.00213206
GGGCTGT	8759	4111991	0.00213011
GGGAAGG	8747	4111991	0.00212719
ACGTGTG	8740	4111991	0.00212549
TTGTTGT	8731	4111991	0.0021233
GGGCGTT	8728	4111991	0.00212257
GGGCATG	8725	4111991	0.00212184
TAGTGGT	8721	4111991	0.00212087
GTTGGTT	8719	4111991	0.00212038
GGGGTCG	8717	4111991	0.0021199
GTGGTGA	8710	4111991	0.0021182
GGGCAGT	8709	4111991	0.00211795
GTGTTTT	8706	4111991	0.00211722
TGGATGG	8694	4111991	0.0021143
GGTGTAT	8680	4111991	0.0021109
TGGGGGA	8676	4111991	0.00210993
ATGGGTT	8674	4111991	0.00210944
CCGTGTG	8649	4111991	0.00210336
GGGTCGT	8649	4111991	0.00210336
GCGTTGT	8648	4111991	0.00210312
CTGGGGG	8634	4111991	0.00209971
TTGGTGG	8632	4111991	0.00209923
TGTCGTG	8628	4111991	0.00209825
TGGGGTC	8617	4111991	0.00209558
GTTCGTG	8616	4111991	0.00209534
TGGGCTG	8613	4111991	0.00209461
CGGAGTG	8613	4111991	0.00209461
TGTGCGT	8611	4111991	0.00209412
GGCTGGT	8608	4111991	0.00209339
GGGTTCG	8606	4111991	0.0020929
CGTGTTG	8604	4111991	0.00209242
GTGTGAA	8601	4111991	0.00209169
GCGGGTG	8590	4111991	0.00208901
TCGTGTG	8585	4111991	0.0020878
GATGGGG	8576	4111991	0.00208561
GCTGTGT	8576	4111991	0.00208561
GTTTTGG	8566	4111991	0.00208318
GTGTTCG	8545	4111991	0.00207807
GTGCGTT	8543	4111991	0.00207758
AAGTGGT	8536	4111991	0.00207588
GGCCGGG	8533	4111991	0.00207515
GGGTGAT	8533	4111991	0.00207515
GTTGAGT	8531	4111991	0.00207466
GGGGTCT	8531	4111991	0.00207466
CAGGTGT	8528	4111991	0.00207393
GTGGTTA	8514	4111991	0.00207053
GTTTTGT	8513	4111991	0.00207029
GTGTGCT	8511	4111991	0.0020698
GTGTGCA	8509	4111991	0.00206931
TGTGTTC	8504	4111991	0.0020681
GAAGTGT	8503	4111991	0.00206785
TGGGTGC	8502	4111991	0.00206761
GTGTCTG	8502	4111991	0.00206761
GCGTGGA	8502	4111991	0.00206761
GGTTGGA	8496	4111991	0.00206615
AGTTGGG	8494	4111991	0.00206567
ACGGGGT	8488	4111991	0.00206421
GTGTTAT	8487	4111991	0.00206396
GGGGCAG	8486	4111991	0.00206372
TCGGTGT	8480	4111991	0.00206226
GGATGTT	8474	4111991	0.0020608
GTAGGGG	8465	4111991	0.00205861
GAAGTGG	8460	4111991	0.0020574
GTGGGCT	8460	4111991	0.0020574
AGTGAGT	8447	4111991	0.00205424
ATTGTGT	8432	4111991	0.00205059
CGGGTTG	8427	4111991	0.00204937
AATGTGT	8423	4111991	0.0020484
GTGTTGA	8419	4111991	0.00204743
AGTGGGA	8412	4111991	0.00204572
TGGTAGT	8403	4111991	0.00204354
GGGTTGC	8401	4111991	0.00204305
TGGGGGC	8391	4111991	0.00204062
GGGGGCT	8380	4111991	0.00203794
CAGTGGT	8379	4111991	0.0020377
GTGGTCG	8377	4111991	0.00203721
TGAGTTG	8372	4111991	0.002036
TGGTGTC	8366	4111991	0.00203454
GTTAGTG	8349	4111991	0.0020304
TGTGTAT	8342	4111991	0.0020287
TGTGGAT	8341	4111991	0.00202846
GTCTGGT	8335	4111991	0.002027
TGCAGTG	8331	4111991	0.00202603
GTGCGGG	8327	4111991	0.00202505
GGGTGCT	8327	4111991	0.00202505
TTTGTGG	8318	4111991	0.00202286
GTGATTG	8317	4111991	0.00202262
GGACGGG	8300	4111991	0.00201849
GGTGTCT	8296	4111991	0.00201751
CGTGGTT	8294	4111991	0.00201703
TGAGGGG	8276	4111991	0.00201265
GGAATGG	8276	4111991	0.00201265
CCGGGGT	8271	4111991	0.00201143
AGGTTGT	8270	4111991	0.00201119
GTCAGGG	8265	4111991	0.00200998
GTCGGGG	8265	4111991	0.00200998
CCGGTGT	8261	4111991	0.002009
GGTCTGT	8257	4111991	0.00200803
TGGGGAT	8255	4111991	0.00200754
TGGTCTG	8254	4111991	0.0020073
GTGGTCT	8251	4111991	0.00200657
TGGTGTA	8248	4111991	0.00200584
GGGTTGA	8243	4111991	0.00200463
ATGGTGG	8242	4111991	0.00200438
GTATGGT	8227	4111991	0.00200073
TGGGTAG	8224	4111991	0.002
GGATTGT	8216	4111991	0.00199806
CGGGATG	8207	4111991	0.00199587
TGTTTTG	8206	4111991	0.00199563
GCAGGGG	8197	4111991	0.00199344
GCGTTGG	8191	4111991	0.00199198
GTGGCTG	8189	4111991	0.00199149
GTTTGTT	8186	4111991	0.00199076
CCGGGTG	8174	4111991	0.00198784
TGCGGGG	8161	4111991	0.00198468
TGGGGCG	8159	4111991	0.0019842
ACGGGTG	8148	4111991	0.00198152
AGTGTGC	8145	4111991	0.00198079
TTGGAGT	8137	4111991	0.00197885
TGTGGTC	8133	4111991	0.00197787
GTTGTTT	8119	4111991	0.00197447
TAGGGGG	8117	4111991	0.00197398
TTGGTTG	8115	4111991	0.0019735
CGCGTGG	8109	4111991	0.00197204
TGTATGG	8099	4111991	0.00196961
ATGTTGT	8088	4111991	0.00196693
GTGCAGT	8080	4111991	0.00196498
AATGGGT	8071	4111991	0.0019628
GGTGTCG	8070	4111991	0.00196255
GCATGGG	8062	4111991	0.00196061
TGGCGGG	8061	4111991	0.00196036
TTGTTTG	8058	4111991	0.00195963
TGGGTTC	8057	4111991	0.00195939
GGGGGCA	8057	4111991	0.00195939
TCGTGGG	8054	4111991	0.00195866
GGGTCAG	8054	4111991	0.00195866
GGTCGGT	8052	4111991	0.00195818
GGGGAAG	8052	4111991	0.00195818
TGAGGTG	8050	4111991	0.00195769
AGAGTGT	8049	4111991	0.00195745
GTCAGTG	8040	4111991	0.00195526
GTGGCGG	8037	4111991	0.00195453
GGCATGT	8037	4111991	0.00195453
TGAGGGT	8034	4111991	0.0019538
GAGTGAG	8034	4111991	0.0019538
CATGTGT	8021	4111991	0.00195064
AGGTTGG	8020	4111991	0.00195039
GAAGGGT	8015	4111991	0.00194918
CTGAGTG	8013	4111991	0.00194869
CGGCGTG	8011	4111991	0.0019482
TGTATGT	8006	4111991	0.00194699
GGCTTGG	7995	4111991	0.00194431
GTGGGCA	7989	4111991	0.00194285
AGTGGGC	7981	4111991	0.00194091
TGTGTCT	7976	4111991	0.00193969
GAAGGGG	7968	4111991	0.00193775
AGTGGAG	7967	4111991	0.0019375
GGTGATG	7967	4111991	0.0019375
AGTTTGG	7959	4111991	0.00193556
TGGCTGG	7953	4111991	0.0019341
GTGTCGG	7952	4111991	0.00193386
GTCGGGT	7951	4111991	0.00193361
GGTTAGG	7950	4111991	0.00193337
TGGTGAG	7948	4111991	0.00193288
GGCCAGG	7941	4111991	0.00193118
GGTAGTT	7929	4111991	0.00192826
TGGATTG	7928	4111991	0.00192802
TGAAGTG	7920	4111991	0.00192607
GTGGATT	7920	4111991	0.00192607
TTTGGGT	7917	4111991	0.00192534
GGTTAGT	7913	4111991	0.00192437
AGGTTTG	7911	4111991	0.00192389
GGTTGTC	7905	4111991	0.00192243
GTGTTGC	7875	4111991	0.00191513
GCATGTG	7873	4111991	0.00191464
GGTAGGT	7872	4111991	0.0019144
GTGGGAA	7871	4111991	0.00191416
CAAGGGG	7867	4111991	0.00191319
AGCGTGG	7861	4111991	0.00191173
GGTTGGC	7860	4111991	0.00191148
GGGAAGT	7860	4111991	0.00191148
GTCGGTG	7857	4111991	0.00191075
GTGGAAG	7849	4111991	0.00190881
GAGTGTA	7843	4111991	0.00190735
ATGGTTG	7842	4111991	0.00190711
ACGGGGG	7839	4111991	0.00190638
ACGGTGT	7836	4111991	0.00190565
TTGTTGG	7830	4111991	0.00190419
GGTTATG	7829	4111991	0.00190394
AAGGTGG	7824	4111991	0.00190273
TAGGTGT	7823	4111991	0.00190248
GGGGTCA	7822	4111991	0.00190224
GTCTGTG	7819	4111991	0.00190151
TTTGGGG	7818	4111991	0.00190127
AGTAGTG	7817	4111991	0.00190103
GTTTGGA	7811	4111991	0.00189957
GTAGTTG	7804	4111991	0.00189786
AGTTGGT	7803	4111991	0.00189762
GGCGGGT	7798	4111991	0.0018964
TGGTAGG	7794	4111991	0.00189543
AGTGTTT	7789	4111991	0.00189422
TCGGGTG	7781	4111991	0.00189227
GGTCAGT	7781	4111991	0.00189227
CATGGGG	7779	4111991	0.00189178
GGGGGCC	7779	4111991	0.00189178
TTGCGTG	7777	4111991	0.0018913
TGGGTCT	7774	4111991	0.00189057
AGTGGTA	7773	4111991	0.00189033
CGGTTTG	7769	4111991	0.00188935
GGACGTG	7764	4111991	0.00188814
GATGGTG	7760	4111991	0.00188716
GGTTCGG	7756	4111991	0.00188619
GGTTCGT	7754	4111991	0.0018857
GGCCGTG	7752	4111991	0.00188522
GTTGGGA	7747	4111991	0.001884
GGGTGCA	7747	4111991	0.001884
GGGTTAT	7745	4111991	0.00188352
GGGGGAA	7743	4111991	0.00188303
GGCAGGT	7741	4111991	0.00188254
TTGTGTA	7739	4111991	0.00188206
GAATGTG	7738	4111991	0.00188181
TGTCTGG	7729	4111991	0.00187962
TCGGGGT	7725	4111991	0.00187865
AAGGGTT	7724	4111991	0.00187841
TATGGGT	7723	4111991	0.00187817
CGGTTGT	7711	4111991	0.00187525
CGTTGGG	7704	4111991	0.00187354
AGTGTGA	7697	4111991	0.00187184
GAGTGTC	7696	4111991	0.0018716
TGGGTCG	7695	4111991	0.00187136
GTTATGT	7695	4111991	0.00187136
GGCAAGG	7691	4111991	0.00187038
CATGGGT	7683	4111991	0.00186844
GTTATGG	7680	4111991	0.00186771
GGCCTGG	7675	4111991	0.00186649
GGAGGTT	7670	4111991	0.00186528
TGTGTCG	7669	4111991	0.00186503
GGGGATT	7669	4111991	0.00186503
TAGTGTT	7668	4111991	0.00186479
TGCGGTG	7667	4111991	0.00186455
TGGAGGT	7663	4111991	0.00186357
GAATGGG	7662	4111991	0.00186333
GTTAGGG	7661	4111991	0.00186309
GGGTGAA	7658	4111991	0.00186236
CGGTTGG	7657	4111991	0.00186211
GCTGGGG	7650	4111991	0.00186041
AATGGGG	7648	4111991	0.00185993
CTGGTGG	7643	4111991	0.00185871
GGGAATG	7642	4111991	0.00185847
GCAGGGT	7639	4111991	0.00185774
TGGGTTA	7638	4111991	0.00185749
GAGTGGC	7638	4111991	0.00185749
AAGAGTG	7632	4111991	0.00185604
TGGGTAT	7631	4111991	0.00185579
GGGATGA	7628	4111991	0.00185506
CTGTGGG	7627	4111991	0.00185482
GTGCATG	7613	4111991	0.00185141
GGGAGGC	7611	4111991	0.00185093
TGGGCGG	7607	4111991	0.00184996
GTGAAGG	7607	4111991	0.00184996
GTTGTTC	7606	4111991	0.00184971
CAGTGTT	7591	4111991	0.00184606
GGAGTTT	7588	4111991	0.00184533
GGGCCGG	7583	4111991	0.00184412
CAGGTGG	7579	4111991	0.00184315
GGTTTGA	7579	4111991	0.00184315
GTGTTTA	7568	4111991	0.00184047
GCTGGGT	7565	4111991	0.00183974
AGGCGGG	7564	4111991	0.0018395
TTTTGTG	7546	4111991	0.00183512
CGTGGGA	7544	4111991	0.00183463
AGGGTGC	7543	4111991	0.00183439
GTTCGGG	7541	4111991	0.0018339
AGGGCGT	7537	4111991	0.00183293
TTGTGGA	7531	4111991	0.00183147
GACGGGG	7526	4111991	0.00183026
AGGGTTT	7525	4111991	0.00183001
GTGAATG	7523	4111991	0.00182953
GGGGTAA	7523	4111991	0.00182953
GGTAAGG	7521	4111991	0.00182904
TTGTGTC	7520	4111991	0.0018288
TTAGTGT	7507	4111991	0.00182564
GTGTGCC	7502	4111991	0.00182442
TGGCTGT	7501	4111991	0.00182418
CGGGAGT	7498	4111991	0.00182345
TCAGTGT	7496	4111991	0.00182296
GTTGGAG	7493	4111991	0.00182223
CTGGGTT	7490	4111991	0.0018215
ACGTGGG	7481	4111991	0.00181931
GTTGGGC	7481	4111991	0.00181931
TGGTCGT	7480	4111991	0.00181907
TGGGCAG	7477	4111991	0.00181834
GGCGTGA	7472	4111991	0.00181712
CAGGGTT	7471	4111991	0.00181688
GGCGGTT	7465	4111991	0.00181542
CGAGTGG	7459	4111991	0.00181396
GCCGTGT	7456	4111991	0.00181323
TGGGATT	7451	4111991	0.00181202
GAGTTTG	7447	4111991	0.00181104
GATTGTG	7443	4111991	0.00181007
TCAGGGT	7441	4111991	0.00180959
TCGTGGT	7439	4111991	0.0018091
CATGTGG	7435	4111991	0.00180813
AGTTGTT	7434	4111991	0.00180788
AAGTGTT	7433	4111991	0.00180764
GTGAAGT	7430	4111991	0.00180691
TGAGTGC	7429	4111991	0.00180667
TTTGGTG	7426	4111991	0.00180594
GGGCTTG	7426	4111991	0.00180594
GGTGGCG	7424	4111991	0.00180545
GAGGGTT	7422	4111991	0.00180497
TAGAGTG	7420	4111991	0.00180448
GGGTGCC	7414	4111991	0.00180302
GTTTTTG	7412	4111991	0.00180253
GGGCAAG	7412	4111991	0.00180253
GTAAGGG	7406	4111991	0.00180107
TGGCGTT	7399	4111991	0.00179937
GACGTGT	7399	4111991	0.00179937
TGATGGG	7396	4111991	0.00179864
TAGGGTT	7391	4111991	0.00179743
GACGTGG	7387	4111991	0.00179645
CCGGGGG	7381	4111991	0.00179499
GTGGGCC	7381	4111991	0.00179499
GGGTAAG	7377	4111991	0.00179402
AGGGGGA	7374	4111991	0.00179329
GGACAGG	7374	4111991	0.00179329
TATGTGG	7371	4111991	0.00179256
GTGCGGT	7371	4111991	0.00179256
GGAAGGT	7371	4111991	0.00179256
GTTGCGT	7364	4111991	0.00179086
AGTGGTC	7363	4111991	0.00179062
CGGCGGG	7361	4111991	0.00179013
AATGGTG	7359	4111991	0.00178964
CAGAGTG	7359	4111991	0.00178964
GGTCATG	7358	4111991	0.0017894
TGTGGCG	7357	4111991	0.00178916
ATTGGGT	7355	4111991	0.00178867
TGTAGTT	7353	4111991	0.00178818
TGGGTGA	7352	4111991	0.00178794
GGTTTGC	7350	4111991	0.00178746
GCGTTTG	7342	4111991	0.00178551
GGGGCCG	7338	4111991	0.00178454
TGTTATG	7333	4111991	0.00178332
GGTTGTA	7329	4111991	0.00178235
AATGTGG	7328	4111991	0.00178211
TGGTTTT	7326	4111991	0.00178162
GGTTGAG	7325	4111991	0.00178138
GTTTGGC	7322	4111991	0.00178065
TGAGTGA	7319	4111991	0.00177992
TAAGGGT	7315	4111991	0.00177894
GATTGGG	7313	4111991	0.00177846
GGGATGC	7310	4111991	0.00177773
GTGTTTC	7308	4111991	0.00177724
TGTAGGG	7307	4111991	0.001777
GTGTATT	7307	4111991	0.001777
TGTGATT	7305	4111991	0.00177651
GGCAGTT	7304	4111991	0.00177627
GGATGGA	7300	4111991	0.0017753
ATGCGTG	7298	4111991	0.00177481
TGGTCGG	7296	4111991	0.00177432
ATGTTGG	7295	4111991	0.00177408
GTAAGTG	7295	4111991	0.00177408
GGTCTTG	7294	4111991	0.00177384
TAAGTGT	7291	4111991	0.00177311
GGTGGAA	7290	4111991	0.00177286
GGAGTTA	7282	4111991	0.00177092
GGGAGTC	7279	4111991	0.00177019
GTTGGTC	7277	4111991	0.0017697
GTGTCAG	7276	4111991	0.00176946
TCTGGGT	7275	4111991	0.00176922
GCGTGTA	7271	4111991	0.00176824
GGAATGT	7271	4111991	0.00176824
GTGTTCA	7270	4111991	0.001768
TAGTTGT	7269	4111991	0.00176776
GTCTTGG	7266	4111991	0.00176703
GGTGCGG	7265	4111991	0.00176678
GGTGGCT	7264	4111991	0.00176654
CGGAGGG	7262	4111991	0.00176605
AGGGGAG	7259	4111991	0.00176532
AGCGTGT	7257	4111991	0.00176484
GTTGTTA	7254	4111991	0.00176411
TATGGGG	7243	4111991	0.00176143
AAAGGGT	7236	4111991	0.00175973
GCCGGGG	7234	4111991	0.00175925
GTCATGG	7232	4111991	0.00175876
GATGTTG	7227	4111991	0.00175754
GTGCTGT	7226	4111991	0.0017573
TGTTAGT	7224	4111991	0.00175681
GGGTTCA	7223	4111991	0.00175657
GGCCGGT	7222	4111991	0.00175633
TTCGTGT	7217	4111991	0.00175511
ATGGAGT	7216	4111991	0.00175487
GGTGGAC	7216	4111991	0.00175487
GCTGTGG	7214	4111991	0.00175438
AGATGTG	7196	4111991	0.00175
TGCGTTG	7196	4111991	0.00175
AGGAGGG	7195	4111991	0.00174976
GGCGTGC	7194	4111991	0.00174952
GAGGAGT	7187	4111991	0.00174782
CGGGGGC	7184	4111991	0.00174709
AGTTTGT	7182	4111991	0.0017466
CGTTTGG	7178	4111991	0.00174563
GTGCAGG	7172	4111991	0.00174417
TGGGGCA	7163	4111991	0.00174198
CGTGTGA	7162	4111991	0.00174174
CGTTGTT	7157	4111991	0.00174052
ATGTTTG	7154	4111991	0.00173979
TCTGTGT	7154	4111991	0.00173979
TTGTGAG	7148	4111991	0.00173833
GTGGTCA	7148	4111991	0.00173833
TCAGGGG	7143	4111991	0.00173711
GTGTTCT	7141	4111991	0.00173663
CGGGGGA	7140	4111991	0.00173639
AGTGAGG	7138	4111991	0.0017359
AAAGGGG	7137	4111991	0.00173566
GTGGTAA	7136	4111991	0.00173541
GCGGGGA	7131	4111991	0.0017342
TTTGTTG	7129	4111991	0.00173371
AGGGAGG	7128	4111991	0.00173347
TTTGGTT	7127	4111991	0.00173322
CTGTGTT	7125	4111991	0.00173274
AGTGCGT	7122	4111991	0.00173201
TCGGGGG	7120	4111991	0.00173152
TCAGTGG	7118	4111991	0.00173103
ATTGTGG	7115	4111991	0.00173031
GGGTTTC	7114	4111991	0.00173006
TTAGGGT	7113	4111991	0.00172982
GGAGTTC	7113	4111991	0.00172982
GTGCTGG	7111	4111991	0.00172933
GAGAGTG	7109	4111991	0.00172885
GGGAGGA	7108	4111991	0.0017286
TGGCGGT	7107	4111991	0.00172836
GGCTGTT	7098	4111991	0.00172617
CGCGTGT	7097	4111991	0.00172593
GGGACGG	7094	4111991	0.0017252
GGGGCAA	7088	4111991	0.00172374
AGTGGAT	7087	4111991	0.0017235
GTTGGAT	7087	4111991	0.0017235
AGGAGTT	7083	4111991	0.00172252
GGGGCAT	7078	4111991	0.00172131
GTGGCAG	7075	4111991	0.00172058
GGGTTTA	7073	4111991	0.00172009
GGAGGGC	7067	4111991	0.00171863
GACGGGT	7055	4111991	0.00171571
GTGGAAT	7049	4111991	0.00171425
TAAGTGG	7047	4111991	0.00171377
GGAGGGA	7047	4111991	0.00171377
TTGGGAT	7046	4111991	0.00171353
CGTGTTT	7045	4111991	0.00171328
TATGGTG	7044	4111991	0.00171304
TTAGTGG	7043	4111991	0.0017128
TAAGGGG	7042	4111991	0.00171255
GCTGGTG	7041	4111991	0.00171231
TGGGGCT	7039	4111991	0.00171182
CAGTTGT	7039	4111991	0.00171182
TTGGCGT	7034	4111991	0.00171061
GGGTTAA	7034	4111991	0.00171061
CGTGTGC	7031	4111991	0.00170988
CAAGGGT	7029	4111991	0.00170939
GCGGTTG	7029	4111991	0.00170939
CGGGGTC	7027	4111991	0.0017089
GCGCGTG	7027	4111991	0.0017089
GTGTAAG	7025	4111991	0.00170842
ACAGGGG	7020	4111991	0.0017072
TGTCGGG	7020	4111991	0.0017072
TGGCAGG	7019	4111991	0.00170696
TGTGCTG	7013	4111991	0.0017055
CCGTGGT	7012	4111991	0.00170526
ATTGGGG	7007	4111991	0.00170404
GCCGTGG	7007	4111991	0.00170404
GGATGGC	7000	4111991	0.00170234
AGGGGTA	6999	4111991	0.0017021
TGGGAAG	6999	4111991	0.0017021
AGTGTTA	6996	4111991	0.00170137
AAAGTGT	6995	4111991	0.00170112
TGTGGCT	6995	4111991	0.00170112
TGTGTAA	6993	4111991	0.00170064
GGTCCGG	6993	4111991	0.00170064
CCGTGGG	6988	4111991	0.00169942
CGGGGAG	6986	4111991	0.00169893
GGCGTTT	6983	4111991	0.0016982
GGTATTG	6982	4111991	0.00169796
CTTGTGT	6978	4111991	0.00169699
GCATGGT	6977	4111991	0.00169674
GTAGGTG	6975	4111991	0.00169626
GGGCCAG	6974	4111991	0.00169602
ACGTGGT	6969	4111991	0.0016948
TGTTGTC	6969	4111991	0.0016948
CTGTGGT	6969	4111991	0.0016948
TTCGTGG	6962	4111991	0.0016931
TGTGCAG	6962	4111991	0.0016931
GGACTGG	6962	4111991	0.0016931
CGTGAGT	6961	4111991	0.00169285
CGTTTGT	6954	4111991	0.00169115
TGTTGGA	6953	4111991	0.00169091
GTCCGGG	6953	4111991	0.00169091
GGGGTCC	6952	4111991	0.00169067
GGGGCTT	6951	4111991	0.00169042
CTGGTTG	6950	4111991	0.00169018
GGGTATT	6949	4111991	0.00168994
GTTTGTC	6948	4111991	0.00168969
AGGATGT	6944	4111991	0.00168872
GGGCGGA	6941	4111991	0.00168799
TGATGTT	6939	4111991	0.0016875
GGTCGTT	6939	4111991	0.0016875
GATGGTT	6933	4111991	0.00168604
TTGGGAG	6932	4111991	0.0016858
TTATGTG	6931	4111991	0.00168556
TGGCAGT	6927	4111991	0.00168459
GCGAGTG	6927	4111991	0.00168459
GTCCGTG	6924	4111991	0.00168386
TCTGGTG	6922	4111991	0.00168337
TTGGGTC	6920	4111991	0.00168288
TTGGTTT	6918	4111991	0.0016824
CATGGTG	6917	4111991	0.00168215
GTGAGTC	6916	4111991	0.00168191
GGTAAGT	6909	4111991	0.00168021
GTCGTTG	6908	4111991	0.00167996
AAAGTGG	6902	4111991	0.00167851
ATGTGTA	6899	4111991	0.00167778
AGGATGG	6899	4111991	0.00167778
CGTTGGT	6898	4111991	0.00167753
TGGTTAG	6894	4111991	0.00167656
GTATGTT	6894	4111991	0.00167656
GAGGTTG	6891	4111991	0.00167583
GTGGTCC	6889	4111991	0.00167534
CGTGGGC	6888	4111991	0.0016751
GTGTGAC	6888	4111991	0.0016751
GGTGCTG	6887	4111991	0.00167486
TGGGTCA	6884	4111991	0.00167413
TCGGTGG	6883	4111991	0.00167388
TGACGTG	6881	4111991	0.0016734
GGTGCAG	6875	4111991	0.00167194
AGGGCGG	6874	4111991	0.0016717
GAGTGAT	6874	4111991	0.0016717
TGTTCGT	6869	4111991	0.00167048
CGTGGTC	6868	4111991	0.00167024
GAATGGT	6867	4111991	0.00166999
TGTTAGG	6863	4111991	0.00166902
GTTTGAG	6859	4111991	0.00166805
TTGGATG	6858	4111991	0.00166781
AGGCAGG	6856	4111991	0.00166732
TGGTTCG	6856	4111991	0.00166732
CTGTTGT	6854	4111991	0.00166683
CTCGAGT	6848	4111991	0.00166537
GCGTGTC	6846	4111991	0.00166489
AGGCGGT	6845	4111991	0.00166464
GGCGGGA	6833	4111991	0.00166173
TGTCTGT	6831	4111991	0.00166124
GCGGGTT	6830	4111991	0.001661
TTTTGGG	6828	4111991	0.00166051
GATGTGC	6828	4111991	0.00166051
GGGCCTG	6823	4111991	0.00165929
GTTGGTA	6821	4111991	0.00165881
GACAGGG	6817	4111991	0.00165783
GGGTTCT	6817	4111991	0.00165783
GTCAGGT	6814	4111991	0.0016571
AGTGTTC	6805	4111991	0.00165492
AGGGGGC	6803	4111991	0.00165443
TGGTCAG	6801	4111991	0.00165394
GGTGTCC	6795	4111991	0.00165248
AGTGTAG	6792	4111991	0.00165175
GGTGAAG	6792	4111991	0.00165175
TGCTGTG	6790	4111991	0.00165127
ACAGTGT	6787	4111991	0.00165054
AGTGATG	6780	4111991	0.00164884
ATGTGGA	6779	4111991	0.00164859
GTTGTAG	6777	4111991	0.00164811
TCTGGGG	6775	4111991	0.00164762
GTTGGCT	6774	4111991	0.00164738
TGGTTGC	6772	4111991	0.00164689
GGCTTTG	6771	4111991	0.00164665
TGGAAGG	6770	4111991	0.0016464
TGTGGAA	6769	4111991	0.00164616
AGGGGTC	6768	4111991	0.00164592
TGCCGTG	6765	4111991	0.00164519
AGGTGGA	6764	4111991	0.00164495
GCAAGGG	6763	4111991	0.0016447
GTATTGG	6761	4111991	0.00164422
AGGGTAG	6760	4111991	0.00164397
TGAAGGG	6752	4111991	0.00164203
AGTGTAT	6745	4111991	0.00164032
AGGTATG	6745	4111991	0.00164032
GTTTGTA	6745	4111991	0.00164032
GAAGGTG	6744	4111991	0.00164008
TTGTAGT	6739	4111991	0.00163887
TGTGCAT	6738	4111991	0.00163862
TAGTTGG	6737	4111991	0.00163838
GGTTGCG	6737	4111991	0.00163838
GGCGCGT	6736	4111991	0.00163814
ATGGGAT	6734	4111991	0.00163765
AGGGCAG	6734	4111991	0.00163765
GTGTTCC	6734	4111991	0.00163765
AAGTTGT	6732	4111991	0.00163716
TGTTCGG	6732	4111991	0.00163716
CAAGTGG	6728	4111991	0.00163619
GGACGGT	6728	4111991	0.00163619
ATTGGTG	6727	4111991	0.00163595
GGGCCGT	6727	4111991	0.00163595
CGGGAGG	6726	4111991	0.0016357
TGAATGG	6725	4111991	0.00163546
GTTCAGT	6720	4111991	0.00163424
TGTTGTA	6719	4111991	0.001634
GTTCGGT	6717	4111991	0.00163352
AGCGGGG	6716	4111991	0.00163327
GGATTTG	6716	4111991	0.00163327
TGTGTCC	6714	4111991	0.00163279
GTGGGAC	6712	4111991	0.0016323
TTGGCTG	6708	4111991	0.00163133
GTGTTAA	6708	4111991	0.00163133
TGGCATG	6705	4111991	0.0016306
GACTGGG	6705	4111991	0.0016306
GGATGTC	6703	4111991	0.00163011
GGGTCCG	6698	4111991	0.00162889
GCCAGGG	6694	4111991	0.00162792
GGCATTG	6693	4111991	0.00162768
GATGTGA	6690	4111991	0.00162695
TAGGAGT	6688	4111991	0.00162646
GGCAAGT	6686	4111991	0.00162598
GTGTCTT	6685	4111991	0.00162573
GCGGGGC	6683	4111991	0.00162525
CGTGGAG	6678	4111991	0.00162403
GGGTCTT	6678	4111991	0.00162403
AGGGCTG	6675	4111991	0.0016233
GTTCAGG	6674	4111991	0.00162306
TCATGTG	6671	4111991	0.00162233
GGGGGAC	6671	4111991	0.00162233
TGTCAGG	6670	4111991	0.00162209
TCGTGTT	6669	4111991	0.00162184
TTTGAGT	6667	4111991	0.00162136
GCCGGGT	6663	4111991	0.00162038
AGGCTGG	6661	4111991	0.0016199
GCGGAGT	6661	4111991	0.0016199
GGGTCAT	6656	4111991	0.00161868
CGCGGTG	6655	4111991	0.00161844
GTCTTGT	6653	4111991	0.00161795
AGGGGCG	6650	4111991	0.00161722
TGCATGG	6650	4111991	0.00161722
AGGCAGT	6648	4111991	0.00161674
CAAGTGT	6647	4111991	0.00161649
GGAGGAG	6647	4111991	0.00161649
CGGTGTC	6646	4111991	0.00161625
TGATGGT	6645	4111991	0.00161601
TCCGTGT	6642	4111991	0.00161528
GGAGGTC	6640	4111991	0.00161479
TGGGCTT	6634	4111991	0.00161333
CAGGAGT	6629	4111991	0.00161211
GTGGCTT	6626	4111991	0.00161138
TCGTTGT	6619	4111991	0.00160968
CGGTGGA	6618	4111991	0.00160944
GTTCTGG	6614	4111991	0.00160847
GTGAGGA	6613	4111991	0.00160822
GGCGGGC	6613	4111991	0.00160822
ACAGGGT	6606	4111991	0.00160652
GCCTGGG	6605	4111991	0.00160628
GGCTTGT	6605	4111991	0.00160628
TTGTGAT	6604	4111991	0.00160603
CGGGTTT	6604	4111991	0.00160603
TGTGAAG	6600	4111991	0.00160506
GGTTTTT	6596	4111991	0.00160409
GGTTCAG	6594	4111991	0.0016036
GGGAGTA	6594	4111991	0.0016036
GGAAAGG	6593	4111991	0.00160336
TGGTGGC	6592	4111991	0.00160312
ATGTGTC	6589	4111991	0.00160239
GCGTGGC	6589	4111991	0.00160239
AGGGTGA	6586	4111991	0.00160166
ACGGTGG	6579	4111991	0.00159995
TGGTGCG	6578	4111991	0.00159971
GGTGTAA	6578	4111991	0.00159971
GAGCGTG	6577	4111991	0.00159947
GCTTGGG	6577	4111991	0.00159947
CGGATGG	6576	4111991	0.00159923
AGCGGTG	6575	4111991	0.00159898
TGTTGAG	6575	4111991	0.00159898
ACGTGTT	6571	4111991	0.00159801
TGCGGGT	6570	4111991	0.00159777
GTCATGT	6570	4111991	0.00159777
TGCATGT	6569	4111991	0.00159752
GATTGGT	6569	4111991	0.00159752
TGTTTGA	6568	4111991	0.00159728
TGGAATG	6568	4111991	0.00159728
GGATGTA	6568	4111991	0.00159728
GGCCCGG	6567	4111991	0.00159704
AGTGGCG	6560	4111991	0.00159533
TGGGCAT	6555	4111991	0.00159412
AATTGTG	6554	4111991	0.00159388
GGTTCTG	6552	4111991	0.00159339
ATGTGAG	6551	4111991	0.00159315
ATGGTTT	6550	4111991	0.0015929
ATGGGAG	6550	4111991	0.0015929
AAATGTG	6549	4111991	0.00159266
ATGGGTC	6546	4111991	0.00159193
GTGGACG	6542	4111991	0.00159096
GGGCGTC	6542	4111991	0.00159096
GTGTAAT	6539	4111991	0.00159023
CCAGGGG	6536	4111991	0.0015895
GGGGCCA	6535	4111991	0.00158925
GGGGAAT	6530	4111991	0.00158804
CGCGGGG	6527	4111991	0.00158731
GGAGGCG	6527	4111991	0.00158731
GTAATGG	6526	4111991	0.00158707
CATTGTG	6525	4111991	0.00158682
CGTGGTA	6522	4111991	0.00158609
TGTTGGC	6520	4111991	0.00158561
CCTGTGT	6515	4111991	0.00158439
CGGGGCG	6513	4111991	0.0015839
GAGTGCG	6511	4111991	0.00158342
TGTGTCA	6510	4111991	0.00158317
GTGCCGT	6509	4111991	0.00158293
GGCAATG	6509	4111991	0.00158293
GGCGAGT	6509	4111991	0.00158293
TGGGGAA	6507	4111991	0.00158245
CCAGGGT	6506	4111991	0.0015822
TCTTGTG	6503	4111991	0.00158147
AAGGAGT	6501	4111991	0.00158099
TCGAGTT	6500	4111991	0.00158074
CCGTGTT	6499	4111991	0.0015805
GTGTCCG	6498	4111991	0.00158026
GGCTGGA	6496	4111991	0.00157977
TGATTGG	6493	4111991	0.00157904
AGGGGAT	6489	4111991	0.00157807
AGGTAGT	6484	4111991	0.00157685
GTATTGT	6484	4111991	0.00157685
CGGGTGC	6481	4111991	0.00157612
GTTGAGG	6481	4111991	0.00157612
ACGGGTT	6471	4111991	0.00157369
CCAGTGT	6470	4111991	0.00157345
TAGGTGG	6468	4111991	0.00157296
GGCAGGC	6468	4111991	0.00157296
CAGGTTG	6467	4111991	0.00157272
CCGGTGG	6465	4111991	0.00157223
GCTTGTG	6460	4111991	0.00157102
AGGAGGT	6459	4111991	0.00157077
CTTGGGT	6458	4111991	0.00157053
GGTCAAG	6454	4111991	0.00156956
ACAGTGG	6453	4111991	0.00156931
TAGTTTG	6451	4111991	0.00156883
TGTCTTG	6445	4111991	0.00156737
GTACGTG	6444	4111991	0.00156712
GGTAATG	6444	4111991	0.00156712
GCAGTTG	6441	4111991	0.00156639
AAGGTTG	6437	4111991	0.00156542
TGTGGAC	6435	4111991	0.00156494
CAAGGTG	6435	4111991	0.00156494
GCGTGAG	6434	4111991	0.00156469
GTGGATC	6429	4111991	0.00156348
AAATGGG	6427	4111991	0.00156299
AGTCGTG	6427	4111991	0.00156299
GGGTACG	6427	4111991	0.00156299
GGTCGGC	6425	4111991	0.0015625
GAAAGGG	6423	4111991	0.00156202
GGCCTGT	6422	4111991	0.00156177
GGTGATT	6417	4111991	0.00156056
CGTCGTG	6415	4111991	0.00156007
GACGGTG	6414	4111991	0.00155983
GGTAGGC	6411	4111991	0.0015591
GATGAGT	6409	4111991	0.00155861
GCCGGTG	6407	4111991	0.00155813
AAGTTGG	6404	4111991	0.0015574
TCATGGG	6403	4111991	0.00155715
GTCTGTT	6392	4111991	0.00155448
CCTGGGT	6389	4111991	0.00155375
GGCTAGG	6389	4111991	0.00155375
GGCGTTC	6389	4111991	0.00155375
AGGGTTC	6384	4111991	0.00155253
AGGCGTT	6383	4111991	0.00155229
GTACGGG	6383	4111991	0.00155229
TGTAGGT	6382	4111991	0.00155205
CTGGAGT	6377	4111991	0.00155083
GGTCCGT	6377	4111991	0.00155083
TGTATTG	6376	4111991	0.00155059
GTTAGTT	6376	4111991	0.00155059
GATGGGC	6373	4111991	0.00154986
GGCCAGT	6372	4111991	0.00154961
AGAGGGG	6370	4111991	0.00154913
GTAGTGA	6367	4111991	0.0015484
GCAGGTG	6367	4111991	0.0015484
GGGGCGA	6367	4111991	0.0015484
AGGCCGG	6362	4111991	0.00154718
GTTGGCG	6359	4111991	0.00154645
TGTGCGG	6358	4111991	0.00154621
CGTGGAT	6353	4111991	0.00154499
TACGTGT	6352	4111991	0.00154475
CCGTTGT	6352	4111991	0.00154475
GTAGGTT	6345	4111991	0.00154305
ATAGGGT	6344	4111991	0.0015428
CGGTCGG	6344	4111991	0.0015428
TGATTGT	6343	4111991	0.00154256
GGGGCCT	6342	4111991	0.00154232
GCGTGAT	6341	4111991	0.00154208
GGTTTCG	6340	4111991	0.00154183
ACTGGGT	6339	4111991	0.00154159
CGATGTG	6339	4111991	0.00154159
TGAGGTT	6337	4111991	0.0015411
TGTGAAT	6336	4111991	0.00154086
CGGGGTA	6336	4111991	0.00154086
GTTAGGT	6336	4111991	0.00154086
GTTGTAT	6332	4111991	0.00153989
ATGGCGT	6325	4111991	0.00153818
AGGCATG	6325	4111991	0.00153818
GCCTGTG	6325	4111991	0.00153818
TCCGGGG	6324	4111991	0.00153794
TATTGTG	6323	4111991	0.0015377
GTTCGTT	6323	4111991	0.0015377
CGTGTTC	6322	4111991	0.00153745
TGTTTGC	6321	4111991	0.00153721
GTTAAGG	6321	4111991	0.00153721
CAGTTGG	6314	4111991	0.00153551
GGGGAGC	6312	4111991	0.00153502
CGAGTGT	6309	4111991	0.00153429
TGTGTAC	6305	4111991	0.00153332
GGATGAG	6305	4111991	0.00153332
GGATAGG	6301	4111991	0.00153235
CTTGGGG	6298	4111991	0.00153162
GCGGGAG	6298	4111991	0.00153162
GGCGGTC	6296	4111991	0.00153113
ATTTGTG	6294	4111991	0.00153065
TATGTTG	6294	4111991	0.00153065
TTGGGGC	6294	4111991	0.00153065
TTCGGGT	6293	4111991	0.0015304
CTTGTGG	6293	4111991	0.0015304
CGGCTGG	6293	4111991	0.0015304
GGGTTCC	6292	4111991	0.00153016
TGCAGGG	6289	4111991	0.00152943
GTAGTGC	6289	4111991	0.00152943
TAGGTTG	6287	4111991	0.00152894
GTGCTTG	6287	4111991	0.00152894
CTGTTTG	6286	4111991	0.0015287
CAGCGTG	6285	4111991	0.00152846
AGGTCGG	6283	4111991	0.00152797
AGGGTAT	6282	4111991	0.00152773
GGTCGGA	6280	4111991	0.00152724
TTGGGTA	6279	4111991	0.001527
TGGGTCC	6279	4111991	0.001527
TTGTATG	6278	4111991	0.00152675
GGAAGTT	6277	4111991	0.00152651
GAGTGCA	6274	4111991	0.00152578
TTCAGTG	6271	4111991	0.00152505
GGCTGGC	6271	4111991	0.00152505
CGGGCGG	6269	4111991	0.00152457
GACAGTG	6268	4111991	0.00152432
GTGAGTA	6268	4111991	0.00152432
CCGGGTT	6267	4111991	0.00152408
ATGGGGC	6265	4111991	0.00152359
AGGTCTG	6265	4111991	0.00152359
AGGGTCG	6265	4111991	0.00152359
TGAGTTT	6264	4111991	0.00152335
TGCGTTT	6264	4111991	0.00152335
GGGCTGA	6262	4111991	0.00152286
CAATGTG	6260	4111991	0.00152238
GTGTTAC	6260	4111991	0.00152238
GGGGACG	6259	4111991	0.00152213
TGGTTGA	6258	4111991	0.00152189
CGTGTTA	6257	4111991	0.00152165
AGGGTTA	6256	4111991	0.0015214
TGGAAGT	6256	4111991	0.0015214
GGCCATG	6254	4111991	0.00152092
GTGAGGC	6253	4111991	0.00152067
TCGCGTG	6252	4111991	0.00152043
TGTTCTG	6252	4111991	0.00152043
CGGGCTG	6251	4111991	0.00152019
CGGATGT	6250	4111991	0.00151994
GAGGCGT	6247	4111991	0.00151922
GTGTCAT	6247	4111991	0.00151922
GGGTCAA	6247	4111991	0.00151922
GGTGGCC	6241	4111991	0.00151776
GTGGAGA	6240	4111991	0.00151751
CGGTCTG	6239	4111991	0.00151727
GGGACTG	6237	4111991	0.00151678
AAGGCGT	6233	4111991	0.00151581
GGGCATT	6232	4111991	0.00151557
GGCGGAG	6231	4111991	0.00151532
CAATGGG	6230	4111991	0.00151508
CCGAGTG	6230	4111991	0.00151508
CGTGATG	6227	4111991	0.00151435
GAAAGTG	6226	4111991	0.00151411
GGAGAGT	6226	4111991	0.00151411
TTATGGG	6225	4111991	0.00151387
ATAGTGG	6224	4111991	0.00151362
TGGACGG	6224	4111991	0.00151362
TCCGTGG	6221	4111991	0.00151289
CGGGCGT	6220	4111991	0.00151265
ATAGTGT	6218	4111991	0.00151216
GGTGTCA	6217	4111991	0.00151192
GGGAGCG	6216	4111991	0.00151168
AGATGGG	6211	4111991	0.00151046
CAGTTTG	6210	4111991	0.00151022
GGGCGGC	6210	4111991	0.00151022
GGTGCAT	6209	4111991	0.00150997
GCAAGTG	6207	4111991	0.00150949
GGAGTAG	6204	4111991	0.00150876
GCCTGGT	6203	4111991	0.00150851
GGGACGT	6203	4111991	0.00150851
GTTTATG	6202	4111991	0.00150827
TGTTCAG	6201	4111991	0.00150803
TTTTGGT	6200	4111991	0.00150779
AGTTTTG	6199	4111991	0.00150754
GTGTCTC	6199	4111991	0.00150754
TGGGGCC	6198	4111991	0.0015073
CTTGGTG	6196	4111991	0.00150681
GTAGTTT	6196	4111991	0.00150681
GGACAGT	6196	4111991	0.00150681
GGCACGG	6194	4111991	0.00150633
AGGCTGT	6193	4111991	0.00150608
TTGTGGC	6193	4111991	0.00150608
GTTGTCG	6192	4111991	0.00150584
GTTTAGT	6191	4111991	0.0015056
GTCAAGG	6191	4111991	0.0015056
TTGAGTT	6190	4111991	0.00150535
CCGCGTG	6190	4111991	0.00150535
TAATGTG	6189	4111991	0.00150511
AGAGGGT	6187	4111991	0.00150462
GGGTAAT	6187	4111991	0.00150462
AGCAGTG	6185	4111991	0.00150414
TGGGTAA	6185	4111991	0.00150414
GGGGTAC	6185	4111991	0.00150414
GTTGTCT	6183	4111991	0.00150365
GTGGAAA	6182	4111991	0.00150341
AGTGTCG	6181	4111991	0.00150316
CGTAGTG	6181	4111991	0.00150316
CGGTATG	6181	4111991	0.00150316
GGGCGTA	6181	4111991	0.00150316
TATGGTT	6180	4111991	0.00150292
TTTTTGG	6179	4111991	0.00150268
GGGATAG	6179	4111991	0.00150268
AAGCGTG	6178	4111991	0.00150244
TTTGTGC	6177	4111991	0.00150219
GGGCTGC	6176	4111991	0.00150195
TGCGTGA	6174	4111991	0.00150146
GCCAGTG	6171	4111991	0.00150073
TGTCAGT	6170	4111991	0.00150049
GAGGGAG	6170	4111991	0.00150049
TGTCGTT	6168	4111991	0.0015
TGGGCCG	6164	4111991	0.00149903
ACTGGGG	6162	4111991	0.00149854
CACGGGG	6161	4111991	0.0014983
GTTAAGT	6159	4111991	0.00149781
ATGGGTA	6158	4111991	0.00149757
TGAATGT	6158	4111991	0.00149757
ATGGGGA	6157	4111991	0.00149733
GTGGATA	6157	4111991	0.00149733
TTGGAGG	6155	4111991	0.00149684
GGAATTG	6155	4111991	0.00149684
GGAGCGT	6155	4111991	0.00149684
GTTCTGT	6154	4111991	0.0014966
TCGGGTT	6147	4111991	0.0014949
TGACGGG	6145	4111991	0.00149441
GTTCATG	6143	4111991	0.00149392
CATTGGG	6139	4111991	0.00149295
CGGGGAT	6139	4111991	0.00149295
GGGCAAT	6139	4111991	0.00149295
GGCGGCG	6138	4111991	0.00149271
AGTAGGG	6137	4111991	0.00149246
GCGGAGG	6133	4111991	0.00149149
TGGTGAT	6125	4111991	0.00148955
TAGTGGA	6124	4111991	0.0014893
GTTTCGT	6123	4111991	0.00148906
GTCCTGG	6123	4111991	0.00148906
TGGCTTG	6122	4111991	0.00148882
ATATGTG	6120	4111991	0.00148833
TTGCGTT	6120	4111991	0.00148833
GGGCACG	6120	4111991	0.00148833
ACGTTGT	6119	4111991	0.00148809
AAAGGTG	6117	4111991	0.0014876
TAGCGTG	6117	4111991	0.0014876
GACTGGT	6117	4111991	0.0014876
ATGATGT	6110	4111991	0.0014859
GCTGTTG	6106	4111991	0.00148493
AGTGGCT	6105	4111991	0.00148468
GTCGGTT	6101	4111991	0.00148371
GGTCTGA	6099	4111991	0.00148322
GCGGGAT	6098	4111991	0.00148298
TCGTTGG	6097	4111991	0.00148274
GTTATTG	6097	4111991	0.00148274
GTTGATG	6095	4111991	0.00148225
GGGATTT	6095	4111991	0.00148225
CAGGGAG	6093	4111991	0.00148176
GAGGGGC	6093	4111991	0.00148176
GTCCGGT	6091	4111991	0.00148128
CGGTGTA	6089	4111991	0.00148079
GCATTGG	6089	4111991	0.00148079
GAGGAGG	6088	4111991	0.00148055
AGGTAGG	6085	4111991	0.00147982
TTCGGGG	6085	4111991	0.00147982
TCAGGTG	6085	4111991	0.00147982
CTTTGTG	6082	4111991	0.00147909
AGGATTG	6081	4111991	0.00147885
GGTTAAG	6080	4111991	0.0014786
AGTGTCT	6077	4111991	0.00147787
GCTGGTT	6076	4111991	0.00147763
TGGTTAT	6075	4111991	0.00147739
GATGGGA	6074	4111991	0.00147714
GTAATGT	6073	4111991	0.0014769
TGGCCGG	6072	4111991	0.00147666
GGTGAAT	6072	4111991	0.00147666
TCCGGGT	6071	4111991	0.00147641
GTGGTAC	6070	4111991	0.00147617
TACGGGG	6069	4111991	0.00147593
TGGTGCT	6069	4111991	0.00147593
TGTCATG	6063	4111991	0.00147447
AAGGGAG	6060	4111991	0.00147374
ATAGGGG	6058	4111991	0.00147325
GGCTGTC	6058	4111991	0.00147325
GGCAGGA	6055	4111991	0.00147252
GGAGCGG	6051	4111991	0.00147155
CAGTGGA	6048	4111991	0.00147082
TTGGGGA	6046	4111991	0.00147033
ATGGATG	6045	4111991	0.00147009
TTGTGCA	6044	4111991	0.00146985
GTAGAGT	6044	4111991	0.00146985
AACGGGG	6042	4111991	0.00146936
GGTATGC	6041	4111991	0.00146912
ATGTGAT	6040	4111991	0.00146887
GGTACGG	6039	4111991	0.00146863
TTGTGCG	6038	4111991	0.00146839
CGTGCGT	6038	4111991	0.00146839
GTAAGGT	6038	4111991	0.00146839
CGTTTTG	6035	4111991	0.00146766
CGGCGGT	6035	4111991	0.00146766
GAGTGAA	6034	4111991	0.00146742
GGGCAGC	6034	4111991	0.00146742
AGTCTGG	6025	4111991	0.00146523
GTGACGT	6023	4111991	0.00146474
GCTTGGT	6023	4111991	0.00146474
TTGGGCT	6022	4111991	0.0014645
TTGATGT	6021	4111991	0.00146425
CTAGGGT	6021	4111991	0.00146425
GGATCGG	6020	4111991	0.00146401
AAGTGGA	6019	4111991	0.00146377
TGGAGTC	6016	4111991	0.00146304
TCGGAGT	6014	4111991	0.00146255
TCGGTTG	6014	4111991	0.00146255
GTGCCTG	6012	4111991	0.00146207
GGCTGAG	6012	4111991	0.00146207
ATGAGTT	6009	4111991	0.00146134
TTTGGGC	6008	4111991	0.00146109
CCTGGTG	6008	4111991	0.00146109
CAGGGTC	6007	4111991	0.00146085
ACAGGTG	6006	4111991	0.00146061
GCGGTGC	6003	4111991	0.00145988
TGGACGT	5999	4111991	0.0014589
GGAGGTA	5999	4111991	0.0014589
GCATTGT	5996	4111991	0.00145817
ACATGGG	5995	4111991	0.00145793
ACTGGTG	5994	4111991	0.00145769
CTGGGTC	5994	4111991	0.00145769
GTGTACG	5994	4111991	0.00145769
AACGTGT	5993	4111991	0.00145744
GGAAGGC	5993	4111991	0.00145744
ATGTAGT	5992	4111991	0.0014572
GGAGGAT	5992	4111991	0.0014572
AATTGGG	5991	4111991	0.00145696
AGGTCGT	5991	4111991	0.00145696
TGCTGGG	5990	4111991	0.00145672
TGGTCTT	5986	4111991	0.00145574
GTGGAGC	5986	4111991	0.00145574
AGGGTCT	5985	4111991	0.0014555
CCAGTGG	5985	4111991	0.0014555
GTGATGA	5984	4111991	0.00145526
GTGGCCG	5982	4111991	0.00145477
AGAGGTG	5981	4111991	0.00145453
TGTCGGT	5980	4111991	0.00145428
CAGGGGC	5979	4111991	0.00145404
GCATGTT	5979	4111991	0.00145404
GACTGTG	5977	4111991	0.00145355
TAATGGG	5976	4111991	0.00145331
CGTGTAT	5975	4111991	0.00145307
GTCTGGA	5975	4111991	0.00145307
GTCTTTG	5970	4111991	0.00145185
GGACATG	5968	4111991	0.00145137
TGTGGCA	5967	4111991	0.00145112
TGGTATT	5963	4111991	0.00145015
ATTGTTG	5962	4111991	0.00144991
CCTGGGG	5960	4111991	0.00144942
GAGGATG	5960	4111991	0.00144942
AGAGTTG	5959	4111991	0.00144918
GGTATGA	5957	4111991	0.00144869
AGGTGAG	5956	4111991	0.00144845
ATTGGTT	5953	4111991	0.00144772
TTGTGCT	5953	4111991	0.00144772
GGACTGT	5953	4111991	0.00144772
GTATTTG	5952	4111991	0.00144747
CGGGCAG	5949	4111991	0.00144674
CTAGTGT	5948	4111991	0.0014465
GATGTTT	5948	4111991	0.0014465
GGGCTAG	5948	4111991	0.0014465
TATGAGT	5947	4111991	0.00144626
TGAGTTC	5946	4111991	0.00144601
CGGGTAG	5946	4111991	0.00144601
GCTTTGG	5944	4111991	0.00144553
TTAAGTG	5942	4111991	0.00144504
TTTCGTG	5942	4111991	0.00144504
GAGTGCT	5941	4111991	0.0014448
GCTGAGT	5939	4111991	0.00144431
GGTGCTT	5939	4111991	0.00144431
GGCTAGT	5939	4111991	0.00144431
ATGTGGC	5938	4111991	0.00144407
CGGAGTT	5937	4111991	0.00144383
GTGCGTC	5936	4111991	0.00144358
TTGTCTG	5935	4111991	0.00144334
GTCTGGC	5934	4111991	0.0014431
AGGTCAG	5933	4111991	0.00144285
TAAGGTG	5933	4111991	0.00144285
CTGGGAG	5933	4111991	0.00144285
CGTGAGG	5932	4111991	0.00144261
GAGGGCG	5929	4111991	0.00144188
TTGTCGT	5927	4111991	0.00144139
GCGGTTT	5926	4111991	0.00144115
GCGGCGT	5926	4111991	0.00144115
GGGTAGA	5926	4111991	0.00144115
TTTGTTT	5925	4111991	0.00144091
TTGGGCG	5925	4111991	0.00144091
GGGACAG	5923	4111991	0.00144042
TGTGCTT	5922	4111991	0.00144018
AATGGTT	5920	4111991	0.00143969
ATGGGCG	5917	4111991	0.00143896
GAGGCGG	5916	4111991	0.00143872
GGTAGGA	5916	4111991	0.00143872
CGGATTG	5915	4111991	0.00143848
GGGGCTA	5913	4111991	0.00143799
CGGAGGT	5912	4111991	0.00143775
GGAGGCA	5910	4111991	0.00143726
GGCGGTA	5910	4111991	0.00143726
AAGGGTC	5909	4111991	0.00143702
GTGGCAT	5906	4111991	0.00143629
TGCAGTT	5905	4111991	0.00143604
GGGCTTT	5905	4111991	0.00143604
TAGGCGT	5902	4111991	0.00143531
TGGCTTT	5901	4111991	0.00143507
CGGCAGG	5901	4111991	0.00143507
TACGGGT	5900	4111991	0.00143483
CGGTGAG	5895	4111991	0.00143361
TGGTAAG	5893	4111991	0.00143313
GGGCGCG	5892	4111991	0.00143288
GTGGACA	5891	4111991	0.00143264
TTGGTAT	5890	4111991	0.0014324
ATGTATG	5888	4111991	0.00143191
CGTCGGG	5887	4111991	0.00143167
CATGGTT	5884	4111991	0.00143094
AACGGGT	5883	4111991	0.00143069
CTGGTTT	5881	4111991	0.00143021
GGTACGT	5877	4111991	0.00142923
GGGGATC	5877	4111991	0.00142923
TTAGGGG	5874	4111991	0.00142851
GGCGTTA	5874	4111991	0.00142851
TTCAGGG	5873	4111991	0.00142826
TGGGAAT	5873	4111991	0.00142826
GTGCCGG	5872	4111991	0.00142802
GGGAAAG	5870	4111991	0.00142753
TTTTGTT	5866	4111991	0.00142656
GAGTTAG	5866	4111991	0.00142656
GAGGGTC	5864	4111991	0.00142607
ACATGTG	5861	4111991	0.00142534
AGGTGTA	5861	4111991	0.00142534
CGGGGCT	5861	4111991	0.00142534
TCTTGGG	5860	4111991	0.0014251
TCTGGTT	5858	4111991	0.00142461
CATGTTG	5848	4111991	0.00142218
AGGGGCA	5847	4111991	0.00142194
TTGGTTC	5847	4111991	0.00142194
GGCCCGT	5846	4111991	0.0014217
GGCGCGG	5846	4111991	0.0014217
AGGGCAT	5845	4111991	0.00142145
AAGGGCG	5843	4111991	0.00142097
GGGTCTC	5843	4111991	0.00142097
AGCGGGT	5839	4111991	0.00141999
GAGTTCG	5838	4111991	0.00141975
GTATGGC	5838	4111991	0.00141975
GGGGAGA	5837	4111991	0.00141951
TGGGCAA	5830	4111991	0.0014178
AATGTTG	5828	4111991	0.00141732
CTAGGGG	5828	4111991	0.00141732
TGACTGG	5827	4111991	0.00141708
GGGCCCG	5826	4111991	0.00141683
TGGAGGC	5822	4111991	0.00141586
ACTGTGT	5819	4111991	0.00141513
GCGGGTC	5815	4111991	0.00141416
TGTAATG	5813	4111991	0.00141367
CAGGGCG	5813	4111991	0.00141367
TTTGGTC	5810	4111991	0.00141294
CCATGTG	5805	4111991	0.00141172
GATGGTC	5805	4111991	0.00141172
GGCGTCG	5805	4111991	0.00141172
GTGGACT	5803	4111991	0.00141124
TAGGGTC	5802	4111991	0.001411
AGGTGTC	5798	4111991	0.00141002
TTGGTAG	5797	4111991	0.00140978
TTGGTCT	5797	4111991	0.00140978
AGTATGT	5793	4111991	0.00140881
GTTCCGT	5793	4111991	0.00140881
GCAATGG	5793	4111991	0.00140881
GGGTAGC	5793	4111991	0.00140881
GAATTGG	5790	4111991	0.00140808
TAGTGTC	5788	4111991	0.00140759
TCATGGT	5788	4111991	0.00140759
GAGTTCT	5788	4111991	0.00140759
GCGGTGA	5788	4111991	0.00140759
CCGGTTG	5787	4111991	0.00140735
TGGTTTC	5786	4111991	0.0014071
TAGTGTA	5785	4111991	0.00140686
TTATGGT	5784	4111991	0.00140662
CTGGGAT	5784	4111991	0.00140662
GATGGAG	5782	4111991	0.00140613
TTTGCGT	5779	4111991	0.0014054
GTTCTTG	5778	4111991	0.00140516
GGTCGTC	5777	4111991	0.00140492
TGGTCCG	5776	4111991	0.00140467
AAGGGTA	5775	4111991	0.00140443
GGCCTTG	5775	4111991	0.00140443
TGTAAGT	5772	4111991	0.0014037
CTGGGGA	5769	4111991	0.00140297
AGTTCGT	5768	4111991	0.00140273
GTTTTGA	5768	4111991	0.00140273
GGCGATG	5767	4111991	0.00140248
GAGGGTA	5766	4111991	0.00140224
GGCGGAT	5766	4111991	0.00140224
TTCGGTG	5765	4111991	0.001402
TTGAGGG	5765	4111991	0.001402
GATTGTT	5765	4111991	0.001402
GGCCGTT	5764	4111991	0.00140175
CGTCTGG	5763	4111991	0.00140151
AAGGGGC	5762	4111991	0.00140127
ATCGTGT	5760	4111991	0.00140078
AGTGGAC	5760	4111991	0.00140078
GGGTTAC	5759	4111991	0.00140054
GTTTGCG	5757	4111991	0.00140005
GGTGTAC	5756	4111991	0.00139981
AGGGGCT	5755	4111991	0.00139957
GTGTATA	5755	4111991	0.00139957
GGGCGAG	5755	4111991	0.00139957
TCAAGGG	5751	4111991	0.00139859
GGAGGCT	5751	4111991	0.00139859
CGGGTGA	5749	4111991	0.00139811
GTCCAGG	5748	4111991	0.00139786
GTGACGG	5745	4111991	0.00139713
TCTGTGG	5743	4111991	0.00139665
AGGGTCA	5742	4111991	0.0013964
GGGATCG	5742	4111991	0.0013964
TCCGGTG	5741	4111991	0.00139616
TTTGGAG	5740	4111991	0.00139592
TGTTTTT	5740	4111991	0.00139592
GAGTTGA	5739	4111991	0.00139567
TGGAGGA	5738	4111991	0.00139543
CAGGCGT	5737	4111991	0.00139519
GTGACTG	5737	4111991	0.00139519
TGAGTTA	5736	4111991	0.00139494
GGTTTAG	5735	4111991	0.0013947
GTCAGTT	5733	4111991	0.00139422
AGTATGG	5732	4111991	0.00139397
GAGGGGA	5732	4111991	0.00139397
CGGACGG	5731	4111991	0.00139373
GGATATG	5727	4111991	0.00139276
GAGGGAT	5725	4111991	0.00139227
GGTTGCT	5725	4111991	0.00139227
GATAGGG	5724	4111991	0.00139203
GACGTTG	5724	4111991	0.00139203
GGAAAGT	5724	4111991	0.00139203
AGTTAGT	5723	4111991	0.00139178
GGTCCAG	5722	4111991	0.00139154
GTGCATT	5721	4111991	0.0013913
AAGGCGG	5720	4111991	0.00139105
GTTTCGG	5719	4111991	0.00139081
TAGGGAG	5715	4111991	0.00138984
CTGGGGC	5715	4111991	0.00138984
GTTGTCA	5713	4111991	0.00138935
TGGTTCA	5712	4111991	0.00138911
TGTAAGG	5711	4111991	0.00138886
ATGGAGG	5710	4111991	0.00138862
TGGGAGC	5710	4111991	0.00138862
GTTAATG	5710	4111991	0.00138862
TGCCTGG	5709	4111991	0.00138838
GTAGGGC	5708	4111991	0.00138814
GCGGATG	5708	4111991	0.00138814
AAGGGCA	5707	4111991	0.00138789
CCAGGTG	5707	4111991	0.00138789
GCAGTGC	5707	4111991	0.00138789
GGCGGAC	5707	4111991	0.00138789
TGGACTG	5706	4111991	0.00138765
CAAAGGG	5705	4111991	0.00138741
TTGGTGC	5702	4111991	0.00138668
TTTTTGT	5700	4111991	0.00138619
CATGAGT	5699	4111991	0.00138595
GTAGGGA	5699	4111991	0.00138595
GGTAGTC	5698	4111991	0.0013857
AGTGGAA	5697	4111991	0.00138546
GAGCGGG	5697	4111991	0.00138546
GGCAGTC	5696	4111991	0.00138522
ATATGGG	5695	4111991	0.00138497
AGTGCTG	5695	4111991	0.00138497
GTTGTCC	5695	4111991	0.00138497
TGAGGAG	5694	4111991	0.00138473
CGGGGCA	5694	4111991	0.00138473
GATTTGG	5691	4111991	0.001384
CTGGCGT	5690	4111991	0.00138376
CCCGTGT	5689	4111991	0.00138351
ATGCGTT	5688	4111991	0.00138327
GTTTTGC	5687	4111991	0.00138303
ATGGGCT	5685	4111991	0.00138254
GGGGCGC	5685	4111991	0.00138254
CAGTGTC	5684	4111991	0.0013823
GGCGAGG	5684	4111991	0.0013823
CAGGGGA	5683	4111991	0.00138206
TGAGGGC	5682	4111991	0.00138181
CTGTTGG	5682	4111991	0.00138181
CGGGTTC	5682	4111991	0.00138181
AAGGGAT	5681	4111991	0.00138157
CGGCGTT	5679	4111991	0.00138108
AGTTGGA	5678	4111991	0.00138084
GGTTTTA	5676	4111991	0.00138035
TATTGGG	5675	4111991	0.00138011
GTCGTGA	5675	4111991	0.00138011
GGTCCTG	5675	4111991	0.00138011
GTGATTT	5674	4111991	0.00137987
GTGGACC	5674	4111991	0.00137987
GTGGCTC	5674	4111991	0.00137987
TACGTGG	5673	4111991	0.00137962
CGGGTCG	5671	4111991	0.00137914
GGGAGAG	5671	4111991	0.00137914
CAGTGAG	5669	4111991	0.00137865
CCGTTTG	5668	4111991	0.00137841
GGTTCCG	5668	4111991	0.00137841
TGGTTTA	5666	4111991	0.00137792
CGCTGTG	5666	4111991	0.00137792
ATTTGGG	5664	4111991	0.00137743
GTATGTC	5664	4111991	0.00137743
TGGTGCC	5662	4111991	0.00137695
GTCATTG	5661	4111991	0.00137671
TGGCCTG	5660	4111991	0.00137646
TAGTGAG	5658	4111991	0.00137598
TTGTTAG	5658	4111991	0.00137598
GTGTCCT	5657	4111991	0.00137573
GCGGCGG	5657	4111991	0.00137573
GTGTATC	5654	4111991	0.001375
GGCCAAG	5654	4111991	0.001375
AAGTTTG	5652	4111991	0.00137452
GGGGATA	5651	4111991	0.00137427
GATCGTG	5650	4111991	0.00137403
GTGCGTA	5650	4111991	0.00137403
TGTGATC	5649	4111991	0.00137379
TGCTTGG	5649	4111991	0.00137379
GGGTCCA	5649	4111991	0.00137379
GGATAGT	5648	4111991	0.00137354
GGTGCCG	5648	4111991	0.00137354
AGAAGTG	5647	4111991	0.0013733
GTAGTTC	5645	4111991	0.00137281
GCTAGTG	5643	4111991	0.00137233
ATGTGCG	5641	4111991	0.00137184
GTCGGGC	5641	4111991	0.00137184
CACGTGT	5640	4111991	0.0013716
GGGCAAC	5639	4111991	0.00137136
GTCGCGT	5638	4111991	0.00137111
GCTTTGT	5638	4111991	0.00137111
GCGTGAA	5638	4111991	0.00137111
ACGGTTG	5635	4111991	0.00137038
CGTGGCT	5635	4111991	0.00137038
CGCGGGT	5635	4111991	0.00137038
GTCGTGC	5635	4111991	0.00137038
CAGGGAT	5634	4111991	0.00137014
TGTTGCG	5633	4111991	0.0013699
CGTGTAG	5633	4111991	0.0013699
TTTGTGA	5632	4111991	0.00136965
CGGTGGC	5632	4111991	0.00136965
GGGGCCC	5632	4111991	0.00136965
AAGTGTC	5631	4111991	0.00136941
TTTGGGA	5631	4111991	0.00136941
TGGTTCT	5629	4111991	0.00136892
AGTTATG	5628	4111991	0.00136868
CTGAGGG	5626	4111991	0.00136819
GGTTGAT	5625	4111991	0.00136795
CCGGAGT	5623	4111991	0.00136746
CGAGTTC	5623	4111991	0.00136746
TGGAGTA	5622	4111991	0.00136722
TGTCCGG	5621	4111991	0.00136698
CACGGGT	5621	4111991	0.00136698
AGAGTGC	5619	4111991	0.00136649
GACAGGT	5616	4111991	0.00136576
GGACCGG	5614	4111991	0.00136528
TCGTTTG	5613	4111991	0.00136503
GGAGGCC	5613	4111991	0.00136503
AGTTGGC	5611	4111991	0.00136455
AAGTGAG	5610	4111991	0.0013643
AGTTGTC	5610	4111991	0.0013643
CTAGTGG	5610	4111991	0.0013643
GCGGGCG	5610	4111991	0.0013643
GGGCAGA	5609	4111991	0.00136406
TGTGCCG	5608	4111991	0.00136382
GAGTGCC	5608	4111991	0.00136382
GAAGTTG	5607	4111991	0.00136357
CGGGGCC	5606	4111991	0.00136333
GTAGGTC	5605	4111991	0.00136309
GGGCCAT	5605	4111991	0.00136309
TTCCGTG	5604	4111991	0.00136284
GCGTTTT	5604	4111991	0.00136284
CACGTGG	5603	4111991	0.0013626
GCAAGGT	5603	4111991	0.0013626
GCAGGTT	5601	4111991	0.00136211
GGAAATG	5601	4111991	0.00136211
GCCGTTG	5597	4111991	0.00136114
GTGAAAG	5596	4111991	0.0013609
CTTTGGG	5594	4111991	0.00136041
CTGGGCG	5593	4111991	0.00136017
GATGTTC	5593	4111991	0.00136017
GAGGTTT	5593	4111991	0.00136017
GGTTTAT	5593	4111991	0.00136017
GGCCGGC	5593	4111991	0.00136017
GTCTGTC	5592	4111991	0.00135993
GTAGGAG	5591	4111991	0.00135968
CAGTGTA	5590	4111991	0.00135944
CTGGGTA	5590	4111991	0.00135944
GATCGGG	5584	4111991	0.00135798
ATTTGGT	5583	4111991	0.00135774
ATCGTGG	5583	4111991	0.00135774
GCCAGGT	5583	4111991	0.00135774
GACCGGG	5582	4111991	0.00135749
GGTAGAG	5582	4111991	0.00135749
TGTCCGT	5580	4111991	0.00135701
TTGCAGT	5579	4111991	0.00135676
CGTGTCT	5579	4111991	0.00135676
AGGCCAG	5578	4111991	0.00135652
TTAAGGG	5578	4111991	0.00135652
TTGGCGG	5578	4111991	0.00135652
GGCAGAG	5577	4111991	0.00135628
GGATTGC	5576	4111991	0.00135603
CGTGGCG	5574	4111991	0.00135555
GGTCTGC	5574	4111991	0.00135555
GGGTCGC	5574	4111991	0.00135555
AAGTGTA	5573	4111991	0.0013553
GAGGCAG	5573	4111991	0.0013553
CGCGTTG	5572	4111991	0.00135506
AGTAGTT	5571	4111991	0.00135482
AGGAAGG	5571	4111991	0.00135482
GAAATGG	5571	4111991	0.00135482
CTGTGTA	5570	4111991	0.00135457
GGACGTT	5569	4111991	0.00135433
TTGGTCG	5568	4111991	0.00135409
TTCGTTG	5566	4111991	0.0013536
ACGGGGC	5564	4111991	0.00135312
GCGTGCG	5564	4111991	0.00135312
GGGGAAA	5561	4111991	0.00135239
ATGGGCA	5560	4111991	0.00135214
TTGGCAG	5558	4111991	0.00135166
GCAGTGA	5558	4111991	0.00135166
GGTCTCG	5558	4111991	0.00135166
CGGGTTA	5556	4111991	0.00135117
ACGCGTG	5555	4111991	0.00135093
TGCCGGG	5552	4111991	0.0013502
TGGACAG	5552	4111991	0.0013502
GGAGTCT	5552	4111991	0.0013502
TGGCCGT	5548	4111991	0.00134922
CTGTGTC	5548	4111991	0.00134922
CGGTCAG	5548	4111991	0.00134922
GTAGTTA	5548	4111991	0.00134922
TGGCGTC	5547	4111991	0.00134898
GATAGTG	5544	4111991	0.00134825
GCTGGGA	5543	4111991	0.00134801
GGCTTTT	5543	4111991	0.00134801
TAATGGT	5540	4111991	0.00134728
GCGGGTA	5540	4111991	0.00134728
TTGCGGG	5539	4111991	0.00134704
GGTTGCA	5539	4111991	0.00134704
AGTGTCC	5537	4111991	0.00134655
GGTTATT	5537	4111991	0.00134655
GGTTTTC	5537	4111991	0.00134655
CCCGGGG	5536	4111991	0.00134631
AGTTAGG	5532	4111991	0.00134533
GGTGCGA	5531	4111991	0.00134509
ACAAGGG	5530	4111991	0.00134485
GGATGCG	5530	4111991	0.00134485
TTAGTTG	5529	4111991	0.0013446
GAAGGGC	5529	4111991	0.0013446
GTTTGCA	5529	4111991	0.0013446
TGCGGGA	5528	4111991	0.00134436
ATGCGGG	5526	4111991	0.00134387
ATCGGGG	5525	4111991	0.00134363
ATCGGGT	5524	4111991	0.00134339
GAGGGCA	5524	4111991	0.00134339
GAGTAGT	5523	4111991	0.00134314
CGGTGCG	5522	4111991	0.0013429
GGGTATA	5522	4111991	0.0013429
GGGGCTC	5522	4111991	0.0013429
CGGCAGT	5519	4111991	0.00134217
GTTAGGC	5518	4111991	0.00134193
AAAAGGG	5517	4111991	0.00134169
ATGGTAT	5517	4111991	0.00134169
AGGGCAA	5516	4111991	0.00134144
TGTTTAG	5516	4111991	0.00134144
GGCGGCA	5514	4111991	0.00134096
ATGGTCT	5512	4111991	0.00134047
CGGCATG	5512	4111991	0.00134047
AAGGATG	5511	4111991	0.00134023
AAGGGGA	5511	4111991	0.00134023
GCGTCGT	5511	4111991	0.00134023
GCACGGG	5506	4111991	0.00133901
GGAGAGG	5505	4111991	0.00133877
TTCTGGG	5504	4111991	0.00133852
GTGTAGA	5504	4111991	0.00133852
GTCTGAG	5502	4111991	0.00133804
AGGTGCG	5501	4111991	0.00133779
GGTGCCT	5501	4111991	0.00133779
GGCCGGA	5501	4111991	0.00133779
TTGTTTT	5500	4111991	0.00133755
CGTAGGG	5500	4111991	0.00133755
GGAGTAT	5500	4111991	0.00133755
TGCTGGT	5499	4111991	0.00133731
CAGGCGG	5499	4111991	0.00133731
CTATGTG	5499	4111991	0.00133731
CGGTAGG	5495	4111991	0.00133634
CGGTCGT	5495	4111991	0.00133634
GGGTATC	5494	4111991	0.00133609
TGCTGTT	5493	4111991	0.00133585
GGTTCAT	5493	4111991	0.00133585
GGATCGT	5492	4111991	0.00133561
TAAAGTG	5490	4111991	0.00133512
TGGGCCT	5490	4111991	0.00133512
ACGTTGG	5489	4111991	0.00133488
TTCTGTG	5489	4111991	0.00133488
GTGCGGA	5489	4111991	0.00133488
ATGGCTG	5487	4111991	0.00133439
GTGGCGA	5487	4111991	0.00133439
TGGTCAT	5486	4111991	0.00133415
CATTGGT	5486	4111991	0.00133415
CAGGAGG	5486	4111991	0.00133415
AGTGCAG	5485	4111991	0.0013339
GGTATTT	5483	4111991	0.00133342
GGTCACG	5483	4111991	0.00133342
ATGAGGG	5482	4111991	0.00133317
TGCGGTT	5482	4111991	0.00133317
GTGAGCG	5482	4111991	0.00133317
GGAGATG	5481	4111991	0.00133293
TCGTGGA	5480	4111991	0.00133269
AAATGGT	5479	4111991	0.00133244
TTTAGTG	5479	4111991	0.00133244
GAGTATG	5479	4111991	0.00133244
GAGGTGC	5479	4111991	0.00133244
TGAGGGA	5478	4111991	0.0013322
GGTCGCG	5478	4111991	0.0013322
ACCGTGT	5477	4111991	0.00133196
ATTGAGT	5476	4111991	0.00133171
AGTCAGG	5476	4111991	0.00133171
TCAAGTG	5476	4111991	0.00133171
AATGTGC	5475	4111991	0.00133147
GCGATGT	5475	4111991	0.00133147
TGGGGAC	5472	4111991	0.00133074
TCTGAGT	5471	4111991	0.0013305
GATTTGT	5471	4111991	0.0013305
GAGTAGG	5471	4111991	0.0013305
GTCGTTT	5471	4111991	0.0013305
GCTGTGA	5471	4111991	0.0013305
AGGCCGT	5470	4111991	0.00133026
TGTTATT	5469	4111991	0.00133001
AGTTGTA	5467	4111991	0.00132953
TTTGGAT	5467	4111991	0.00132953
TGTTTCG	5467	4111991	0.00132953
ATGGCGG	5466	4111991	0.00132928
GGTCTAG	5466	4111991	0.00132928
AATTGGT	5464	4111991	0.0013288
GTCGGAG	5463	4111991	0.00132855
GTTGCGG	5462	4111991	0.00132831
AAGTGGC	5461	4111991	0.00132807
GAGTCGT	5461	4111991	0.00132807
TGGGATA	5460	4111991	0.00132782
GAAGGTT	5459	4111991	0.00132758
AGTTGAG	5458	4111991	0.00132734
TCGGCGT	5455	4111991	0.00132661
CTGGATG	5455	4111991	0.00132661
AGGGGCC	5454	4111991	0.00132636
GGCACGT	5453	4111991	0.00132612
CGGTTTT	5450	4111991	0.00132539
ATTGTGC	5449	4111991	0.00132515
TGGTGCA	5449	4111991	0.00132515
CGGGTCT	5449	4111991	0.00132515
GGTGAGC	5449	4111991	0.00132515
AATGGGC	5445	4111991	0.00132418
ATGGTGC	5444	4111991	0.00132393
GTGTAGC	5444	4111991	0.00132393
GGCTGTA	5444	4111991	0.00132393
AGGTTCG	5443	4111991	0.00132369
TGTGCCT	5443	4111991	0.00132369
TTGTTCG	5442	4111991	0.00132345
TCTTGGT	5442	4111991	0.00132345
TGCGTTA	5442	4111991	0.00132345
CCCGGGT	5442	4111991	0.00132345
CAGCGGG	5441	4111991	0.0013232
GTTACGT	5441	4111991	0.0013232
AACGTGG	5440	4111991	0.00132296
AGTTCGG	5440	4111991	0.00132296
GGAGTCA	5440	4111991	0.00132296
GTATGTA	5437	4111991	0.00132223
TAGGGTA	5436	4111991	0.00132199
CAACGGG	5436	4111991	0.00132199
GTTCCGG	5435	4111991	0.00132174
GTTTGAT	5434	4111991	0.0013215
CGGCTGT	5433	4111991	0.00132126
GTACGGT	5433	4111991	0.00132126
GGGTCGA	5433	4111991	0.00132126
AGGACGG	5431	4111991	0.00132077
CGATGGG	5431	4111991	0.00132077
GTCAGGC	5431	4111991	0.00132077
AGTGCAT	5430	4111991	0.00132053
CAGGGCA	5430	4111991	0.00132053
GCGGTCG	5429	4111991	0.00132028
AGGGATT	5428	4111991	0.00132004
TGAAGGT	5427	4111991	0.0013198
GCCCGGG	5426	4111991	0.00131956
GAATTGT	5423	4111991	0.00131883
AGTGCGG	5422	4111991	0.00131858
TCCTGGG	5422	4111991	0.00131858
CAGAGGG	5421	4111991	0.00131834
GGGCAAA	5421	4111991	0.00131834
AACGGTG	5420	4111991	0.0013181
GTCGGTC	5416	4111991	0.00131712
GCGCGGG	5416	4111991	0.00131712
TATGTGC	5413	4111991	0.00131639
ATGTCTG	5411	4111991	0.00131591
GGACAAG	5411	4111991	0.00131591
GGAGTCG	5410	4111991	0.00131566
GTAAGTT	5409	4111991	0.00131542
ATGTGCT	5408	4111991	0.00131518
AGCGTTG	5407	4111991	0.00131493
TGGGATC	5407	4111991	0.00131493
TGGGTAC	5407	4111991	0.00131493
GTGATCG	5407	4111991	0.00131493
TGTTCCG	5406	4111991	0.00131469
GTCAAGT	5406	4111991	0.00131469
ATGGTAG	5405	4111991	0.00131445
CAGTGGC	5404	4111991	0.00131421
CGGTAGT	5403	4111991	0.00131396
GGTCATT	5402	4111991	0.00131372
GGGATTA	5402	4111991	0.00131372
GGCTATG	5401	4111991	0.00131348
TGCAGGT	5399	4111991	0.00131299
CGTGTCG	5399	4111991	0.00131299
GTATGAG	5398	4111991	0.00131275
TGGGACG	5397	4111991	0.0013125
CAAGGGC	5396	4111991	0.00131226
GTGTCTA	5395	4111991	0.00131202
AGGTTAG	5394	4111991	0.00131177
GGCATGA	5394	4111991	0.00131177
TCAGTTG	5391	4111991	0.00131104
GGCCTCG	5389	4111991	0.00131056
GGCGGCT	5389	4111991	0.00131056
TGCTTGT	5386	4111991	0.00130983
TGGTGAA	5384	4111991	0.00130934
GGTCAGC	5384	4111991	0.00130934
GGTGGCA	5383	4111991	0.0013091
AATGAGT	5382	4111991	0.00130886
TGGGCCA	5382	4111991	0.00130886
[truncated: 14,385 more rows]

## Sheet: 7mer, R2
Motif	Counts_by_reads	Total_reads	Fraction_by_reads
GTGTGTG	27535	3096890	0.00889118
TGTGTGT	25511	3096890	0.00823762
GTGTGTT	22960	3096890	0.00741389
GGTGTGT	22519	3096890	0.00727149
TGTGTGG	20540	3096890	0.00663246
GTGTGGT	20466	3096890	0.00660857
TGGTGTG	19731	3096890	0.00637123
GTGTGGG	19618	3096890	0.00633474
GGTGTGG	19275	3096890	0.00622399
GTTGTGT	18806	3096890	0.00607254
TTGTGTG	18805	3096890	0.00607222
AGTGTGT	18207	3096890	0.00587912
GGGTGTG	17956	3096890	0.00579807
TGTTGTG	17891	3096890	0.00577709
GTGTTGT	17144	3096890	0.00553588
GTGGTGT	17102	3096890	0.00552231
TGTGTTG	16573	3096890	0.0053515
CGTGTGT	16009	3096890	0.00516938
GCGTGTG	15516	3096890	0.00501019
CGGTGTG	15464	3096890	0.0049934
GTGTTTG	15125	3096890	0.00488393
ATGTGTG	15059	3096890	0.00486262
TGTGTGC	14896	3096890	0.00480999
TGTGGTG	14798	3096890	0.00477834
GGCGTGT	14703	3096890	0.00474767
TGTGTTT	14639	3096890	0.004727
GTGTGTC	14380	3096890	0.00464337
GAGTGTG	14012	3096890	0.00452454
GGTTGTG	13915	3096890	0.00449322
GTTGTGG	13822	3096890	0.00446319
GGGGTGT	13629	3096890	0.00440087
GTTTGTG	13390	3096890	0.00432369
GCGGTGT	13337	3096890	0.00430658
GTGGGGT	13210	3096890	0.00426557
GTGTTGG	13175	3096890	0.00425427
TGTGGTT	13156	3096890	0.00424813
GTGGTTG	13133	3096890	0.00424071
TTTGTGT	13080	3096890	0.00422359
TGTGGGT	13057	3096890	0.00421617
AGTGTGG	12925	3096890	0.00417354
GGAGTGT	12742	3096890	0.00411445
GTGTGTA	12739	3096890	0.00411348
GTGTGCG	12483	3096890	0.00403082
GTGCGTG	12407	3096890	0.00400628
TTGTGTT	12306	3096890	0.00397366
GTGTGGC	12156	3096890	0.00392523
TGCGTGT	12140	3096890	0.00392006
TGTTTGT	12125	3096890	0.00391522
GTGGTGG	12111	3096890	0.0039107
GGGGTGG	12111	3096890	0.0039107
GGTGTTG	12060	3096890	0.00389423
TGGGGTG	12050	3096890	0.003891
GGAGTGG	12015	3096890	0.0038797
GTGAGTG	11991	3096890	0.00387195
GTGTGAG	11989	3096890	0.0038713
TGTGGGG	11956	3096890	0.00386065
GTGTGGA	11874	3096890	0.00383417
CAGTGTG	11864	3096890	0.00383094
GGCGTGG	11775	3096890	0.0038022
CGTGTGG	11770	3096890	0.00380059
TGGCGTG	11747	3096890	0.00379316
GTGGGTT	11625	3096890	0.00375377
GGGAGTG	11583	3096890	0.0037402
CGGCGTG	11563	3096890	0.00373375
TGGAGTG	11526	3096890	0.0037218
CTGTGTG	11478	3096890	0.0037063
AAGTGTG	11366	3096890	0.00367013
GGTGTGC	11322	3096890	0.00365593
TGAGTGT	11273	3096890	0.0036401
GGGTGGT	11235	3096890	0.00362783
TGGTGTT	11214	3096890	0.00362105
GGGGGTG	11010	3096890	0.00355518
GTGGTTT	10931	3096890	0.00352967
TGTGAGT	10925	3096890	0.00352773
GCGTGTT	10903	3096890	0.00352063
GGTTTGT	10902	3096890	0.00352031
TTGTGGT	10891	3096890	0.00351675
GGGTTGT	10800	3096890	0.00348737
GTGGGTG	10736	3096890	0.0034667
TGGGTGT	10709	3096890	0.00345799
GGGTGGG	10696	3096890	0.00345379
TAGTGTG	10663	3096890	0.00344313
TGGTTGT	10660	3096890	0.00344216
GGGTGTT	10648	3096890	0.00343829
GCGTGGT	10635	3096890	0.00343409
GTGTTTT	10622	3096890	0.00342989
TGTGCGT	10616	3096890	0.00342796
GAGTGGT	10578	3096890	0.00341568
GCGGCGT	10550	3096890	0.00340664
GGCGGGG	10508	3096890	0.00339308
TTGTTGT	10432	3096890	0.00336854
TGTTGTT	10426	3096890	0.0033666
TGTGGGC	10406	3096890	0.00336015
TGGTTTG	10341	3096890	0.00333916
GGGCGTG	10340	3096890	0.00333883
GGCGGTG	10327	3096890	0.00333464
GGGGTTG	10292	3096890	0.00332333
GTTGTTG	10239	3096890	0.00330622
GTTGTGC	10233	3096890	0.00330428
AGGTGTG	10208	3096890	0.00329621
TGTTTGG	10207	3096890	0.00329589
TGTGTGA	10183	3096890	0.00328814
GGTGGGT	10183	3096890	0.00328814
AGTTGTG	10144	3096890	0.00327554
GTGGGGG	10128	3096890	0.00327038
GGTGGTG	10069	3096890	0.00325133
GGTGTTT	10061	3096890	0.00324874
TGAGTGG	10047	3096890	0.00324422
GATGTGT	10043	3096890	0.00324293
GGGTTGG	9951	3096890	0.00321322
GGGTTTG	9947	3096890	0.00321193
TGGGTTG	9909	3096890	0.00319966
GAGTGGG	9896	3096890	0.00319546
GTGGCGT	9875	3096890	0.00318868
TCGTGTG	9858	3096890	0.00318319
GTGGGTC	9846	3096890	0.00317932
AGTGTGC	9845	3096890	0.003179
TGGGGTT	9838	3096890	0.00317674
GTGGAGT	9838	3096890	0.00317674
TGTGGTC	9836	3096890	0.00317609
GTGTGCT	9829	3096890	0.00317383
GGTGGTT	9766	3096890	0.00315349
TGTGTTC	9730	3096890	0.00314186
GGGGGGT	9673	3096890	0.00312346
GTGTGCC	9672	3096890	0.00312313
GCGTGGG	9648	3096890	0.00311538
GGGCGGT	9633	3096890	0.00311054
GGTGTGA	9610	3096890	0.00310311
GTAGTGT	9552	3096890	0.00308438
GTGCGGT	9540	3096890	0.00308051
TGCGTGG	9512	3096890	0.00307147
AGTGTTG	9504	3096890	0.00306889
CGTTGTG	9501	3096890	0.00306792
TGTGGCG	9500	3096890	0.00306759
GCTGTGT	9495	3096890	0.00306598
TGGTGGT	9487	3096890	0.0030634
GGATGTG	9465	3096890	0.00305629
TGCGGTG	9450	3096890	0.00305145
GTCGTGT	9445	3096890	0.00304983
TTGGTGT	9427	3096890	0.00304402
TTGTGGG	9416	3096890	0.00304047
GTTTTGT	9372	3096890	0.00302626
GTGGCGG	9366	3096890	0.00302432
TGGTTGG	9356	3096890	0.0030211
GAGTGTT	9325	3096890	0.00301109
GTTTGTT	9311	3096890	0.00300656
GCAGTGT	9302	3096890	0.00300366
GGTGGGG	9298	3096890	0.00300237
CCGTGTG	9293	3096890	0.00300075
TGTAGTG	9270	3096890	0.00299333
AGTGGTG	9259	3096890	0.00298977
TGCAGTG	9250	3096890	0.00298687
GTGGTCG	9245	3096890	0.00298525
CGGTGTT	9200	3096890	0.00297072
TGTTTTG	9129	3096890	0.0029478
TGGGGGT	9126	3096890	0.00294683
GCGGTGG	9111	3096890	0.00294198
GGTTGTT	9104	3096890	0.00293972
GGCTGTG	9102	3096890	0.00293908
ACGTGTG	9101	3096890	0.00293875
TTGTTTG	9099	3096890	0.00293811
TGGTGGG	9092	3096890	0.00293585
GTGTGAT	9073	3096890	0.00292971
GTGTTGC	9061	3096890	0.00292584
GGTGGTC	9047	3096890	0.00292132
GGTTGGT	9042	3096890	0.0029197
GGTTTGG	9028	3096890	0.00291518
GCGGGGG	8998	3096890	0.0029055
GGGGCGG	8959	3096890	0.0028929
TTTTGTG	8951	3096890	0.00289032
CGTGTTG	8925	3096890	0.00288192
TGTGCGG	8918	3096890	0.00287966
TTGCGTG	8910	3096890	0.00287708
GGTCGTG	8890	3096890	0.00287062
ATGTGTT	8853	3096890	0.00285867
GTGGGCG	8819	3096890	0.0028477
AGTGGTT	8810	3096890	0.00284479
CGTGTGC	8803	3096890	0.00284253
TGTTGGT	8793	3096890	0.0028393
GGGGGTT	8784	3096890	0.00283639
TATGTGT	8767	3096890	0.0028309
ATGTGGT	8755	3096890	0.00282703
GGCGGCG	8740	3096890	0.00282219
TTTGTGG	8735	3096890	0.00282057
TGGGCGG	8726	3096890	0.00281767
GTGCGGG	8715	3096890	0.00281411
TGTTGGG	8708	3096890	0.00281185
GTTGTTT	8700	3096890	0.00280927
GTTTGGT	8667	3096890	0.00279861
TGTGTCT	8635	3096890	0.00278828
GCGTTGT	8605	3096890	0.00277859
GTATGTG	8601	3096890	0.0027773
GTGGCTG	8595	3096890	0.00277536
GTAGTGG	8592	3096890	0.0027744
ATTGTGT	8571	3096890	0.00276762
TGATGTG	8567	3096890	0.00276632
GGTTGGG	8567	3096890	0.00276632
GGGCGGC	8564	3096890	0.00276535
TGTGTTA	8560	3096890	0.00276406
AGTGGGT	8555	3096890	0.00276245
GGTGCGG	8529	3096890	0.00275405
GGCGTGC	8456	3096890	0.00273048
TGGGTTT	8443	3096890	0.00272628
GGTGGGC	8433	3096890	0.00272305
GTGTAGT	8414	3096890	0.00271692
GTGGTCT	8385	3096890	0.00270755
GGTAGTG	8384	3096890	0.00270723
GTTGGGT	8308	3096890	0.00268269
TGGCGGT	8297	3096890	0.00267914
GGTCTGG	8290	3096890	0.00267688
TGTGGAG	8275	3096890	0.00267204
GTGGGCC	8275	3096890	0.00267204
GCCGTGT	8263	3096890	0.00266816
GATGTGG	8236	3096890	0.00265944
TGTCGTG	8231	3096890	0.00265783
TGTGGTA	8207	3096890	0.00265008
GGCGGTT	8205	3096890	0.00264943
GTGGTGC	8202	3096890	0.00264846
GGTCGGC	8193	3096890	0.00264556
GTGGGGC	8179	3096890	0.00264104
GTGTGCA	8177	3096890	0.00264039
CGCGTGT	8176	3096890	0.00264007
[truncated: 16,162 more rows]

[truncated: 1 more sheets: 7mer, R3]
